# Supplementary material for: Compartmentalization proteomics revealed endolysosomal protein network changes in a goat model of atrial fibrillation
Source: iScience. 2024 Mar 28;27(6):109609. doi: 10.1016/j.isci.2024.109609 (PMC11141153; doi:10.1016/j.isci.2024.109609)
Supplement: Table S1.1. The most significantly regulated gene list obtained from transcriptomics analysis [file mmc2.xlsx]

## Sheet: Supplementary Table S1.1
Gene Name	Fold change (Log2)
SAMD9	5.27
TRIM5	5.01
GBP2	4.22
RNF213	4.08
IFIT1	4.03
DDX58	3.94
MX2	3.93
RGS5	3.92
BST2	3.62
HLA-E	3.27
GBP1	3.26
COL6A6	3.17
CHRDL1	2.99
TRANK1	2.86
AGL	2.85
ZC3HAV1	2.81
HCN1	2.8
KLHL31	2.8
PPFIBP1	2.75
TRIM5	2.74
SDPR	2.74
FRAS1	2.72
GPR22	2.71
MLKL	2.68
GADL1	2.62
CMPK2	2.59
FAM13B	2.57
FNDC1	2.56
SLC25A30	2.49
PARP12	2.47
CACNA2D1	2.45
TRIM56	2.45
BCL2L14	2.42
KIAA1033	2.41
HES4	2.4
HNRNPH2	2.39
MB21D1	2.37
MORC3	2.36
LAMC2	2.36
LPL	2.35
GREB1L	2.34
LZTS1	2.33
TRIM5	2.32
PRKAG3	2.31
ZNFX1	2.3
IFI44L	2.28
NUP43	2.28
WNT5A	2.27
ZNF106	2.26
GRB7	2.26
ALG13	2.26
FBXO40	2.25
ITGB6	2.22
SYNPO2	2.2
PDP1	2.2
PRKAA2	2.19
VCPIP1	2.17
TNFRSF19	2.13
HERC6	2.12
SLC2A4	2.1
CYBB	2.06
PAQR3	2.06
TIFA	2.06
CMTR2	2.05
TANC1	2.05
ZNF382	2.03
SLC25A42	2.01
CCNG2	1.97
ITIH5	1.97
MYO5A	1.95
C1orf109	1.93
CFAP54	1.93
DENND6A	1.91
SLC16A7	1.91
NEBL	1.9
COL15A1	1.89
BBS7	1.89
DAXX	1.88
MEGF6	1.87
MYO1B	1.84
ZNF292	1.83
AGBL2	1.81
B3GALT2	1.81
NRK	1.79
EXO5	1.78
THSD7B	1.77
ACSS1	1.77
ZNF84	1.76
TCAIM	1.74
SEMA4F	1.72
EIF2AK2	1.72
TECRL	1.72
ENOSF1	1.71
SCARA5	1.7
ZFPM2	1.69
PPP2R3A	1.69
TRDN	1.62
ANKRD33B	1.62
MOB3C	1.61
SYNE1	1.6
C21orf91	1.59
CFAP61	1.59
DNAJC13	1.59
PHACTR4	1.59
DTX3L	1.59
ROR2	1.57
FAM45A	1.55
SLC1A4	1.54
ZNF132	1.53
MGAT5	1.52
SNX24	1.51
INPP4B	1.51
ENTPD2	1.5
HDAC9	1.49
ADAM33	1.48
CERCAM	1.47
PRRG4	1.47
GBP6	1.47
CABLES1	1.47
FGF7	1.46
FAM214A	1.45
SESN1	1.45
GPM6B	1.44
GANC	1.44
TRIM2	1.44
DST	1.43
PPIP5K1	1.43
TXNDC16	1.41
PFKFB2	1.41
PIWIL2	1.41
ARL5A	1.4
FAM161A	1.39
RAPGEF2	1.37
EHBP1	1.37
BVES	1.37
WDR35	1.37
SH3TC2	1.36
PAQR9	1.36
NABP1	1.33
TRIM26	1.33
ARMC2	1.33
ASB14	1.33
PCYOX1	1.32
PLSCR1	1.32
COL5A3	1.32
METTL24	1.31
CAB39L	1.3
NAP1L3	1.3
STK39	1.3
KNTC1	1.3
GMCL1	1.3
KIF21A	1.29
DMXL2	1.29
SLC35D1	1.29
CPED1	1.28
ATP1B4	1.28
CCND1	1.28
MPV17	1.26
ADAT2	1.25
LRRC72	1.24
PNPT1	1.23
GAS1	1.23
KIAA1109	1.21
PLP1	1.2
PKIA	1.18
SYCP3	1.17
PDK3	1.17
HEATR5B	1.16
NET1	1.16
IDH3A	1.15
F13A1	1.15
AHCYL2	1.15
RPGRIP1L	1.15
MGME1	1.14
WDR19	1.14
TRIM24	1.13
CTTNBP2	1.12
CA5B	1.11
TTC3	1.11
CHN1	1.11
ZNF808	1.11
DNAJC28	1.1
TNRC6A	1.1
SLC35F1	1.09
AASS	1.07
WNK2	1.07
FUCA2	1.07
TSPAN12	1.07
EGFLAM	1.05
TRIM23	1.05
TET2	1.05
WWP1	1.04
PHF11	1.03
PBX1	1.02
MAT2B	1.02
AGPAT5	1.02
C2CD5	1.01
ATG4A	0.99
HOMER1	0.98
LAMA2	0.98
NUBPL	0.96
NTN4	0.95
ST5	0.95
TGFBI	0.95
TUBGCP5	0.94
STRADB	0.94
SFMBT2	0.93
LETMD1	0.93
XRN2	0.93
DCAF17	0.93
RALGPS2	0.93
CDKN2AIP	0.92
B2M	0.92
PMS2	0.92
MTFR1L	0.91
C10orf2	0.9
ZMYM4	0.9
DZANK1	0.9
MRPS35	0.88
PRKCE	0.86
DYNC2H1	0.86
DNM1L	0.84
PLEKHA5	0.83
PNRC1	0.82
DDX11	0.81
IKBKAP	0.79
APBB3	0.77
BBS12	0.75
MYO9A	0.73
GTF3C3	0.7
FAM13A	0.66
SLC30A4	0.66
AP5S1	0.64
RASA1	0.51
EPC1	0.5
BCCIP	-0.58
TWISTNB	-0.59
NCL	-0.59
SLC48A1	-0.6
PDAP1	-0.63
NBL1	-0.63
PDIA3	-0.63
PRPF38A	-0.64
TOR1A	-0.64
EIF3I	-0.65
MAPK3	-0.65
TRADD	-0.65
KDM1A	-0.66
UNC45A	-0.66
MBD2	-0.66
PSMB2	-0.66
TTC27	-0.66
FDFT1	-0.66
TBC1D10A	-0.68
PAK1IP1	-0.68
TPCN2	-0.68
TEX10	-0.68
NCLN	-0.69
POLR2E	-0.7
C18orf8	-0.7
PITPNA	-0.71
NT5C3B	-0.71
TMED9	-0.71
SDCCAG3	-0.73
TMEM9	-0.73
B4GALT7	-0.73
ALG3	-0.73
HN1	-0.73
ORAOV1	-0.74
PBX2	-0.74
NADK	-0.75
HGS	-0.76
DEXI	-0.77
HSPA5	-0.78
NOL6	-0.78
B9D1	-0.78
DUSP12	-0.79
SSRP1	-0.79
UBTD1	-0.79
CDK5RAP2	-0.79
ADRM1	-0.79
ARRB1	-0.79
ZNF622	-0.8
METTL1	-0.8
CTU1	-0.8
MARK4	-0.8
VIMP	-0.82
PDGFA	-0.82
SEC23B	-0.82
UBE2J2	-0.82
VARS	-0.83
PSMD8	-0.83
B3GAT3	-0.83
RING1	-0.83
RABL6	-0.83
PLEKHJ1	-0.84
DYNLT1	-0.85
PGS1	-0.85
NGDN	-0.85
CYB561D2	-0.85
ACOT7	-0.86
PRKCSH	-0.86
HSF1	-0.86
ABHD12	-0.86
ZNF706	-0.86
TOLLIP	-0.87
INO80E	-0.87
HS1BP3	-0.87
CEBPG	-0.87
TFPT	-0.89
SEC61B	-0.89
CRTC2	-0.89
CALR	-0.9
GNB2	-0.9
ZPR1	-0.91
PELO	-0.91
RASIP1	-0.91
HMOX2	-0.91
TSEN34	-0.92
GARS	-0.92
COLGALT1	-0.93
HDAC5	-0.94
SNRPB2	-0.94
VIM	-0.94
SDE2	-0.95
GNL3	-0.95
LSP1	-0.95
RHOC	-0.96
RSL1D1	-0.96
SRM	-0.96
RPL29	-0.96
EGLN2	-0.96
DDX49	-0.97
CHMP4B	-0.97
REXO4	-0.97
SEC61A1	-0.97
UTP3	-0.97
GAR1	-0.98
MYDGF	-0.98
GRINA	-0.98
YPEL3	-0.98
TRMU	-0.99
WDR5	-0.99
NOP9	-0.99
FAM212B	-0.99
ABHD14A	-1
TXNDC11	-1
ATF4	-1
RUVBL1	-1
NR1H2	-1.01
BOP1	-1.02
CSNK1G2	-1.02
BRIX1	-1.03
BEAN1	-1.03
RBM42	-1.03
SERP1	-1.03
CTDP1	-1.03
GPSM1	-1.04
KCNK7	-1.04
TRMT61A	-1.04
EVA1C	-1.05
DBNDD2	-1.05
WDR4	-1.05
EIF4A1	-1.05
EXT1	-1.06
S100A11	-1.07
RBM15B	-1.07
GRWD1	-1.07
PPP1R14B	-1.07
TXN	-1.07
TNIP2	-1.08
SH3TC1	-1.08
SIGIRR	-1.09
MANF	-1.09
RAC1	-1.09
GMPPB	-1.1
EBNA1BP2	-1.1
ODC1	-1.1
RALY	-1.1
NOC2L	-1.1
HM13	-1.11
PFKL	-1.11
TMEM208	-1.12
SSBP4	-1.12
RPL29	-1.13
TRMT112	-1.13
AATF	-1.13
CCM2	-1.13
METTL6	-1.13
ARPC4	-1.13
TPRA1	-1.14
MECP2	-1.14
CCDC71	-1.14
PRELID1	-1.14
PLCD1	-1.15
LMNA	-1.15
PPP4C	-1.15
NOP56	-1.15
GATSL3	-1.15
PAGR1	-1.16
RNF126	-1.16
TBL3	-1.17
SELO	-1.17
RCN3	-1.18
WDR83	-1.2
POP1	-1.2
PES1	-1.2
ABHD1	-1.2
TNFRSF1A	-1.2
C15orf39	-1.21
PTRH2	-1.21
GPATCH4	-1.22
LRFN3	-1.23
TALDO1	-1.24
SNRPB	-1.25
ESAM	-1.25
RRAD	-1.25
SLC22A17	-1.26
CDKN1C	-1.27
TUBB2A	-1.27
ZDHHC12	-1.27
ARHGAP22	-1.27
NOB1	-1.27
ATOH8	-1.27
CDC42EP1	-1.27
SLC27A4	-1.28
FAM89A	-1.28
EXOSC5	-1.29
NLE1	-1.3
SDF2L1	-1.3
SNCAIP	-1.31
KCTD15	-1.31
LCAT	-1.31
CARS	-1.32
RRP1	-1.33
SEMA6B	-1.33
SPIDR	-1.34
RHOG	-1.34
ARRDC5	-1.34
RENBP	-1.35
PXDC1	-1.35
JOSD2	-1.35
WDR46	-1.36
IFRD2	-1.37
RRS1	-1.37
ALPL	-1.37
NPDC1	-1.38
CRELD2	-1.38
SMIM5	-1.38
FKBP11	-1.41
CNPY3	-1.41
GAS2L1	-1.41
UCHL1	-1.41
SH3BGRL3	-1.42
GATA2	-1.43
ECE1	-1.44
TGFB1	-1.44
ISYNA1	-1.47
NINJ2	-1.48
LIPE	-1.48
MISP3	-1.5
DDIT3	-1.5
ZNF444	-1.51
TESC	-1.51
FBL	-1.52
RGS19	-1.52
RHOD	-1.53
SLC3A2	-1.53
FHL3	-1.53
ITPKA	-1.55
ARPC1B	-1.57
WFIKKN1	-1.57
CARHSP1	-1.58
RRP9	-1.61
SH2D3C	-1.65
ASGR1	-1.67
ZNF619	-1.67
ZNF593	-1.69
ID3	-1.7
CLU	-1.7
EXOSC6	-1.71
N4BP3	-1.72
C1QTNF5	-1.72
SURF6	-1.73
RAMP2	-1.75
DOK3	-1.76
GGT5	-1.81
APRT	-1.81
C11orf96	-1.82
RPL13	-1.83
CLIC1	-1.83
CLEC14A	-1.85
CEBPA	-1.85
PGF	-1.87
ITIH4	-1.87
ENG	-1.88
NT5C	-1.91
IMPA2	-1.93
EVA1B	-1.93
SLC16A5	-1.94
SLC35E4	-1.94
SERPINB6	-1.95
RPSA	-1.95
DUSP26	-1.98
IER5L	-2.1
MT1G	-2.16
ZNF467	-2.17
TOR4A	-2.19
IL21R	-2.22
FXYD5	-2.32
CDC42EP5	-2.4
EGFL7	-2.48
FAM110D	-2.5
IRX3	-2.54
ETV2	-2.55
GDPD3	-2.76
PLEKHO1	-2.78
CD300LB	-2.88
HOXB2	-2.89
HES7	-2.93
RTN1	-2.94
SH2B2	-2.99
FAM167A	-3.02
C1QTNF4	-3.02
MAT1A	-3.1
ID1	-3.17
EXOC3L2	-3.25
PLVAP	-3.37
FABP4	-3.38
SOX18	-3.39
IQCG	-4.09
DLK1	-4.32
