# Supplementary material for: Compartmentalization proteomics revealed endolysosomal protein network changes in a goat model of atrial fibrillation
Source: iScience. 2024 Mar 28;27(6):109609. doi: 10.1016/j.isci.2024.109609 (PMC11141153; doi:10.1016/j.isci.2024.109609)
Supplement: Table S1.2. The most significantly regulated protein list obtained from TL fraction of proteomics analysis [file mmc3.xlsx]

## Sheet: Supplementary Table S1.2
Protein ID	Protein Name	Gene	Fold change
A0A452EB00_CAPHI	Eukaryotic translation initiation factor 3 subunit M	EIF3M	1.75
A0A452E9Y7_CAPHI	Myomesin-2	MYOM2	1.73
A0A452E134_CAPHI	Protein preY, mitochondrial	PYURF	1.55
A0A452FEB3_CAPHI	Glucose transporter type 4, insulin-responsive	SLC2A4	1.55
A0A452EEQ2_CAPHI	Vesicle-fusing ATPase	NSF	1.55
A0A452FTN3_CAPHI	3-hydroxyisobutyryl-CoA hydrolase, mitochondrial	HIBCH	1.43
A0A452F5Y9_CAPHI	Plastin-3	PLS3	1.43
A0A452F8U9_CAPHI	ATP-binding cassette sub-family E member 1	ABCE1	1.43
A0A452DTB9_CAPHI	MARVEL domain-containing protein	SYPL1	1.42
A0A452FZL6_CAPHI	Amine oxidase	MAOB	1.41
A0A452FSW2_CAPHI	MICOS complex subunit MIC10	MICOS10	1.4
A0A452EU65_CAPHI	Mitogen-activated protein kinase	MAPK3	1.37
A0A452E268_CAPHI	Chromobox protein homolog 3	CBX3	1.36
A0A452F5R6_CAPHI	Calcium-transporting ATPase	ATP2A3	1.33
A0A452DV61_CAPHI	Huntingtin-interacting protein K	HYPK	1.32
A0A452ED15_CAPHI	DCN1-like protein	DCUN1D1	1.32
A0A452EYY0_CAPHI	Tuftelin-interacting protein 11	TFIP11	1.32
A0A452E7A9_CAPHI	Alpha-actinin-4	ACTN4	1.3
A0A452EGP3_CAPHI	Thioredoxin	TXN	1.29
D2KMK0_CAPHI	ATP synthase subunit a	ATP6	1.24
A0A452FB24_CAPHI	2-phospho-D-glycerate hydro-lyase	ENO3	1.23
A0A452DRQ7_CAPHI	Histone H3	H3C1	1.22
A5JSS3_CAPHI	NADH dehydrogenase (Ubiquinone) 1 alpha subcomplex 4	NDUFA4	1.22
A0A452DL17_CAPHI	SAP domain-containing protein	CCAR1	1.21
A0A452EWZ3_CAPHI	SERPIN domain-containing protein	LOC102174166	1.19
A0A452FYK7_CAPHI	BolA-like protein 2	BOLA2B	1.18
A0A452EXE8_CAPHI	Calgranulin-B	S100A9	1.17
A0A452GAJ0_CAPHI	Methionine adenosyltransferase 2 subunit beta	MAT2B	1.1
A0A452EAC5_CAPHI	Pentatricopeptide repeat domain-containing protein 3, mitochondrial	PTCD3	1.09
A0A452DNE3_CAPHI	Tubulin alpha chain	TUBA4A	1.09
A0A452EPS0_CAPHI	Spectrin beta chain	SPTBN4	1.08
A0A452DYZ1_CAPHI	Peptidylprolyl isomerase	LOC108634682	1.07
HBA1_CAPHI	Hemoglobin subunit alpha-1	HBA1	1.06
A0A452FZM5_CAPHI	Protein arginine methyltransferase NDUFAF7	NDUFAF7	1.06
A0A452EZS5_CAPHI	PKS_ER domain-containing protein	CRYZ	1.06
A0A452G757_CAPHI	IF rod domain-containing protein	NES	1.05
A0A452F5N4_CAPHI	ANK_REP_REGION domain-containing protein	MTPN	1.05
A0A452DZF9_CAPHI	Matrix-remodeling-associated protein 7	MXRA7	1.04
A0A452E1L0_CAPHI	Serine/threonine-protein phosphatase 2A regulatory subunit B'' subunit alpha	PPP2R3A	1.02
A0A452E294_CAPHI	Superoxide dismutase	SOD2	1.01
A0A452G6Y9_CAPHI	CMP/dCMP-type deaminase domain-containing protein	APOBEC2	1.01
A0A452FXF1_CAPHI	Complex I-49kD	NDUFS2	1.01
A0A452ERD0_CAPHI	Peptidase M20 domain-containing protein 2	PM20D2	1.01
A0A452EKU0_CAPHI	Calsequestrin	CASQ2	1
A0A452DR91_CAPHI	Phosphoglycerate mutase	PGAM2	0.99
A0A452G7L1_CAPHI	Heterogeneous nuclear ribonucleoprotein H3	HNRNPH3	0.97
A0A452G3A0_CAPHI	Calumenin	CALU	0.97
A0A452E6Y1_CAPHI	Prefoldin subunit 1	PFDN1	0.97
A0A452EE06_CAPHI	Cytochrome P450 2D14	LOC102169002	0.97
A0A452EW53_CAPHI	Reticulocalbin-2	RCN2	0.97
A0A452FC01_CAPHI	Myosin regulatory light chain 2	MYL2	0.96
A0A452FRP1_CAPHI	Protein-tyrosine-phosphatase	EPM2A	0.96
A0A452DMV1_CAPHI	Sodium/potassium-transporting ATPase subunit beta	ATP1B4	0.96
A0A452E102_CAPHI	FHA domain-containing protein	SLMAP	0.95
A0A452FI28_CAPHI	Tubulin-specific chaperone A	TBCA	0.95
A0A452E8X0_CAPHI	Annexin	ANXA3	0.94
A0A452EN00_CAPHI	Tropomyosin beta chain	TPM2	0.94
A0A452EQ10_CAPHI	PDZ domain-containing protein	AHNAK	0.93
A0A452EUX2_CAPHI	Peroxiredoxin-6	PRDX6	0.93
A0A452FKE9_CAPHI	Acetyl-coenzyme A synthetase	ACSS1	0.93
C6ZP52_CAPHI	II alpha globin	HBAII	0.93
A0A452F4D3_CAPHI	Cystatin domain-containing protein	LOC102186806	0.92
A0A452G117_CAPHI	NADH dehydrogenase [ubiquinone] iron-sulfur protein 4, mitochondrial	NDUFS4	0.92
A0A452FGA5_CAPHI	Phosphorylase kinase	PHKG1	0.92
A0A452G6M6_CAPHI	Cytochrome b-c1 complex subunit 9	LOC102187154	0.92
A0A452F1S1_CAPHI	Protein-arginine deiminase	PADI2	0.92
A0A452FQM9_CAPHI	Complex I-B12	NDUFB3	0.91
A0A452E834_CAPHI	Spectrin alpha chain, erythrocytic 1	SPTA1	0.9
A0A452ECL8_CAPHI	Long-chain specific acyl-CoA dehydrogenase, mitochondrial	ACADL	0.9
A0A452DM15_CAPHI	Calnexin	CANX	0.9
A0A452E8U3_CAPHI	Glycerol-3-phosphate dehydrogenase [NAD(+)]	GPD1L	0.88
A0A452ECE5_CAPHI	Endoplasmic reticulum resident protein 29	ERP29	0.88
A0A452FNY5_CAPHI	GTP-binding protein SAR1b	SAR1B	0.87
A0A452DLQ3_CAPHI	Enoyl-CoA hydratase, mitochondrial	ECHS1	0.85
A0A452FHF8_CAPHI	Prefoldin subunit 6	PFDN6	0.85
A0A452F929_CAPHI	Sulfotransferase	LOC102183750	0.84
A0A452EY56_CAPHI	AAA domain-containing protein	PSMC1	0.84
A0A452EAA3_CAPHI	ADP-ribosylation factor-like protein 8B	ARL8B	0.81
A0A452DRF4_CAPHI	Catechol O-methyltransferase domain-containing protein 1	COMTD1	0.8
A0A452DNI3_CAPHI	C-1-tetrahydrofolate synthase, cytoplasmic	MTHFD1	0.8
A0A452FMX3_CAPHI	Plectin	PLEC	0.8
A0A452FJL5_CAPHI	Calcyclin-binding protein	CACYBP	0.79
A0A452DSQ1_CAPHI	S_100 domain-containing protein	S100A13	0.79
A0A452ETQ5_CAPHI	SERPIN domain-containing protein	SERPINB9	0.78
A0A452F6I3_CAPHI	Phosphoglucomutase-1	PGM1	0.78
A0A452E7C9_CAPHI	Filamin-A	FLNA	0.78
A0A452FC43_CAPHI	Serine/threonine-protein phosphatase 2A 65 kDa regulatory subunit A beta isoform	PPP2R1B	0.77
A0A452EQW7_CAPHI	Malate dehydrogenase	MDH1	0.77
A0A452FEA0_CAPHI	5'-AMP-activated protein kinase subunit gamma-1	PRKAG1	0.77
A0A452EBN6_CAPHI	RNA helicase	EIF4A2	0.77
A0A452F2L8_CAPHI	Creatine kinase	CKB	0.76
A0A452FD51_CAPHI	26S proteasome non-ATPase regulatory subunit 9	PSMD9	0.75
A0A452DR09_CAPHI	Pyridoxal 5'-phosphate synthase	PNPO	0.75
A0A452EPN2_CAPHI	Myopalladin	MYPN	0.75
A0A452FTG4_CAPHI	ATP synthase subunit epsilon, mitochondrial	ATP5F1E	0.74
A0A452FAW7_CAPHI	Sodium/potassium-transporting ATPase subunit alpha	ATP4A	0.74
A0A452G9A6_CAPHI	Beta-taxilin	TXLNB	0.73
A0A452ESU7_CAPHI	Heat shock 27 kDa protein	HSPB1	0.73
A0A452FTT1_CAPHI	DnaJ homolog subfamily A member 2	DNAJA2	0.72
A0A452FL25_CAPHI	Apolipoprotein E	APOE	0.72
A0A452F043_CAPHI	UDP-glucose:glycoprotein glucosyltransferase 1	UGGT1	0.72
A0A452EN08_CAPHI	Cytochrome c oxidase subunit 7A1, mitochondrial	COX7A1	0.71
A0A452FWP3_CAPHI	4-alpha-glucanotransferase	AGL	0.69
A0A452G2Y4_CAPHI	Histidine-rich glycoprotein	HRG	0.69
A0A452EH52_CAPHI	Sulfotransferase	SULT1C4	0.69
A0A452G3E6_CAPHI	Junctophilin	JPH2	0.69
A0A452GB29_CAPHI	Calpain inhibitor	CAST	0.68
A0A452FL74_CAPHI	Phosphorylase b kinase regulatory subunit	PHKA1	0.68
A0A452EVP3_CAPHI	SGNH_hydro domain-containing protein	IAH1	0.67
A0A452DQZ4_CAPHI	Ras-related GTP-binding protein	RRAGA	0.66
A0A452DR58_CAPHI	Histone H2A	H2AC6	0.66
A0A452DXY8_CAPHI	PDZ and LIM domain protein 5	PDLIM5	0.65
A0A452E1R3_CAPHI	Calcium/calmodulin-dependent protein kinase	CAMK2D	0.65
A0A452FRI2_CAPHI	Serum paraoxonase/arylesterase 2	PON2	0.64
A0A452F0S3_CAPHI	MPN domain-containing protein	PRPF8	0.64
A0A452DUC4_CAPHI	Nucleosome assembly protein 1-like 1	LOC102176008	0.64
A0A452F2I2_CAPHI	Epoxide hydrolase	EPHX1	0.64
A0A452FM48_CAPHI	Phosphomannomutase	PMM2	0.63
A0A452F0W7_CAPHI	Tropomyosin alpha-3 chain	TPM3	0.63
A0A452E0R7_CAPHI	Serine and arginine rich splicing factor 3	SRSF3	0.63
A0A452G1R9_CAPHI	Nucleobindin-2	NUCB2	0.63
A0A452EPL0_CAPHI	Calmegin	CLGN	0.63
A0A452F973_CAPHI	Cathelicidin-2	CATHL2	0.63
A0A452EFE3_CAPHI	Actin, alpha skeletal muscle	ACTA1	0.62
A0A452E5T3_CAPHI	Peptidyl-prolyl cis-trans isomerase D	PPID	0.62
A0A452G4A1_CAPHI	Flavodoxin_2 domain-containing protein	NQO1	0.61
A0A452DLG8_CAPHI	14 kDa phosphohistidine phosphatase	PHPT1	0.61
A0A452G9I1_CAPHI	Cytosolic 5'-nucleotidase 1A	NT5C1A	0.6
A0A452FKQ2_CAPHI	Protein NDRG4	NDRG4	0.59
A0A452F1P8_CAPHI	TPR_REGION domain-containing protein	ST13	0.58
A0A452EHZ0_CAPHI	Protein phosphatase methylesterase 1	PPME1	0.58
A0A452G7V5_CAPHI	Protein disulfide-isomerase	P4HB	0.58
A0A452EWA5_CAPHI	Elongation factor 1-alpha	EEF1A2	0.57
A0A452F8Y4_CAPHI	Caveolin	CAV1	0.57
A0A452GB70_CAPHI	Thioredoxin domain-containing protein	ERP44	0.57
A0A452DXH7_CAPHI	Pyridoxal kinase	PDXK	0.57
A0A452DMC5_CAPHI	Hsp90 chaperone protein kinase-targeting subunit	CDC37	0.57
A0A452EB53_CAPHI	Protein-serine/threonine kinase	PDK1	0.56
A0A452EMT6_CAPHI	2'-deoxynucleoside 5'-phosphate N-hydrolase 1	DNPH1	0.56
A0A452FZU7_CAPHI	Fibrinogen C-terminal domain-containing protein	MFAP4	0.56
A0A452DYA9_CAPHI	Succinate dehydrogenase cytochrome b560 subunit, mitochondrial	SDHC	0.56
A0A452FTN8_CAPHI	Importin N-terminal domain-containing protein	TNPO1	0.56
A0A452ECX7_CAPHI	14-3-3 protein theta	YWHAQ	0.55
A0A452EGV3_CAPHI	Tryptophanyl-tRNA synthetase	WARS2	0.55
A0A452DVS7_CAPHI	Neuropilin	NRP1	0.54
A0A452EJN6_CAPHI	Alpha(B)-crystallin	CRYAB	0.54
A0A452FY20_CAPHI	Calcium-binding protein 39	CAB39	0.54
A0A452EBK8_CAPHI	Ras-related protein Rab-11A	RAB11A	0.53
A0A452DLH9_CAPHI	UBC core domain-containing protein	UBE2L3	0.53
A0A452E2L2_CAPHI	HIT domain-containing protein	HINT2	0.52
A0A452FIK7_CAPHI	Lipoma-preferred partner	LPP	0.51
A0A452G8K6_CAPHI	Cardiomyopathy-associated protein 5	CMYA5	0.51
A0A452FDJ0_CAPHI	Nudix hydrolase domain-containing protein	NUDT9	0.51
A0A452F874_CAPHI	Kinesin-like protein	KIF5B	0.51
A0A452FJG6_CAPHI	COP9 signalosome complex subunit 2	COPS2	0.51
A0A452EVI4_CAPHI	Mitogen-activated protein kinase	MAPK12	0.51
A0A452G3X4_CAPHI	Rhodanese domain-containing protein	TSTD1	0.51
A0A452G8P5_CAPHI	Medium-chain acyl-CoA ligase ACSF2, mitochondrial	ACSF2	0.49
A0A452DW40_CAPHI	Inorganic diphosphatase	PPA2	0.49
A0A452G9H8_CAPHI	Microsomal prostaglandin E synthase 2	PTGES2	0.47
A0A452DWB5_CAPHI	Inorganic diphosphatase	PPA2	0.47
A0A452E480_CAPHI	L-lactate dehydrogenase	LDHB	0.47
A0A452FS81_CAPHI	Methylmalonyl-CoA isomerase	MMUT	0.45
A0A452EUI1_CAPHI	5-formyltetrahydrofolate cyclo-ligase	LOC102172393	0.44
A0A452EU44_CAPHI	14_3_3 domain-containing protein	YWHAH	0.44
A0A452FK08_CAPHI	NAD(P)-bd_dom domain-containing protein	BLVRB	0.43
A0A452EWE8_CAPHI	Calcium-activated neutral proteinase small subunit	CAPNS1	0.43
A0A452FNL4_CAPHI	Ras-related protein Rab-11B	RAB11B	0.43
A0A452DS03_CAPHI	ADP-ribosylation factor 4	LOC108633910	0.43
A0A452F2C6_CAPHI	FERM domain-containing protein	EZR	0.42
A0A452DPJ7_CAPHI	Fumarate hydratase, mitochondrial	FH	0.42
A0A452EWG8_CAPHI	Insulin-degrading enzyme	IDE	0.42
A0A452DM03_CAPHI	Mitogen-activated protein kinase	MAPK14	0.42
A0A452E9Y1_CAPHI	Pyr_redox_2 domain-containing protein	SQOR	0.42
A0A452FNW0_CAPHI	Elongation factor 1-gamma	EEF1G	0.42
A0A452EIW8_CAPHI	Peptidase_M3 domain-containing protein	THOP1	0.41
A0A452ET82_CAPHI	Pyruvate kinase	PKM	0.41
A0A452EU77_CAPHI	Pyruvate kinase	PKM	0.41
A0A452DYV8_CAPHI	Ig-like domain-containing protein	AZGP1	0.41
A0A452G133_CAPHI	1,4-alpha-glucan branching enzyme	GBE1	0.4
A0A452FRH5_CAPHI	Electron transfer flavoprotein-ubiquinone oxidoreductase	ETFDH	0.4
A0A452DZ71_CAPHI	Glyoxalase domain-containing protein 4	GLOD4	0.4
A0A452EC09_CAPHI	Ubiquitin carboxyl-terminal hydrolase	USP5	0.39
A0A452E2E2_CAPHI	Ras GTPase-activating-like protein IQGAP1	IQGAP1	0.39
A0A452FZ73_CAPHI	Creatine kinase	CKM	0.39
A0A452G5W4_CAPHI	Alpha-1,4 glucan phosphorylase	PYGB	0.36
A0A452E633_CAPHI	ADP-ribosylation factor 1	ARF1	0.36
A0A452DW82_CAPHI	PCI domain-containing protein	PSMD11	0.36
A0A452E1G9_CAPHI	HATPase_c domain-containing protein	HSP90B1	0.35
A0A452E6Q6_CAPHI	ATP-dependent RNA helicase DDX1	DDX1	0.33
A0A452G0B4_CAPHI	Cytochrome b5 heme-binding domain-containing protein	NENF	0.32
A0A452F4B6_CAPHI	15S Mg(2+)-ATPase p97 subunit	VCP	0.32
A0A452EVG2_CAPHI	Annexin	ANXA6	0.31
A0A452E1P4_CAPHI	Guanine nucleotide-binding protein G(i) subunit alpha-2	GNAI2	-0.25
A0A452DLE1_CAPHI	Glutamate dehydrogenase (NAD(P)(+))	GLUD1	-0.26
A0A452G2Q0_CAPHI	AP-2 complex subunit alpha	AP2A2	-0.27
A0A452FB11_CAPHI	Proteasome subunit alpha type	PSMA1	-0.27
A0A452G4G0_CAPHI	Protein kinase domain-containing protein	NRBP1	-0.28
A0A452EHP3_CAPHI	Actin-related protein 2/3 complex subunit	ARPC1A	-0.31
B9VR86_CAPHI	Proteasome subunit alpha type	PSMA6	-0.31
A0A452EJE6_CAPHI	Haloacid dehalogenase-like hydrolase domain-containing 5	HDHD5	-0.33
A0A452FWA5_CAPHI	Heterogeneous nuclear ribonucleoprotein R	HNRNPR	-0.34
A0A452E0U0_CAPHI	Tetraspanin	CD81	-0.34
A0A452E813_CAPHI	Proteasome subunit beta	PSMB5	-0.34
A0A452FSB8_CAPHI	Methylcrotonoyl-CoA carboxylase beta chain, mitochondrial	MCCC2	-0.36
A0A452EWR7_CAPHI	Proteasome subunit alpha type	PSMA3	-0.37
A0A452FZ57_CAPHI	Ectonucleotide pyrophosphatase/phosphodiesterase family member 1	ENPP1	-0.39
A0A452EHE9_CAPHI	Spectrin alpha chain, non-erythrocytic 1	SPTAN1	-0.39
A0A452EHD5_CAPHI	Spectrin alpha chain, non-erythrocytic 1	SPTAN1	-0.39
A0A452G3I1_CAPHI	Delta(3,5)-Delta(2,4)-dienoyl-CoA isomerase, mitochondrial	ECH1	-0.39
A0A452FGC9_CAPHI	Macrophage-capping protein	CAPG	-0.39
A0A452ELK2_CAPHI	Alpha-centractin	ACTR1A	-0.4
A0A452GAM6_CAPHI	28S ribosomal protein S22, mitochondrial	MRPS22	-0.41
A0A452DVV1_CAPHI	Cytosol aminopeptidase	LAP3	-0.41
A0A452F311_CAPHI	Decorin	DCN	-0.42
A0A452FPG6_CAPHI	acidPPc domain-containing protein	PLPP3	-0.43
A0A452E8X2_CAPHI	ADP-ribose glycohydrolase ARH3	ADPRS	-0.44
A0A452F0W6_CAPHI	Aminomethyltransferase	AMT	-0.44
A0A452E6Z8_CAPHI	E3 ubiquitin-protein ligase CHIP	STUB1	-0.46
A0A452FD94_CAPHI	VOC domain-containing protein	MCEE	-0.46
A0A452G1G3_CAPHI	Helix-destabilizing protein	HNRNPA1	-0.46
A0A452DZ70_CAPHI	Fructose-bisphosphate aldolase	ALDOC	-0.47
A0A452DMR1_CAPHI	Ras-related protein Rab-7a	RAB7A	-0.47
A0A452FMV1_CAPHI	Heterogeneous nuclear ribonucleoprotein D0	HNRNPD	-0.48
A0A452EI11_CAPHI	t-SNARE coiled-coil homology domain-containing protein	STX4	-0.48
A0A452GA47_CAPHI	Cytokeratin-1	KRT1	-0.49
A0A452DLZ9_CAPHI	Heme-binding protein 1	HEBP1	-0.49
A0A452EXY9_CAPHI	Serine/arginine-rich splicing factor 2	SRSF2	-0.5
A0A452EML6_CAPHI	IF rod domain-containing protein	KRT75	-0.5
A0A452EXP6_CAPHI	60S ribosomal protein L30	RPL30	-0.51
A0A452ECN5_CAPHI	Peptidyl-prolyl cis-trans isomerase E	PPIE	-0.51
A0A452G6Z9_CAPHI	Junction plakoglobin	JUP	-0.52
A0A452FFD7_CAPHI	Complement factor H	CFH	-0.52
A0A452DNF8_CAPHI	40S ribosomal protein S15a	LOC102173911	-0.53
A0A452F211_CAPHI	(3R)-3-hydroxyacyl-CoA dehydrogenase	HSD17B8	-0.53
A0A452E729_CAPHI	Spectrin beta chain	SPTB	-0.53
A0A452EHJ6_CAPHI	Hydroxyacyl-coenzyme A dehydrogenase, mitochondrial	HADH	-0.54
A0A452FWU9_CAPHI	40S ribosomal protein S16	RPS16	-0.54
A0A452F540_CAPHI	High mobility group protein B1	HMGB1	-0.54
A0A452FS00_CAPHI	Eukaryotic translation initiation factor 3 subunit K	EIF3K	-0.55
A0A452FZ04_CAPHI	Apolipoprotein H	APOH	-0.55
A0A452G8J5_CAPHI	Septin-2	SEPTIN2	-0.55
A0A452G5F8_CAPHI	Dynamin GTPase	DNM2	-0.55
A0A452FVB0_CAPHI	Actin-related protein 2/3 complex subunit 3	ARPC3	-0.56
TRFL_CAPHI	Lactotransferrin	LTF	-0.56
A0A452DQ55_CAPHI	Protein-synthesizing GTPase	EIF2S3	-0.57
A0A452EQN7_CAPHI	CSD_1 domain-containing protein	CARHSP1	-0.57
A0A452G0J5_CAPHI	RNA-binding protein 39	RBM39	-0.57
A0A452EKF4_CAPHI	Malic enzyme	ME3	-0.58
A0A452F7G3_CAPHI	Mammalian ependymin-related protein 1	EPDR1	-0.58
A0A452EAS1_CAPHI	Guanine nucleotide-binding protein subunit alpha-11	GNA11	-0.58
A0A452F9B9_CAPHI	Post-proline cleaving enzyme	PREP	-0.59
A0A452DQU9_CAPHI	Utrophin	UTRN	-0.59
A0A452FP83_CAPHI	RRM domain-containing protein	HNRNPC	-0.6
A0A452FQK5_CAPHI	Macrophage migration inhibitory factor	MIF	-0.62
A0A452FAG1_CAPHI	Laminin subunit alpha-4	LAMA4	-0.62
A0A452E6M1_CAPHI	Protein-serine/threonine kinase	PDK3	-0.62
A0A452EH63_CAPHI	Fructose-bisphosphate aldolase	ALDOA	-0.63
A0A452E6R4_CAPHI	Hydrolase_4 domain-containing protein	MGLL	-0.63
A0A452EQ71_CAPHI	Keratin, type I cytoskeletal 25	KRT25	-0.64
A0A452G7N6_CAPHI	Protein S100	S100A16	-0.64
A0A452FX42_CAPHI	40S ribosomal protein S9	RPS9	-0.64
A0A452DVL8_CAPHI	Poly(rC)-binding protein 1	PCBP1	-0.64
A0A452E9N0_CAPHI	PHB domain-containing protein	STOM	-0.65
A0A452EMZ1_CAPHI	60S ribosomal protein L36	RPL36	-0.66
A0A452ERH0_CAPHI	GST class-pi	LOC102184041	-0.67
A0A452E0H9_CAPHI	Acid ceramidase	ASAH1	-0.68
A0A452DR46_CAPHI	60S ribosomal protein L23	LOC102169182	-0.68
A0A452G2P0_CAPHI	WD_REPEATS_REGION domain-containing protein	DYNC1I2	-0.69
A0A452FER9_CAPHI	IF rod domain-containing protein	KRT7	-0.7
D2KMJ8_CAPHI	Cytochrome c oxidase subunit 2	MT-CO2	-0.71
A0A452DTM3_CAPHI	Biglycan	BGN	-0.72
A0A452E4U4_CAPHI	Ecto-5'-nucleotidase	NT5E	-0.75
A0A452F3I2_CAPHI	IF rod domain-containing protein	KRT12	-0.76
A0A452EG01_CAPHI	KAT8 regulatory NSL complex subunit 3	KANSL3	-0.77
A0A452DQG8_CAPHI	RNA-binding protein FUS	FUS	-0.77
A0A452DYP4_CAPHI	Tetraspanin	CD9	-0.77
A0A452FDR2_CAPHI	40S ribosomal protein S8	RPS8	-0.79
A0A452G5M5_CAPHI	Palmdelphin	PALMD	-0.8
A0A452G6U6_CAPHI	EF-hand domain-containing protein	TESC	-0.83
A0A452F6V7_CAPHI	Adipsin	CFD	-0.83
A0A452FIX8_CAPHI	Early endosome antigen 1	EEA1	-0.85
A0A452DR44_CAPHI	A_deaminase domain-containing protein	ADAL	-0.85
CASA1_CAPHI	Alpha-S1-casein	CSN1S1	-0.86
A0A452G220_CAPHI	C-terminal-binding protein 1	CTBP1	-0.87
A0A452FYK1_CAPHI	Prolow-density lipoprotein receptor-related protein 1	LRP1	-0.87
CASA2_CAPHI	Alpha-S2-casein	CSN1S2	-0.87
A0A452ET13_CAPHI	39S ribosomal protein L46, mitochondrial	MRPL46	-0.89
A0A452G969_CAPHI	Sodium/potassium-transporting ATPase subunit alpha	ATP1A2	-0.91
A0A452EVX4_CAPHI	CCT-alpha	TCP1	-0.91
A0A452DYE7_CAPHI	Protein kinase domain-containing protein	TNK1	-0.94
A0A452EN12_CAPHI	S-methyl-5'-thioadenosine phosphorylase	MTAP	-0.94
A0A452E5I0_CAPHI	H15 domain-containing protein	H1-3	-0.95
A0A452G9D8_CAPHI	WD repeat-containing protein 81	WDR81	-1
IL6_CAPHI	Interleukin-6	IL6	-1.04
A0A452DTU9_CAPHI	Complement factor I	CFI	-1.04
A0A452G600_CAPHI	RNA helicase	DDX6	-1.04
A0A452G0P6_CAPHI	IF rod domain-containing protein	KRT10	-1.05
A0A452G3J7_CAPHI	Tubulin beta chain	TUBB2A	-1.07
A0A452ECG5_CAPHI	IF rod domain-containing protein	LOC102176997	-1.07
A0A452E7D3_CAPHI	CTD domain-containing protein	SRRM2	-1.07
A0A452DNV7_CAPHI	Acidic leucine-rich nuclear phosphoprotein 32 family member E	ANP32E	-1.08
A0A452GBN0_CAPHI	Golgin subfamily B member 1	GOLGB1	-1.11
A0A452FN18_CAPHI	IF rod domain-containing protein	KRT3	-1.13
A0A452E0A4_CAPHI	Tropomyosin alpha-4 chain	TPM4	-1.14
A0A452F3X0_CAPHI	Myosin-7B	MYH7B	-1.15
IL12A_CAPHI	Interleukin-12 subunit alpha	IL12A	-1.15
A0A452FY19_CAPHI	OCIA domain-containing protein	OCIAD1	-1.19
A0A452G2U2_CAPHI	IF rod domain-containing protein	LOC108635997	-1.2
A0A452EW11_CAPHI	Complement component C7	C7	-1.21
A0A452FTY4_CAPHI	Serum amyloid A protein	LOC102168979	-1.22
A0A452EME0_CAPHI	IF rod domain-containing protein	KRT14	-1.27
A0A452FLB4_CAPHI	Arginase	ARG1	-1.46
A0A452FJC1_CAPHI	Coronin	CORO1A	-1.47
A0A452E0Z2_CAPHI	Glyceraldehyde-3-phosphate dehydrogenase	GAPDHS	-1.61
A0A452FJP9_CAPHI	U3 small nucleolar RNA-associated protein 25 homolog	UTP25	-1.66
A0A452EUG4_CAPHI	Dihydropyrimidine dehydrogenase [NADP(+)]	DPYD	-1.7
A0A452EGA4_CAPHI	Lamin-B2	LMNB2	-1.71
A0A452FX49_CAPHI	Hemoglobin subunit beta-C	HBBC	-1.76
A0A452E2E4_CAPHI	TCTP domain-containing protein	LOC102168398	-1.88
A0A452DJR4_CAPHI	SWIM-type domain-containing protein	ZSWIM8	-1.94
A0A452DY79_CAPHI	Structural maintenance of chromosomes protein	SMC1A	-2.02
A0A452DRC3_CAPHI	Mitochondrial import inner membrane translocase subunit TIM16	PAM16	-4.15
