# Supplementary material for: Compartmentalization proteomics revealed endolysosomal protein network changes in a goat model of atrial fibrillation
Source: iScience. 2024 Mar 28;27(6):109609. doi: 10.1016/j.isci.2024.109609 (PMC11141153; doi:10.1016/j.isci.2024.109609)
Supplement: Table S2.1. The list of pathways from the integrated analysis of EL, TL proteomics and transcriptomics integrated analysis [file mmc4.xlsx]

## Sheet: Supplementary Table S2.1
Pathway ID	Pathway Name	EL enrichment score	TL enrichment score	Transcripts enrichment score	EL vs TL qvalue	EL vs Transcripts qvalue	TL vs Transcripts qvalue
R-HSA-1280215	Cytokine Signaling in Immune system	0.11	-0.06	-0.26	0.74	0.1	0.13
R-HSA-162582	Signal Transduction	-0.02	-0.01	-0.13	0.74	0.36	0.38
R-HSA-166016	Toll Like Receptor 4 (TLR4) Cascade	-0.05	-0.14	-0.37	0.74	0	0
R-HSA-166058	MyD88:MAL(TIRAP) cascade initiated on plasma membrane	0	-0.18	-0.39	0.74	0	0
R-HSA-166166	MyD88-independent TLR4 cascade	0.05	-0.25	-0.42	0.71	0	0
R-HSA-166520	Signaling by NTRKs	-0.03	-0.13	-0.36	0.74	0	0
R-HSA-167044	Signalling to RAS	-0.34	-0.83	-0.43	0	0	0
R-HSA-168138	Toll Like Receptor 9 (TLR9) Cascade	0.17	-0.13	-0.41	0.73	0	0
R-HSA-168142	Toll Like Receptor 10 (TLR10) Cascade	0.08	-0.23	-0.41	0.72	0	0
R-HSA-168164	Toll Like Receptor 3 (TLR3) Cascade	0.05	-0.25	-0.42	0.71	0	0
R-HSA-168176	Toll Like Receptor 5 (TLR5) Cascade	0.08	-0.23	-0.41	0.72	0	0
R-HSA-168179	Toll Like Receptor TLR1:TLR2 Cascade	0	-0.18	-0.36	0.74	0	0
R-HSA-168181	Toll Like Receptor 7/8 (TLR7/8) Cascade	0.08	-0.23	-0.42	0.72	0	0
R-HSA-168188	Toll Like Receptor TLR6:TLR2 Cascade	0	-0.18	-0.39	0.74	0	0
R-HSA-168249	Innate Immune System	0.1	0.01	-0.26	0.74	0.11	0.12
R-HSA-168256	Immune System	0.09	0	-0.29	0.74	0.06	0.07
R-HSA-168898	Toll-like Receptor Cascades	0.02	-0.14	-0.34	0.74	0.01	0.01
R-HSA-171007	p38MAPK events	-0.31	-0.85	-0.4	0	0	0
R-HSA-181438	Toll Like Receptor 2 (TLR2) Cascade	0	-0.18	-0.36	0.74	0	0
R-HSA-187037	Signaling by NTRK1 (TRKA)	-0.04	-0.17	-0.34	0.74	0.01	0.01
R-HSA-187687	Signalling to ERKs	-0.19	-0.46	-0.44	0.52	0	0
R-HSA-194138	Signaling by VEGF	-0.13	-0.49	-0.41	0.45	0	0
R-HSA-2262752	Cellular responses to stress	0	0	-0.18	0.74	0.3	0.32
R-HSA-2559580	Oxidative Stress Induced Senescence	-0.02	-0.45	-0.06	0.53	0.38	0.22
R-HSA-2559583	Cellular Senescence	-0.09	-0.08	-0.15	0.74	0.34	0.36
R-HSA-4420097	VEGFA-VEGFR2 Pathway	-0.19	-0.47	-0.43	0.5	0	0
R-HSA-448424	Interleukin-17 signaling	0.14	-0.2	-0.39	0.71	0	0
R-HSA-449147	Signaling by Interleukins	0.14	-0.02	-0.22	0.74	0.19	0.23
R-HSA-450294	MAP kinase activation	0.14	-0.2	-0.44	0.71	0	0
R-HSA-450302	activated TAK1 mediates p38 MAPK activation	-0.25	-0.29	-0.44	0.69	0	0
R-HSA-8953897	Cellular responses to stimuli	0	0	-0.18	0.74	0.31	0.32
R-HSA-9006934	Signaling by Receptor Tyrosine Kinases	-0.06	-0.09	-0.33	0.74	0.01	0.02
R-HSA-937061	TRIF(TICAM1)-mediated TLR4 signaling	0.05	-0.25	-0.42	0.71	0	0
R-HSA-975138	TRAF6 mediated induction of NFkB and MAP kinases upon TLR7/8 or 9 activation	0.08	-0.23	-0.42	0.72	0	0
R-HSA-975155	MyD88 dependent cascade initiated on endosome	0.08	-0.23	-0.42	0.72	0	0
R-HSA-975871	MyD88 cascade initiated on plasma membrane	0.08	-0.23	-0.41	0.72	0	0
R-HSA-1430728	Metabolism	0.11	-0.05	-0.27	0.74	0.08	0.11
R-HSA-1643685	Disease	0.04	-0.03	-0.23	0.74	0.2	0.22
R-HSA-211859	Biological oxidations	0.08	-0.12	-0.17	0.74	0.32	0.33
R-HSA-211945	Phase I - Functionalization of compounds	-0.15	-0.22	-0.19	0.73	0.26	0.26
R-HSA-217271	FMO oxidises nucleophiles	0.67	0.02	-0.45	0.02	0	0
R-HSA-5579029	Metabolic disorders of biological oxidation enzymes	-0.07	0.2	-0.15	0.73	0.34	0.31
R-HSA-5668914	Diseases of metabolism	-0.06	0.03	-0.33	0.74	0.02	0.01
R-HSA-389661	Glyoxylate metabolism and glycine degradation	0.13	-0.2	-0.28	0.71	0.06	0.07
R-HSA-71291	Metabolism of amino acids and derivatives	0.12	0.07	-0.1	0.74	0.37	0.39
R-HSA-194315	Signaling by Rho GTPases	-0.06	-0.07	0.05	0.74	0.38	0.4
R-HSA-73863	RNA Polymerase I Transcription Termination	0.93	1	-0.17	0	0	0
R-HSA-73864	RNA Polymerase I Transcription	-0.02	-0.26	0.02	0.72	0.38	0.37
R-HSA-74160	Gene expression (Transcription)	0.02	-0.09	-0.3	0.74	0.04	0.04
R-HSA-8980692	RHOA GTPase cycle	-0.1	0	-0.49	0.74	0	0
R-HSA-9012999	RHO GTPase cycle	-0.1	-0.04	0.13	0.74	0.35	0.37
R-HSA-9013026	RHOB GTPase cycle	0.19	0.14	-0.58	0.73	0	0
R-HSA-9013106	RHOC GTPase cycle	0.1	-0.04	-0.52	0.74	0	0
R-HSA-9716542	Signaling by Rho GTPases, Miro GTPases and RHOBTB3	-0.06	-0.07	0.04	0.74	0.38	0.4
R-HSA-109582	Hemostasis	0.05	0.1	-0.24	0.74	0.18	0.16
R-HSA-114508	Effects of PIP2 hydrolysis	-0.85	0.53	-0.26	0	0	0
R-HSA-372790	Signaling by GPCR	0.15	0.12	-0.09	0.74	0.37	0.39
R-HSA-388396	GPCR downstream signalling	0.15	0.12	-0.09	0.74	0.37	0.38
R-HSA-416476	G alpha (q) signalling events	0.15	0.23	-0.03	0.73	0.38	0.38
R-HSA-76002	Platelet activation, signaling and aggregation	0.05	0.12	-0.19	0.74	0.29	0.27
R-HSA-5663202	Diseases of signal transduction by growth factor receptors and second messengers	0.02	-0.15	-0.3	0.74	0.05	0.05
R-HSA-6802952	Signaling by BRAF and RAF1 fusions	-0.21	-0.2	-0.38	0.72	0	0
R-HSA-6802957	Oncogenic MAPK signaling	-0.2	-0.21	-0.38	0.72	0	0
R-HSA-381038	XBP1(S) activates chaperone genes	-0.23	0	-0.38	0.73	0	0
R-HSA-381070	IRE1alpha activates chaperones	-0.32	0.07	-0.37	0.66	0	0
R-HSA-381119	Unfolded Protein Response (UPR)	-0.09	0.1	-0.29	0.74	0.06	0.05
R-HSA-381426	Regulation of Insulin-like Growth Factor (IGF) transport and uptake by Insulin-like Growth Factor Binding Proteins (IGFBPs)	0.01	-0.17	-0.17	0.74	0.32	0.31
R-HSA-392499	Metabolism of proteins	0.02	0.01	-0.26	0.74	0.12	0.13
R-HSA-597592	Post-translational protein modification	0.03	-0.07	-0.34	0.74	0.01	0.01
R-HSA-8957275	Post-translational protein phosphorylation	-0.02	-0.22	-0.22	0.73	0.22	0.2
R-HSA-70171	Glycolysis	0.29	-0.08	-0.44	0.68	0	0
R-HSA-70263	Gluconeogenesis	0.06	0	-0.26	0.74	0.12	0.13
R-HSA-70326	Glucose metabolism	0.2	-0.03	-0.42	0.73	0	0
R-HSA-71387	Metabolism of carbohydrates	0.13	-0.13	-0.33	0.73	0.01	0.02
R-HSA-1483206	Glycerophospholipid biosynthesis	0.14	-0.03	-0.27	0.74	0.08	0.11
R-HSA-1483257	Phospholipid metabolism	0.11	-0.03	-0.36	0.74	0	0
R-HSA-556833	Metabolism of lipids	0.18	0.01	-0.33	0.74	0.01	0.02
R-HSA-6798695	Neutrophil degranulation	0.09	-0.02	-0.26	0.74	0.12	0.13
R-HSA-1428517	The citric acid (TCA) cycle and respiratory electron transport	-0.14	-0.13	-0.28	0.74	0.07	0.08
R-HSA-204174	Regulation of pyruvate dehydrogenase (PDH) complex	0.3	0.09	-0.54	0.71	0	0
R-HSA-5362517	Signaling by Retinoic Acid	0.24	0.15	-0.23	0.72	0.11	0.14
R-HSA-70268	Pyruvate metabolism	0.17	0	-0.44	0.74	0	0
R-HSA-71406	Pyruvate metabolism and Citric Acid (TCA) cycle	0.31	-0.03	-0.48	0.68	0	0
R-HSA-9006931	Signaling by Nuclear Receptors	0.04	0.03	-0.18	0.74	0.31	0.32
R-HSA-390522	Striated Muscle Contraction	-0.35	-0.2	-0.33	0.66	0	0.01
R-HSA-397014	Muscle contraction	-0.2	-0.17	-0.25	0.73	0.1	0.14
R-HSA-445355	Smooth Muscle Contraction	-0.12	-0.2	-0.21	0.73	0.24	0.24
R-HSA-163200	Respiratory electron transport, ATP synthesis by chemiosmotic coupling, and heat production by uncoupling proteins.	-0.36	-0.19	-0.2	0.66	0.11	0.26
R-HSA-611105	Respiratory electron transport	-0.36	-0.21	-0.2	0.65	0.1	0.24
R-HSA-6799198	Complex I biogenesis	-0.56	-0.24	-0.24	0.24	0	0.15
R-HSA-1614517	Sulfide oxidation to sulfate	0.44	0.68	-0.1	0.01	0.14	0
R-HSA-1614558	Degradation of cysteine and homocysteine	0	0.05	-0.37	0.74	0	0
R-HSA-1614635	Sulfur amino acid metabolism	0.01	0.11	-0.26	0.74	0.12	0.09
R-HSA-202733	Cell surface interactions at the vascular wall	-0.25	0.18	-0.31	0.66	0.02	0.01
R-HSA-210991	Basigin interactions	-0.48	-0.56	-0.13	0.06	0.09	0.05
R-HSA-382551	Transport of small molecules	0	-0.05	-0.16	0.74	0.33	0.35
R-HSA-5576891	Cardiac conduction	-0.16	-0.11	-0.23	0.74	0.16	0.2
R-HSA-5578775	Ion homeostasis	-0.13	-0.07	-0.44	0.74	0	0
R-HSA-5663205	Infectious disease	0.11	0.03	-0.16	0.74	0.32	0.35
R-HSA-936837	Ion transport by P-type ATPases	-0.49	-0.08	-0.35	0.43	0	0.01
R-HSA-9679191	Potential therapeutics for SARS	0.16	-0.02	-0.33	0.74	0.01	0.02
R-HSA-9679506	SARS-CoV Infections	0	-0.19	-0.27	0.74	0.11	0.1
R-HSA-983712	Ion channel transport	-0.31	-0.05	-0.24	0.7	0.08	0.2
R-HSA-1280218	Adaptive Immune System	0.01	0.02	-0.35	0.74	0.01	0.01
R-HSA-199991	Membrane Trafficking	0.06	-0.07	-0.38	0.74	0	0
R-HSA-2132295	MHC class II antigen presentation	0.09	0.16	-0.27	0.74	0.08	0.05
R-HSA-5653656	Vesicle-mediated transport	0.06	-0.04	-0.38	0.74	0	0
R-HSA-8854214	TBC/RABGAPs	0.17	-0.32	-0.4	0.6	0	0
R-HSA-8873719	RAB geranylgeranylation	-0.14	0.07	-0.32	0.74	0.02	0.02
R-HSA-8876198	RAB GEFs exchange GTP for GDP on RABs	0.16	0.07	-0.48	0.74	0	0
R-HSA-9007101	Rab regulation of trafficking	0.1	-0.11	-0.46	0.74	0	0
R-HSA-9013148	CDC42 GTPase cycle	0.07	0.17	-0.44	0.74	0	0
R-HSA-9013149	RAC1 GTPase cycle	0.17	0.13	-0.44	0.74	0	0
R-HSA-9013404	RAC2 GTPase cycle	0.05	-0.01	-0.44	0.74	0	0
R-HSA-9013405	RHOD GTPase cycle	-0.26	-0.1	-0.51	0.72	0	0
R-HSA-9013406	RHOQ GTPase cycle	-0.04	0.21	-0.44	0.73	0	0
R-HSA-9013407	RHOH GTPase cycle	0.21	-0.01	-0.39	0.73	0	0
R-HSA-9013408	RHOG GTPase cycle	0.04	0.09	-0.43	0.74	0	0
R-HSA-9013409	RHOJ GTPase cycle	0.09	0.12	-0.41	0.74	0	0
R-HSA-9013423	RAC3 GTPase cycle	0.2	0.13	-0.41	0.73	0	0
R-HSA-9035034	RHOF GTPase cycle	-0.1	-0.11	-0.55	0.74	0	0
R-HSA-9635486	Infection with Mycobacterium tuberculosis	0.19	-0.05	-0.32	0.73	0.01	0.02
R-HSA-9636383	Prevention of phagosomal-lysosomal fusion	0.12	0.73	-0.14	0.01	0.34	0
R-HSA-9636569	Suppression of autophagy	1	0.98	-0.6	0	0	0
R-HSA-9637687	Suppression of phagosomal maturation	0.21	0.31	-0.29	0.69	0.03	0.01
R-HSA-9637690	Response of Mtb to phagocytosis	0.28	-0.1	-0.24	0.68	0.08	0.19
R-HSA-1632852	Macroautophagy	0.05	0.01	-0.29	0.74	0.05	0.05
R-HSA-163560	Triglyceride catabolism	0.09	-0.06	-0.13	0.74	0.35	0.38
R-HSA-6811440	Retrograde transport at the Trans-Golgi-Network	-0.18	-0.4	-0.49	0.62	0	0
R-HSA-6811442	Intra-Golgi and retrograde Golgi-to-ER traffic	0.11	0.03	-0.37	0.74	0	0
R-HSA-8979227	Triglyceride metabolism	0.09	-0.06	-0.03	0.74	0.38	0.4
R-HSA-9612973	Autophagy	0.05	0.01	-0.29	0.74	0.06	0.06
R-HSA-9613354	Lipophagy	-0.1	-0.21	-0.59	0.73	0	0
R-HSA-9613829	Chaperone Mediated Autophagy	0.08	-0.05	-0.12	0.74	0.36	0.38
R-HSA-9615710	Late endosomal microautophagy	0.2	0.29	-0.16	0.7	0.28	0.21
R-HSA-9663891	Selective autophagy	0.04	0.07	-0.29	0.74	0.07	0.06
R-HSA-1237044	Erythrocytes take up carbon dioxide and release oxygen	0.17	-0.08	0.31	0.73	0.02	0.02
R-HSA-1247673	Erythrocytes take up oxygen and release carbon dioxide	0.17	-0.08	0.55	0.73	0	0
R-HSA-1475029	Reversible hydration of carbon dioxide	0.62	0.29	0.31	0.07	0	0.02
R-HSA-1480926	O2/CO2 exchange in erythrocytes	0.17	-0.08	0.31	0.73	0.02	0.02
R-HSA-199992	trans-Golgi Network Vesicle Budding	-0.19	0.05	-0.34	0.73	0.01	0.01
R-HSA-432722	Golgi Associated Vesicle Biogenesis	-0.09	0.04	-0.39	0.74	0	0
R-HSA-1266738	Developmental Biology	0.04	0.1	-0.15	0.74	0.34	0.34
R-HSA-156827	L13a-mediated translational silencing of Ceruloplasmin expression	0.03	0.34	0.12	0.68	0.37	0.29
R-HSA-156842	Eukaryotic Translation Elongation	-0.05	0.25	0.18	0.71	0.3	0.26
R-HSA-156902	Peptide chain elongation	-0.05	0.33	0.18	0.66	0.31	0.21
R-HSA-168255	Influenza Infection	-0.01	0.2	-0.04	0.73	0.38	0.39
R-HSA-168273	Influenza Viral RNA Transcription and Replication	0	0.29	0	0.71	0.38	0.36
R-HSA-1799339	SRP-dependent cotranslational protein targeting to membrane	-0.05	0.3	0.12	0.69	0.36	0.32
R-HSA-192823	Viral mRNA Translation	-0.05	0.35	0.17	0.65	0.32	0.22
R-HSA-2408522	Selenoamino acid metabolism	0.01	0.3	0.08	0.7	0.38	0.35
R-HSA-2408557	Selenocysteine synthesis	-0.05	0.35	0.16	0.64	0.34	0.23
R-HSA-376176	Signaling by ROBO receptors	0.07	0.09	-0.04	0.74	0.38	0.4
R-HSA-422475	Axon guidance	0.05	0.02	-0.21	0.74	0.24	0.25
R-HSA-6791226	Major pathway of rRNA processing in the nucleolus and cytosol	-0.04	0.32	0.02	0.68	0.38	0.35
R-HSA-72312	rRNA processing	-0.04	0.33	0	0.67	0.38	0.34
R-HSA-72613	Eukaryotic Translation Initiation	0.03	0.34	0.09	0.68	0.38	0.31
R-HSA-72689	Formation of a pool of free 40S subunits	0.01	0.36	0.14	0.66	0.35	0.25
R-HSA-72706	GTP hydrolysis and joining of the 60S ribosomal subunit	0.01	0.34	0.11	0.68	0.37	0.3
R-HSA-72737	Cap-dependent Translation Initiation	0.03	0.34	0.09	0.68	0.38	0.31
R-HSA-72764	Eukaryotic Translation Termination	-0.04	0.32	0.16	0.68	0.33	0.26
R-HSA-72766	Translation	0.08	0.2	-0.07	0.74	0.38	0.38
R-HSA-8868773	rRNA processing in the nucleus and cytosol	-0.04	0.32	0.02	0.68	0.38	0.35
R-HSA-8953854	Metabolism of RNA	0.01	0.13	0.18	0.74	0.31	0.32
R-HSA-9010553	Regulation of expression of SLITs and ROBOs	0.04	0.14	0.05	0.74	0.38	0.4
R-HSA-927802	Nonsense-Mediated Decay (NMD)	-0.05	0.3	0.11	0.69	0.37	0.33
R-HSA-9633012	Response of EIF2AK4 (GCN2) to amino acid deficiency	-0.02	0.35	0.14	0.66	0.36	0.26
R-HSA-9675108	Nervous system development	0.04	0.03	-0.22	0.74	0.23	0.24
R-HSA-9711097	Cellular response to starvation	-0.03	0.26	0	0.71	0.38	0.38
R-HSA-975956	Nonsense Mediated Decay (NMD) independent of the Exon Junction Complex (EJC)	-0.06	0.32	0.15	0.67	0.34	0.27
R-HSA-975957	Nonsense Mediated Decay (NMD) enhanced by the Exon Junction Complex (EJC)	-0.05	0.3	0.11	0.69	0.37	0.33
R-HSA-2142753	Arachidonic acid metabolism	0.14	-0.06	-0.17	0.74	0.3	0.34
R-HSA-2162123	Synthesis of Prostaglandins (PG) and Thromboxanes (TX)	0.35	-0.12	-0.19	0.59	0.1	0.29
R-HSA-8978868	Fatty acid metabolism	0.23	0.03	-0.33	0.73	0	0.01
R-HSA-112314	Neurotransmitter receptors and postsynaptic signal transmission	0.22	0.01	-0.13	0.73	0.31	0.37
R-HSA-112315	Transmission across Chemical Synapses	0.14	0.01	-0.13	0.74	0.34	0.38
R-HSA-112316	Neuronal System	0.12	0.06	-0.09	0.74	0.37	0.39
R-HSA-114608	Platelet degranulation	0.04	0.02	-0.13	0.74	0.36	0.38
R-HSA-1445148	Translocation of SLC2A4 (GLUT4) to the plasma membrane	-0.03	-0.19	-0.41	0.74	0	0
R-HSA-157858	Gap junction trafficking and regulation	-0.13	0.16	-0.09	0.73	0.37	0.38
R-HSA-1640170	Cell Cycle	0.01	-0.04	-0.29	0.74	0.06	0.06
R-HSA-1852241	Organelle biogenesis and maintenance	-0.09	-0.03	-0.43	0.74	0	0
R-HSA-190828	Gap junction trafficking	-0.13	0.1	-0.05	0.74	0.38	0.4
R-HSA-190840	Microtubule-dependent trafficking of connexons from Golgi to the plasma membrane	0.11	0.12	-0.06	0.74	0.38	0.4
R-HSA-190861	Gap junction assembly	0.11	0.12	0.01	0.74	0.38	0.4
R-HSA-190872	Transport of connexons to the plasma membrane	0.11	0.12	-0.02	0.74	0.38	0.4
R-HSA-195258	RHO GTPase Effectors	-0.03	-0.11	-0.21	0.74	0.24	0.25
R-HSA-199977	ER to Golgi Anterograde Transport	0.01	0.15	-0.33	0.74	0.01	0.01
R-HSA-2467813	Separation of Sister Chromatids	0.08	0.05	-0.25	0.74	0.15	0.15
R-HSA-2500257	Resolution of Sister Chromatid Cohesion	0.02	0.23	-0.3	0.73	0.04	0.01
R-HSA-2555396	Mitotic Metaphase and Anaphase	0.03	0.02	-0.26	0.74	0.13	0.13
R-HSA-2565942	Regulation of PLK1 Activity at G2/M Transition	-0.05	-0.03	-0.38	0.74	0	0
R-HSA-2995410	Nuclear Envelope (NE) Reassembly	0.05	0.02	-0.29	0.74	0.05	0.05
R-HSA-3371497	HSP90 chaperone cycle for steroid hormone receptors (SHR) in the presence of ligand	-0.02	0.1	-0.19	0.74	0.29	0.27
R-HSA-373760	L1CAM interactions	0.06	0.06	-0.3	0.74	0.04	0.04
R-HSA-380259	Loss of Nlp from mitotic centrosomes	0.03	-0.06	-0.4	0.74	0	0
R-HSA-380270	Recruitment of mitotic centrosome proteins and complexes	0.03	-0.06	-0.42	0.74	0	0
R-HSA-380284	Loss of proteins required for interphase microtubule organization from the centrosome	0.03	-0.06	-0.4	0.74	0	0
R-HSA-380287	Centrosome maturation	0.03	-0.06	-0.42	0.74	0	0
R-HSA-380320	Recruitment of NuMA to mitotic centrosomes	0.14	0	-0.38	0.74	0	0
R-HSA-389957	Prefoldin mediated transfer of substrate to CCT/TriC	-0.06	0.04	-0.07	0.74	0.38	0.4
R-HSA-389958	Cooperation of Prefoldin and TriC/CCT in actin and tubulin folding	-0.04	0.02	-0.06	0.74	0.38	0.4
R-HSA-389960	Formation of tubulin folding intermediates by CCT/TriC	0.02	0.08	-0.08	0.74	0.38	0.4
R-HSA-389977	Post-chaperonin tubulin folding pathway	0.03	0	-0.09	0.74	0.38	0.4
R-HSA-390466	Chaperonin-mediated protein folding	0.04	0.18	-0.15	0.74	0.35	0.32
R-HSA-391251	Protein folding	-0.01	0.14	-0.16	0.74	0.34	0.32
R-HSA-437239	Recycling pathway of L1	0.2	0.11	-0.26	0.73	0.08	0.11
R-HSA-438064	Post NMDA receptor activation events	0.09	-0.21	-0.26	0.72	0.12	0.12
R-HSA-442755	Activation of NMDA receptors and postsynaptic events	0.09	-0.21	-0.28	0.72	0.08	0.08
R-HSA-446203	Asparagine N-linked glycosylation	-0.01	0	-0.31	0.74	0.03	0.03
R-HSA-453274	Mitotic G2-G2/M phases	0.07	-0.05	-0.31	0.74	0.03	0.03
R-HSA-5358351	Signaling by Hedgehog	0.17	-0.05	-0.29	0.74	0.04	0.06
R-HSA-5610787	Hedgehog 'off' state	0.15	-0.03	-0.26	0.74	0.09	0.12
R-HSA-5617833	Cilium Assembly	0.06	0	-0.43	0.74	0	0
R-HSA-5620912	Anchoring of the basal body to the plasma membrane	0.03	-0.06	-0.44	0.74	0	0
R-HSA-5620924	Intraflagellar transport	0.01	0.12	-0.32	0.74	0.03	0.02
R-HSA-5626467	RHO GTPases activate IQGAPs	0	-0.01	-0.15	0.74	0.34	0.36
R-HSA-5663220	RHO GTPases Activate Formins	0.07	0.19	-0.29	0.74	0.06	0.03
R-HSA-6807878	COPI-mediated anterograde transport	0.05	0.19	-0.31	0.74	0.04	0.01
R-HSA-6811434	COPI-dependent Golgi-to-ER retrograde traffic	0.11	-0.1	-0.3	0.74	0.04	0.05
R-HSA-6811436	COPI-independent Golgi-to-ER retrograde traffic	0.18	0.21	-0.3	0.73	0.03	0.01
R-HSA-68877	Mitotic Prometaphase	0.1	0.08	-0.37	0.74	0	0
R-HSA-68882	Mitotic Anaphase	0.03	0.02	-0.26	0.74	0.13	0.13
R-HSA-68886	M Phase	0.05	-0.03	-0.26	0.74	0.12	0.13
R-HSA-69275	G2/M Transition	0.07	-0.05	-0.32	0.74	0.03	0.03
R-HSA-69278	Cell Cycle, Mitotic	0.04	-0.03	-0.29	0.74	0.07	0.07
R-HSA-76005	Response to elevated platelet cytosolic Ca2+	0.03	0.03	-0.14	0.74	0.35	0.37
R-HSA-8852276	The role of GTSE1 in G2/M progression after G2 checkpoint	0.1	-0.03	-0.12	0.74	0.36	0.39
R-HSA-8854518	AURKA Activation by TPX2	0.03	-0.06	-0.41	0.74	0	0
R-HSA-8856688	Golgi-to-ER retrograde transport	0.12	0.05	-0.33	0.74	0.01	0.01
R-HSA-8955332	Carboxyterminal post-translational modifications of tubulin	0.33	0.04	-0.2	0.68	0.1	0.26
R-HSA-948021	Transport to the Golgi and subsequent modification	0.02	0.16	-0.32	0.74	0.02	0.01
R-HSA-9609646	HCMV Infection	0.13	0.18	-0.15	0.74	0.33	0.31
R-HSA-9609690	HCMV Early Events	0.05	0.21	-0.13	0.73	0.36	0.33
R-HSA-9609736	Assembly and cell surface presentation of NMDA receptors	0.13	-0.03	-0.17	0.74	0.31	0.34
R-HSA-9619483	Activation of AMPK downstream of NMDARs	0.11	-0.03	-0.32	0.74	0.02	0.02
R-HSA-9646399	Aggrephagy	0.05	0.11	-0.14	0.74	0.36	0.36
R-HSA-9648025	EML4 and NUDC in mitotic spindle formation	0.04	0.26	-0.3	0.72	0.04	0.01
R-HSA-9668328	Sealing of the nuclear envelope (NE) by ESCRT-III	0.17	0.11	-0.15	0.74	0.31	0.34
R-HSA-983189	Kinesins	0.18	0	-0.24	0.74	0.12	0.18
R-HSA-983231	Factors involved in megakaryocyte development and platelet production	0.11	0.02	-0.25	0.74	0.12	0.15
R-HSA-109581	Apoptosis	0.06	-0.07	-0.22	0.74	0.21	0.23
R-HSA-1168372	Downstream signaling events of B Cell Receptor (BCR)	0.06	-0.03	-0.23	0.74	0.2	0.22
R-HSA-1169091	Activation of NF-kappaB in B cells	0.11	-0.04	-0.2	0.74	0.25	0.29
R-HSA-1234174	Cellular response to hypoxia	0.07	-0.09	-0.22	0.74	0.22	0.24
R-HSA-1234176	Oxygen-dependent proline hydroxylation of Hypoxia-inducible Factor Alpha	0.1	-0.08	-0.19	0.74	0.27	0.3
R-HSA-1236974	ER-Phagosome pathway	0.08	-0.04	-0.22	0.74	0.21	0.24
R-HSA-1236975	Antigen processing-Cross presentation	0.07	-0.04	-0.24	0.74	0.18	0.2
R-HSA-1236978	Cross-presentation of soluble exogenous antigens (endosomes)	0.12	-0.05	-0.13	0.74	0.35	0.38
R-HSA-1257604	PIP3 activates AKT signaling	0.15	-0.04	-0.29	0.74	0.05	0.07
R-HSA-157118	Signaling by NOTCH	0.01	-0.06	-0.18	0.74	0.3	0.32
R-HSA-162906	HIV Infection	0.13	-0.04	-0.27	0.74	0.08	0.11
R-HSA-162909	Host Interactions of HIV factors	0.12	-0.03	-0.28	0.74	0.07	0.09
R-HSA-169911	Regulation of Apoptosis	0.09	-0.05	-0.15	0.74	0.34	0.36
R-HSA-174084	Autodegradation of Cdh1 by Cdh1:APC/C	0.11	-0.04	-0.1	0.74	0.37	0.39
R-HSA-174113	SCF-beta-TrCP mediated degradation of Emi1	0.11	-0.04	-0.1	0.74	0.37	0.39
R-HSA-174143	APC/C-mediated degradation of cell cycle proteins	0.11	-0.04	-0.12	0.74	0.36	0.39
R-HSA-174154	APC/C:Cdc20 mediated degradation of Securin	0.11	-0.04	-0.1	0.74	0.37	0.39
R-HSA-174178	APC/C:Cdh1 mediated degradation of Cdc20 and other APC/C:Cdh1 targeted proteins in late mitosis/early G1	0.11	-0.04	-0.1	0.74	0.37	0.39
R-HSA-174184	Cdc20:Phospho-APC/C mediated degradation of Cyclin A	0.11	-0.04	-0.12	0.74	0.36	0.38
R-HSA-176408	Regulation of APC/C activators between G1/S and early anaphase	0.11	-0.04	-0.11	0.74	0.37	0.39
R-HSA-176409	APC/C:Cdc20 mediated degradation of mitotic proteins	0.11	-0.04	-0.11	0.74	0.37	0.39
R-HSA-176814	Activation of APC/C and APC/C:Cdc20 mediated degradation of mitotic proteins	0.11	-0.04	-0.12	0.74	0.36	0.39
R-HSA-179419	APC:Cdc20 mediated degradation of cell cycle proteins prior to satisfation of the cell cycle checkpoint	0.11	-0.04	-0.13	0.74	0.35	0.38
R-HSA-180534	Vpu mediated degradation of CD4	0.11	-0.04	-0.13	0.74	0.35	0.38
R-HSA-180585	Vif-mediated degradation of APOBEC3G	0.1	-0.08	-0.15	0.74	0.34	0.36
R-HSA-187577	SCF(Skp2)-mediated degradation of p27/p21	0.11	-0.04	-0.1	0.74	0.37	0.39
R-HSA-195253	Degradation of beta-catenin by the destruction complex	0.09	-0.06	-0.14	0.74	0.35	0.37
R-HSA-195721	Signaling by WNT	0.01	-0.03	-0.16	0.74	0.33	0.35
R-HSA-201681	TCF dependent signaling in response to WNT	0	-0.13	-0.13	0.74	0.36	0.37
R-HSA-202403	TCR signaling	0.1	-0.06	-0.26	0.74	0.12	0.14
R-HSA-202424	Downstream TCR signaling	0.11	-0.04	-0.24	0.74	0.16	0.19
R-HSA-211733	Regulation of activated PAK-2p34 by proteasome mediated degradation	0.1	-0.06	-0.13	0.74	0.36	0.38
R-HSA-212436	Generic Transcription Pathway	0.01	-0.14	-0.29	0.74	0.06	0.06
R-HSA-2454202	Fc epsilon receptor (FCERI) signaling	0.09	-0.07	-0.29	0.74	0.06	0.07
R-HSA-2871837	FCERI mediated NF-kB activation	0.11	-0.04	-0.19	0.74	0.28	0.31
R-HSA-349425	Autodegradation of the E3 ubiquitin ligase COP1	0.11	-0.04	-0.15	0.74	0.33	0.36
R-HSA-350562	Regulation of ornithine decarboxylase (ODC)	0.11	-0.08	-0.12	0.74	0.36	0.38
R-HSA-351202	Metabolism of polyamines	0.14	-0.1	-0.12	0.74	0.35	0.38
R-HSA-382556	ABC-family proteins mediated transport	0.13	-0.04	-0.12	0.74	0.36	0.39
R-HSA-3858494	Beta-catenin independent WNT signaling	0.07	0.01	-0.21	0.74	0.24	0.26
R-HSA-4086400	PCP/CE pathway	0.09	-0.03	-0.21	0.74	0.22	0.25
R-HSA-446652	Interleukin-1 family signaling	0.14	-0.03	-0.2	0.74	0.24	0.29
R-HSA-450408	AUF1 (hnRNP D0) binds and destabilizes mRNA	0.09	-0.05	-0.1	0.74	0.37	0.39
R-HSA-450531	Regulation of mRNA stability by proteins that bind AU-rich elements	0.05	-0.11	-0.2	0.74	0.27	0.28
R-HSA-453276	Regulation of mitotic cell cycle	0.11	-0.04	-0.12	0.74	0.36	0.39
R-HSA-453279	Mitotic G1 phase and G1/S transition	0.1	-0.07	-0.26	0.74	0.12	0.15
R-HSA-4608870	Asymmetric localization of PCP proteins	0.11	-0.04	-0.19	0.74	0.28	0.31
R-HSA-4641257	Degradation of AXIN	0.11	-0.04	-0.16	0.74	0.32	0.35
R-HSA-4641258	Degradation of DVL	0.11	-0.04	-0.18	0.74	0.29	0.32
R-HSA-5357801	Programmed Cell Death	0.07	-0.07	-0.24	0.74	0.15	0.17
R-HSA-5358346	Hedgehog ligand biogenesis	0.12	-0.1	-0.12	0.74	0.36	0.38
R-HSA-5362768	Hh mutants are degraded by ERAD	0.11	-0.07	-0.14	0.74	0.34	0.37
R-HSA-5387390	Hh mutants abrogate ligand secretion	0.11	-0.07	-0.12	0.74	0.36	0.38
R-HSA-5607761	Dectin-1 mediated noncanonical NF-kB signaling	0.08	-0.04	-0.16	0.74	0.33	0.35
R-HSA-5607764	CLEC7A (Dectin-1) signaling	0.06	-0.03	-0.27	0.74	0.11	0.12
R-HSA-5610780	Degradation of GLI1 by the proteasome	0.13	-0.08	-0.18	0.74	0.29	0.33
R-HSA-5610783	Degradation of GLI2 by the proteasome	0.13	-0.08	-0.12	0.74	0.36	0.39
R-HSA-5610785	GLI3 is processed to GLI3R by the proteasome	0.13	-0.08	-0.12	0.74	0.36	0.38
R-HSA-5619084	ABC transporter disorders	0.11	-0.07	-0.19	0.74	0.27	0.31
R-HSA-5619115	Disorders of transmembrane transporters	0.1	-0.04	-0.19	0.74	0.27	0.3
R-HSA-5621481	C-type lectin receptors (CLRs)	0.04	-0.06	-0.26	0.74	0.12	0.13
R-HSA-5632684	Hedgehog 'on' state	0.12	-0.02	-0.24	0.74	0.16	0.19
R-HSA-5658442	Regulation of RAS by GAPs	0.08	-0.06	-0.22	0.74	0.2	0.23
R-HSA-5668541	TNFR2 non-canonical NF-kB pathway	0.08	-0.04	-0.17	0.74	0.32	0.34
R-HSA-5673001	RAF/MAP kinase cascade	0.01	-0.1	-0.25	0.74	0.15	0.16
R-HSA-5676590	NIK-->noncanonical NF-kB signaling	0.08	-0.04	-0.16	0.74	0.33	0.35
R-HSA-5678895	Defective CFTR causes cystic fibrosis	0.11	-0.07	-0.18	0.74	0.29	0.32
R-HSA-5683057	MAPK family signaling cascades	0	-0.1	-0.26	0.74	0.11	0.12
R-HSA-5684996	MAPK1/MAPK3 signaling	0.01	-0.1	-0.26	0.74	0.13	0.13
R-HSA-5687128	MAPK6/MAPK4 signaling	0.08	-0.06	-0.2	0.74	0.26	0.29
R-HSA-5688426	Deubiquitination	-0.02	-0.1	-0.28	0.74	0.08	0.08
R-HSA-5689603	UCH proteinases	0.06	-0.08	-0.13	0.74	0.36	0.38
R-HSA-5689880	Ub-specific processing proteases	0.01	-0.08	-0.25	0.74	0.14	0.15
R-HSA-6807070	PTEN Regulation	0.15	-0.06	-0.28	0.74	0.05	0.08
R-HSA-68827	CDT1 association with the CDC6:ORC:origin complex	0.11	-0.04	-0.15	0.74	0.33	0.36
R-HSA-68867	Assembly of the pre-replicative complex	0.11	-0.04	-0.18	0.74	0.3	0.33
R-HSA-68949	Orc1 removal from chromatin	0.11	-0.04	-0.15	0.74	0.34	0.37
R-HSA-69002	DNA Replication Pre-Initiation	0.11	-0.04	-0.22	0.74	0.2	0.23
R-HSA-69017	CDK-mediated phosphorylation and removal of Cdc6	0.11	-0.04	-0.12	0.74	0.36	0.38
R-HSA-69052	Switching of origins to a post-replicative state	0.11	-0.04	-0.15	0.74	0.33	0.36
R-HSA-69202	Cyclin E associated events during G1/S transition	0.11	-0.04	-0.21	0.74	0.23	0.27
R-HSA-69206	G1/S Transition	0.1	-0.07	-0.25	0.74	0.12	0.15
R-HSA-69239	Synthesis of DNA	0.11	-0.04	-0.17	0.74	0.3	0.33
R-HSA-69242	S Phase	0.11	-0.04	-0.26	0.74	0.12	0.14
R-HSA-69306	DNA Replication	0.11	-0.04	-0.18	0.74	0.29	0.32
R-HSA-69481	G2/M Checkpoints	0.04	-0.09	-0.19	0.74	0.28	0.3
R-HSA-69541	Stabilization of p53	0.11	-0.04	-0.14	0.74	0.34	0.37
R-HSA-69563	p53-Dependent G1 DNA Damage Response	0.11	-0.04	-0.16	0.74	0.32	0.35
R-HSA-69580	p53-Dependent G1/S DNA damage checkpoint	0.11	-0.04	-0.16	0.74	0.32	0.35
R-HSA-69601	Ubiquitin Mediated Degradation of Phosphorylated Cdc25A	0.11	-0.04	-0.14	0.74	0.34	0.37
R-HSA-69610	p53-Independent DNA Damage Response	0.11	-0.04	-0.14	0.74	0.34	0.37
R-HSA-69613	p53-Independent G1/S DNA damage checkpoint	0.11	-0.04	-0.14	0.74	0.34	0.37
R-HSA-69615	G1/S DNA Damage Checkpoints	0.11	-0.04	-0.18	0.74	0.29	0.32
R-HSA-69620	Cell Cycle Checkpoints	0.01	-0.01	-0.23	0.74	0.19	0.2
R-HSA-69656	Cyclin A:Cdk2-associated events at S phase entry	0.11	-0.04	-0.2	0.74	0.24	0.28
R-HSA-73857	RNA Polymerase II Transcription	0.02	-0.1	-0.3	0.74	0.05	0.05
R-HSA-75815	Ubiquitin-dependent degradation of Cyclin D	0.11	-0.04	-0.14	0.74	0.35	0.37
R-HSA-8854050	FBXL7 down-regulates AURKA during mitotic entry and in early mitosis	0.11	-0.04	-0.13	0.74	0.35	0.38
R-HSA-8878159	Transcriptional regulation by RUNX3	0.04	-0.05	-0.24	0.74	0.16	0.18
R-HSA-8878166	Transcriptional regulation by RUNX2	0.14	0.04	-0.22	0.74	0.2	0.23
R-HSA-8878171	Transcriptional regulation by RUNX1	0.01	-0.02	-0.19	0.74	0.3	0.31
R-HSA-8932339	ROS sensing by NFE2L2	0.11	-0.04	-0.15	0.74	0.34	0.37
R-HSA-8939236	RUNX1 regulates transcription of genes involved in differentiation of HSCs	0.03	-0.05	0.02	0.74	0.38	0.4
R-HSA-8939902	Regulation of RUNX2 expression and activity	0.13	0.03	-0.17	0.74	0.3	0.33
R-HSA-8941858	Regulation of RUNX3 expression and activity	0.08	-0.02	-0.14	0.74	0.34	0.37
R-HSA-8948751	Regulation of PTEN stability and activity	0.12	-0.02	-0.21	0.74	0.23	0.27
R-HSA-8951664	Neddylation	0.09	-0.16	-0.37	0.73	0	0
R-HSA-9006925	Intracellular signaling by second messengers	0.16	-0.09	-0.32	0.73	0.02	0.03
R-HSA-9013694	Signaling by NOTCH4	0.1	-0.07	-0.22	0.74	0.22	0.25
R-HSA-9020702	Interleukin-1 signaling	0.14	-0.03	-0.26	0.74	0.09	0.12
R-HSA-9604323	Negative regulation of NOTCH4 signaling	0.1	-0.07	-0.14	0.74	0.34	0.37
R-HSA-9707564	Cytoprotection by HMOX1	0.07	-0.08	-0.19	0.74	0.28	0.3
R-HSA-9707587	Regulation of HMOX1 expression and activity	0.11	-0.03	-0.13	0.74	0.35	0.38
R-HSA-9711123	Cellular response to chemical stress	0.11	-0.11	-0.17	0.74	0.3	0.33
R-HSA-983168	Antigen processing: Ubiquitination & Proteasome degradation	0.09	-0.09	-0.4	0.74	0	0
R-HSA-983169	Class I MHC mediated antigen processing & presentation	0.04	-0.07	-0.39	0.74	0	0
R-HSA-983705	Signaling by the B Cell Receptor (BCR)	0.06	-0.06	-0.3	0.74	0.04	0.05
R-HSA-5625740	RHO GTPases activate PKNs	-0.15	-0.24	0.05	0.73	0.38	0.38
R-HSA-5625900	RHO GTPases activate CIT	-0.04	0.07	-0.39	0.74	0	0
R-HSA-5627117	RHO GTPases Activate ROCKs	-0.01	0.09	-0.46	0.74	0	0
R-HSA-5627123	RHO GTPases activate PAKs	-0.05	0.05	-0.36	0.74	0	0
R-HSA-1500931	Cell-Cell communication	-0.37	-0.12	-0.24	0.65	0.05	0.19
R-HSA-418990	Adherens junctions interactions	-0.77	-0.23	-0.18	0	0	0.28
R-HSA-421270	Cell-cell junction organization	-0.77	-0.23	-0.07	0	0	0.38
R-HSA-446728	Cell junction organization	-0.32	-0.01	-0.17	0.68	0.19	0.33
R-HSA-1592230	Mitochondrial biogenesis	-0.21	-0.05	-0.41	0.73	0	0
R-HSA-163210	Formation of ATP by chemiosmotic coupling	-0.32	-0.08	-0.17	0.69	0.19	0.34
R-HSA-8949613	Cristae formation	-0.43	0	-0.24	0.54	0.02	0.18
R-HSA-3700989	Transcriptional Regulation by TP53	-0.04	-0.21	-0.29	0.73	0.06	0.05
R-HSA-5628897	TP53 Regulates Metabolic Genes	-0.04	-0.27	-0.29	0.72	0.07	0.04
R-HSA-174824	Plasma lipoprotein assembly, remodeling, and clearance	0.05	-0.19	-0.19	0.73	0.29	0.28
R-HSA-196854	Metabolism of vitamins and cofactors	0.1	-0.07	-0.34	0.74	0.01	0.01
R-HSA-2187338	Visual phototransduction	0.1	0.14	0	0.74	0.38	0.4
R-HSA-6806667	Metabolism of fat-soluble vitamins	-0.04	-0.06	-0.14	0.74	0.36	0.37
R-HSA-8963888	Chylomicron assembly	-0.18	-0.4	-0.09	0.62	0.36	0.25
R-HSA-8963889	Assembly of active LPL and LIPC lipase complexes	-0.96	0.22	-0.18	0	0	0.23
R-HSA-8963898	Plasma lipoprotein assembly	-0.02	-0.46	-0.15	0.51	0.35	0.13
R-HSA-8963899	Plasma lipoprotein remodeling	-0.23	-0.22	-0.09	0.72	0.35	0.38
R-HSA-8963901	Chylomicron remodeling	-0.29	-0.28	0.07	0.67	0.32	0.35
R-HSA-9709957	Sensory Perception	0.11	0.18	0.28	0.74	0.07	0.07
R-HSA-975634	Retinoid metabolism and transport	-0.04	-0.06	-0.14	0.74	0.35	0.37
R-HSA-977225	Amyloid fiber formation	-0.35	-0.12	0.08	0.67	0.27	0.39
R-HSA-159236	Transport of Mature mRNA derived from an Intron-Containing Transcript	0.29	0.53	-0.37	0.3	0	0
R-HSA-72163	mRNA Splicing - Major Pathway	0.07	0.35	0.52	0.68	0	0
R-HSA-72165	mRNA Splicing - Minor Pathway	0.02	0.19	-0.2	0.74	0.27	0.21
R-HSA-72172	mRNA Splicing	0.07	0.35	0.51	0.68	0	0
R-HSA-72187	mRNA 3'-end processing	0.19	0.51	-0.28	0.4	0.05	0
R-HSA-72202	Transport of Mature Transcript to Cytoplasm	0.29	0.53	-0.37	0.3	0	0
R-HSA-72203	Processing of Capped Intron-Containing Pre-mRNA	0.09	0.38	0.43	0.65	0	0
R-HSA-73856	RNA Polymerase II Transcription Termination	0.26	0.55	-0.22	0.27	0.12	0
R-HSA-71288	Creatine metabolism	-0.12	-0.08	-0.18	0.74	0.3	0.32
R-HSA-9696264	RND3 GTPase cycle	0.15	-0.19	-0.53	0.71	0	0
R-HSA-9696273	RND1 GTPase cycle	0.12	-0.09	-0.39	0.74	0	0
R-HSA-162658	Golgi Cisternae Pericentriolar Stack Reorganization	0.12	0.15	-0.41	0.74	0	0
R-HSA-68875	Mitotic Prophase	-0.02	0.02	-0.18	0.74	0.31	0.33
R-HSA-1912420	Pre-NOTCH Processing in Golgi	-0.59	-0.28	-0.48	0.14	0	0
R-HSA-1912422	Pre-NOTCH Expression and Processing	-0.61	-0.33	-0.1	0.08	0.02	0.32
R-HSA-418346	Platelet homeostasis	0.09	0.14	-0.22	0.74	0.21	0.18
R-HSA-418359	Reduction of cytosolic Ca++ levels	-0.46	0.03	-0.37	0.45	0	0
R-HSA-418360	Platelet calcium homeostasis	-0.46	0.03	-0.33	0.45	0	0.01
R-HSA-8856825	Cargo recognition for clathrin-mediated endocytosis	-0.12	-0.23	-0.33	0.73	0.01	0.01
R-HSA-8856828	Clathrin-mediated endocytosis	0.05	-0.17	-0.32	0.74	0.03	0.02
R-HSA-70688	Proline catabolism	-0.82	-0.73	-0.03	0	0	0
R-HSA-112310	Neurotransmitter release cycle	-0.31	0.14	-0.13	0.63	0.26	0.35
R-HSA-210500	Glutamate Neurotransmitter Release Cycle	-0.91	-0.02	-0.27	0	0	0.11
R-HSA-8964539	Glutamate and glutamine metabolism	-0.21	-0.49	-0.45	0.46	0	0
R-HSA-1474228	Degradation of the extracellular matrix	-0.2	0.11	-0.2	0.72	0.23	0.26
R-HSA-1474244	Extracellular matrix organization	-0.1	0.11	-0.3	0.74	0.04	0.03
R-HSA-216083	Integrin cell surface interactions	-0.16	0.16	-0.47	0.72	0	0
R-HSA-425366	Transport of bile salts and organic acids, metal ions and amine compounds	0.12	-0.15	-0.04	0.73	0.38	0.4
R-HSA-425407	SLC-mediated transmembrane transport	0.16	0.09	-0.09	0.74	0.37	0.39
R-HSA-433692	Proton-coupled monocarboxylate transport	-0.85	-0.33	-0.34	0	0	0
R-HSA-5619070	Defective SLC16A1 causes symptomatic deficiency in lactate transport (SDLT)	-0.85	-0.33	-0.43	0	0	0
R-HSA-5619102	SLC transporter disorders	0.03	0.18	-0.19	0.74	0.28	0.23
R-HSA-379716	Cytosolic tRNA aminoacylation	0.27	0.22	-0.1	0.7	0.32	0.35
R-HSA-379724	tRNA Aminoacylation	0.29	0.04	-0.27	0.71	0.04	0.11
R-HSA-141424	Amplification of signal from the kinetochores	-0.1	0.25	-0.32	0.7	0.02	0
R-HSA-141444	Amplification of signal from unattached kinetochores via a MAD2 inhibitory signal	-0.1	0.25	-0.32	0.7	0.02	0
R-HSA-69618	Mitotic Spindle Checkpoint	-0.1	0.25	-0.29	0.7	0.06	0.02
R-HSA-196780	Biotin transport and metabolism	0.51	0.36	-0.5	0.26	0	0
R-HSA-196849	Metabolism of water-soluble vitamins and cofactors	0.13	0	-0.44	0.74	0	0
R-HSA-3296482	Defects in vitamin and cofactor metabolism	0.31	0.1	-0.46	0.7	0	0
R-HSA-3323169	Defects in biotin (Btn) metabolism	0.51	0.36	-0.58	0.26	0	0
R-HSA-3371599	Defective HLCS causes multiple carboxylase deficiency	0.51	0.36	-0.6	0.26	0	0
R-HSA-71032	Propionyl-CoA catabolism	0.46	0	-0.59	0.47	0	0
R-HSA-77289	Mitochondrial Fatty Acid Beta-Oxidation	0.3	-0.06	-0.38	0.68	0	0
R-HSA-1483166	Synthesis of PA	0.36	0.1	-0.29	0.67	0.01	0.05
R-HSA-9659379	Sensory processing of sound	0.08	0.23	-0.23	0.73	0.19	0.1
R-HSA-9662360	Sensory processing of sound by inner hair cells of the cochlea	0.07	0.25	-0.24	0.73	0.16	0.06
R-HSA-9662361	Sensory processing of sound by outer hair cells of the cochlea	0.07	0.22	-0.22	0.73	0.22	0.14
R-HSA-77286	mitochondrial fatty acid beta-oxidation of saturated fatty acids	0.42	-0.12	-0.31	0.46	0	0.04
R-HSA-77310	Beta oxidation of lauroyl-CoA to decanoyl-CoA-CoA	0.53	-0.25	-0.39	0.03	0	0
R-HSA-77346	Beta oxidation of decanoyl-CoA to octanoyl-CoA-CoA	0.54	-0.01	-0.22	0.21	0	0.25
R-HSA-77348	Beta oxidation of octanoyl-CoA to hexanoyl-CoA	0.63	0.05	-0.24	0.06	0	0.18
R-HSA-77350	Beta oxidation of hexanoyl-CoA to butanoyl-CoA	0.65	-0.23	-0.29	0	0	0.05
R-HSA-77352	Beta oxidation of butanoyl-CoA to acetyl-CoA	0.7	-0.22	-0.31	0	0	0.02
R-HSA-3371453	Regulation of HSF1-mediated heat shock response	-0.05	0.03	-0.39	0.74	0	0
R-HSA-3371556	Cellular response to heat stress	-0.08	-0.28	-0.39	0.72	0	0
R-HSA-9013420	RHOU GTPase cycle	-0.15	0.02	-0.49	0.74	0	0
R-HSA-9013424	RHOV GTPase cycle	-0.17	0.01	-0.44	0.74	0	0
R-HSA-9696270	RND2 GTPase cycle	0.03	0.05	-0.4	0.74	0	0
R-HSA-6794362	Protein-protein interactions at synapses	-0.03	0.3	-0.11	0.7	0.37	0.29
R-HSA-8849932	Synaptic adhesion-like molecules	0.04	0.05	-0.08	0.74	0.38	0.4
R-HSA-111885	Opioid Signalling	0.32	0.17	-0.31	0.69	0.01	0.02
R-HSA-1296041	Activation of G protein gated Potassium channels	0.43	0.73	0.02	0	0.22	0
R-HSA-1296059	G protein gated Potassium channels	0.43	0.73	0.02	0	0.22	0
R-HSA-1296065	Inwardly rectifying K+ channels	0.43	0.73	-0.03	0	0.22	0
R-HSA-1296071	Potassium Channels	0.43	0.73	0.05	0	0.21	0
R-HSA-163359	Glucagon signaling in metabolic regulation	0.33	0.19	-0.12	0.68	0.25	0.35
R-HSA-163685	Integration of energy metabolism	0.19	0.13	-0.27	0.73	0.06	0.07
R-HSA-202040	G-protein activation	0.48	0.79	0.03	0	0.15	0
R-HSA-2485179	Activation of the phototransduction cascade	0.48	0.79	0.44	0	0	0
R-HSA-2514856	The phototransduction cascade	0.45	0.67	0.13	0.01	0.12	0.01
R-HSA-2514859	Inactivation, recovery and regulation of the phototransduction cascade	0.45	0.67	0.12	0.01	0.13	0.01
R-HSA-2980736	Peptide hormone metabolism	0.04	-0.02	0.04	0.74	0.38	0.4
R-HSA-373080	Class B/2 (Secretin family receptors)	0.49	0.77	0.08	0	0.12	0
R-HSA-381676	Glucagon-like Peptide-1 (GLP1) regulates insulin secretion	0.17	0.14	-0.17	0.74	0.29	0.31
R-HSA-381753	Olfactory Signaling Pathway	0.51	0.52	0.52	0.06	0	0
R-HSA-381771	Synthesis, secretion, and inactivation of Glucagon-like Peptide-1 (GLP-1)	0.03	0.34	0.28	0.68	0.07	0.03
R-HSA-392170	ADP signalling through P2Y purinoceptor 12	0.52	0.79	0	0	0.11	0
R-HSA-392451	G beta:gamma signalling through PI3Kgamma	0.31	0.49	0	0.38	0.34	0.17
R-HSA-392518	Signal amplification	0.51	0.59	-0.12	0.02	0.06	0.01
R-HSA-392851	Prostacyclin signalling through prostacyclin receptor	0.49	0.77	0.06	0	0.13	0
R-HSA-397795	G-protein beta:gamma signalling	0.28	0.47	-0.08	0.45	0.33	0.13
R-HSA-400042	Adrenaline,noradrenaline inhibits insulin secretion	0.47	0.8	-0.1	0	0.11	0
R-HSA-400508	Incretin synthesis, secretion, and inactivation	0.03	0.34	0.28	0.68	0.08	0.03
R-HSA-4086398	Ca2+ pathway	-0.04	0.19	-0.21	0.73	0.24	0.17
R-HSA-416482	G alpha (12/13) signalling events	0.2	0.54	-0.35	0.32	0	0
R-HSA-418217	G beta:gamma signalling through PLC beta	0.43	0.73	0.03	0	0.22	0
R-HSA-418555	G alpha (s) signalling events	0.44	0.7	-0.01	0.01	0.21	0.01
R-HSA-418592	ADP signalling through P2Y purinoceptor 1	0.44	0.48	-0.04	0.21	0.19	0.15
R-HSA-418594	G alpha (i) signalling events	0.31	0.16	-0.1	0.7	0.29	0.38
R-HSA-418597	G alpha (z) signalling events	0.55	0.81	-0.13	0	0.03	0
R-HSA-420092	Glucagon-type ligand receptors	0.49	0.77	0.19	0	0.03	0
R-HSA-422356	Regulation of insulin secretion	0.26	0.24	-0.21	0.7	0.14	0.14
R-HSA-428930	Thromboxane signalling through TP receptor	0.48	0.79	-0.01	0	0.15	0
R-HSA-432040	Vasopressin regulates renal water homeostasis via Aquaporins	0.23	0.09	-0.11	0.73	0.33	0.38
R-HSA-445717	Aquaporin-mediated transport	0.23	0.09	-0.09	0.73	0.35	0.39
R-HSA-451326	Activation of kainate receptors upon glutamate binding	0.43	0.73	-0.02	0	0.22	0
R-HSA-456926	Thrombin signalling through proteinase activated receptors (PARs)	0.54	0.48	-0.04	0.07	0.08	0.15
R-HSA-500657	Presynaptic function of Kainate receptors	0.43	0.73	0.01	0	0.22	0
R-HSA-500792	GPCR ligand binding	0.35	0.43	0.08	0.46	0.28	0.23
R-HSA-6814122	Cooperation of PDCL (PhLP1) and TRiC/CCT in G-protein beta folding	0.07	0.23	-0.03	0.73	0.38	0.38
R-HSA-8939211	ESR-mediated signaling	-0.09	-0.07	-0.16	0.74	0.33	0.35
R-HSA-8964315	G beta:gamma signalling through BTK	0.43	0.73	0.08	0	0.2	0
R-HSA-8964616	G beta:gamma signalling through CDC42	0.37	0.66	0.03	0.03	0.29	0.01
R-HSA-9009391	Extra-nuclear estrogen signaling	0.12	0.02	-0.19	0.74	0.27	0.31
R-HSA-9658195	Leishmania infection	0.28	-0.01	-0.16	0.71	0.23	0.35
R-HSA-9660821	ADORA2B mediated anti-inflammatory cytokines production	0.39	0.31	0.02	0.56	0.27	0.36
R-HSA-9662851	Anti-inflammatory response favouring Leishmania parasite infection	0.4	0.19	-0.06	0.61	0.23	0.38
R-HSA-9664433	Leishmania parasite growth and survival	0.4	0.19	-0.06	0.61	0.23	0.38
R-HSA-977443	GABA receptor activation	0.52	0.79	-0.03	0	0.1	0
R-HSA-977444	GABA B receptor activation	0.52	0.79	-0.1	0	0.07	0
R-HSA-991365	Activation of GABAB receptors	0.52	0.79	-0.1	0	0.07	0
R-HSA-997272	Inhibition of voltage gated Ca2+ channels via Gbeta/gamma subunits	0.43	0.73	0.02	0	0.22	0
R-HSA-190704	Oligomerization of connexins into connexons	-0.9	-0.15	0.21	0	0	0.22
R-HSA-190827	Transport of connexins along the secretory pathway	-0.9	-0.15	0.21	0	0	0.22
R-HSA-190873	Gap junction degradation	-0.62	0.03	-0.26	0.04	0	0.13
R-HSA-191650	Regulation of gap junction activity	-0.54	0.3	-0.81	0.01	0	0
R-HSA-196025	Formation of annular gap junctions	-0.62	0.03	-0.23	0.04	0	0.21
R-HSA-71384	Ethanol oxidation	0.06	-0.44	-0.36	0.49	0	0
R-HSA-1268020	Mitochondrial protein import	-0.19	0.09	-0.22	0.73	0.18	0.21
R-HSA-71403	Citric acid cycle (TCA cycle)	0.42	-0.04	-0.53	0.54	0	0
R-HSA-9609507	Protein localization	-0.11	0.11	-0.28	0.74	0.07	0.06
R-HSA-75105	Fatty acyl-CoA biosynthesis	0.44	0.45	-0.41	0.26	0	0
R-HSA-2029480	Fcgamma receptor (FCGR) dependent phagocytosis	0.31	-0.24	-0.4	0.52	0	0
R-HSA-2029482	Regulation of actin dynamics for phagocytic cup formation	0.28	-0.23	-0.35	0.58	0	0.01
R-HSA-2682334	EPH-Ephrin signaling	0.16	0.01	-0.31	0.74	0.02	0.03
R-HSA-3928662	EPHB-mediated forward signaling	0.41	-0.02	-0.31	0.57	0	0.04
R-HSA-5663213	RHO GTPases Activate WASPs and WAVEs	0.38	-0.2	-0.26	0.41	0.02	0.11
R-HSA-9664407	Parasite infection	0.29	-0.25	-0.35	0.54	0	0
R-HSA-9664417	Leishmania phagocytosis	0.29	-0.25	-0.35	0.54	0	0
R-HSA-9664422	FCGR3A-mediated phagocytosis	0.29	-0.25	-0.35	0.54	0	0
R-HSA-72649	Translation initiation complex formation	0.16	0.46	0.06	0.52	0.38	0.2
R-HSA-72662	Activation of the mRNA upon binding of the cap-binding complex and eIFs, and subsequent binding to 43S	0.16	0.46	0.05	0.52	0.38	0.2
R-HSA-72695	Formation of the ternary complex, and subsequently, the 43S complex	0.18	0.51	0.08	0.41	0.37	0.13
R-HSA-72702	Ribosomal scanning and start codon recognition	0.14	0.46	0.05	0.53	0.38	0.2
R-HSA-447115	Interleukin-12 family signaling	0.2	0.1	-0.11	0.73	0.34	0.38
R-HSA-8950505	Gene and protein expression by JAK-STAT signaling after Interleukin-12 stimulation	0.2	0.19	0.01	0.73	0.37	0.39
R-HSA-9020591	Interleukin-12 signaling	0.21	0.14	-0.05	0.73	0.37	0.39
R-HSA-373752	Netrin-1 signaling	-0.06	-0.36	-0.32	0.67	0.02	0.01
R-HSA-169893	Prolonged ERK activation events	-0.1	-0.25	-0.38	0.73	0	0
R-HSA-170984	ARMS-mediated activation	-0.5	0.04	-0.45	0.32	0	0
R-HSA-186763	Downstream signal transduction	-0.2	-0.36	-0.65	0.66	0	0
R-HSA-186797	Signaling by PDGF	-0.09	-0.13	-0.62	0.74	0	0
R-HSA-354192	Integrin signaling	-0.34	-0.15	-0.28	0.68	0.02	0.09
R-HSA-372708	p130Cas linkage to MAPK signaling for integrins	-0.32	-0.06	-0.26	0.69	0.04	0.12
R-HSA-512988	Interleukin-3, Interleukin-5 and GM-CSF signaling	-0.3	-0.54	-0.44	0.27	0	0
R-HSA-6806834	Signaling by MET	-0.39	0.14	-0.5	0.49	0	0
R-HSA-76009	Platelet Aggregation (Plug Formation)	-0.27	0.08	-0.28	0.7	0.03	0.06
R-HSA-8848021	Signaling by PTK6	-0.36	-0.01	-0.25	0.65	0.04	0.15
R-HSA-8849471	PTK6 Regulates RHO GTPases, RAS GTPase and MAP kinases	-0.31	-0.29	-0.39	0.65	0	0
R-HSA-8875555	MET activates RAP1 and RAC1	-0.42	-0.19	-0.64	0.58	0	0
R-HSA-8875656	MET receptor recycling	-0.56	-0.75	-0.62	0	0	0
R-HSA-8875878	MET promotes cell motility	-0.39	0.17	-0.53	0.45	0	0
R-HSA-9006927	Signaling by Non-Receptor Tyrosine Kinases	-0.36	-0.01	-0.25	0.65	0.04	0.15
R-HSA-912631	Regulation of signaling by CBL	-0.61	-0.44	-0.44	0.03	0	0
R-HSA-1989781	PPARA activates gene expression	0.37	0.09	-0.35	0.65	0	0
R-HSA-200425	Carnitine metabolism	-0.08	-0.25	-0.56	0.73	0	0
R-HSA-400206	Regulation of lipid metabolism by PPARalpha	0.37	0.09	-0.36	0.65	0	0
R-HSA-880009	Interconversion of 2-oxoglutarate and 2-hydroxyglutarate	0.42	-0.35	-0.66	0.06	0	0
R-HSA-196843	Vitamin B2 (riboflavin) metabolism	-0.62	-0.03	-0.21	0.07	0	0.25
R-HSA-199220	Vitamin B5 (pantothenate) metabolism	-0.22	0.63	-0.33	0	0.01	0
R-HSA-2046104	alpha-linolenic (omega3) and linoleic (omega6) acid metabolism	0.42	0.35	-0.3	0.46	0	0
R-HSA-2046105	Linoleic acid (LA) metabolism	0.98	0.58	-0.27	0	0	0
R-HSA-2046106	alpha-linolenic acid (ALA) metabolism	0.42	0.35	-0.3	0.46	0	0
R-HSA-75876	Synthesis of very long-chain fatty acyl-CoAs	0.46	0.3	-0.35	0.44	0	0
R-HSA-1227986	Signaling by ERBB2	-0.18	-0.3	-0.42	0.7	0	0
R-HSA-6785631	ERBB2 Regulates Cell Motility	0.41	-0.35	-0.26	0.07	0.01	0.05
R-HSA-1660661	Sphingolipid de novo biosynthesis	-0.4	-0.01	-0.3	0.6	0	0.05
R-HSA-192105	Synthesis of bile acids and bile salts	0.07	-0.08	-0.33	0.74	0.02	0.02
R-HSA-194068	Bile acid and bile salt metabolism	0.07	-0.04	-0.27	0.74	0.09	0.1
R-HSA-428157	Sphingolipid metabolism	-0.26	0.14	-0.3	0.68	0.02	0.02
R-HSA-8957322	Metabolism of steroids	0.18	-0.02	-0.32	0.74	0.01	0.02
R-HSA-1566948	Elastic fibre formation	-0.01	0.23	-0.45	0.73	0	0
R-HSA-2129379	Molecules associated with elastic fibres	-0.01	0.23	-0.43	0.73	0	0
R-HSA-69273	Cyclin A/B1/B2 associated events during G2/M transition	-0.12	-0.24	-0.3	0.73	0.04	0.03
R-HSA-111465	Apoptotic cleavage of cellular proteins	0.02	-0.01	-0.32	0.74	0.03	0.03
R-HSA-75153	Apoptotic execution phase	-0.01	0.07	-0.33	0.74	0.02	0.01
R-HSA-9648002	RAS processing	-0.07	0.29	-0.09	0.69	0.38	0.32
R-HSA-888590	GABA synthesis, release, reuptake and degradation	0.84	0.39	0.01	0	0	0.29
R-HSA-916853	Degradation of GABA	0.84	0.39	-0.98	0	0	0
R-HSA-156580	Phase II - Conjugation of compounds	0.31	-0.01	-0.12	0.69	0.26	0.38
R-HSA-156581	Methylation	0.24	-0.02	-0.25	0.72	0.08	0.17
R-HSA-1369062	ABC transporters in lipid homeostasis	0.44	-0.21	-0.27	0.24	0	0.08
R-HSA-9603798	Class I peroxisomal membrane protein import	0.12	0.02	-0.46	0.74	0	0
R-HSA-170834	Signaling by TGF-beta Receptor Complex	-0.1	0.01	-0.34	0.74	0.01	0.01
R-HSA-2173793	Transcriptional activity of SMAD2/SMAD3:SMAD4 heterotrimer	-0.27	0.03	-0.34	0.71	0	0.01
R-HSA-2173795	Downregulation of SMAD2/3:SMAD4 transcriptional activity	-0.24	0.24	-0.34	0.62	0	0
R-HSA-8852135	Protein ubiquitination	-0.23	-0.04	-0.29	0.73	0.04	0.07
R-HSA-8866652	Synthesis of active ubiquitin: roles of E1 and E2 enzymes	-0.13	0.16	-0.26	0.73	0.11	0.08
R-HSA-9006936	Signaling by TGFB family members	-0.1	0.01	-0.33	0.74	0.02	0.02
R-HSA-9033241	Peroxisomal protein import	0	0.1	-0.37	0.74	0	0
R-HSA-1482798	Acyl chain remodeling of CL	0.56	-0.25	-0.6	0.01	0	0
R-HSA-77285	Beta oxidation of myristoyl-CoA to lauroyl-CoA	0.35	-0.43	-0.56	0.06	0	0
R-HSA-77288	mitochondrial fatty acid beta-oxidation of unsaturated fatty acids	0.36	-0.08	-0.4	0.6	0	0
R-HSA-77305	Beta oxidation of palmitoyl-CoA to myristoyl-CoA	0.39	0	-0.3	0.6	0	0.05
R-HSA-192905	vRNP Assembly	0.35	-0.74	-0.46	0	0	0
R-HSA-6794361	Neurexins and neuroligins	-0.08	0.49	-0.08	0.32	0.38	0.1
R-HSA-15869	Metabolism of nucleotides	0.19	-0.09	-0.24	0.73	0.13	0.2
R-HSA-499943	Interconversion of nucleotide di- and triphosphates	0.08	-0.24	-0.09	0.71	0.38	0.37
R-HSA-70635	Urea cycle	0.33	0.42	-0.08	0.5	0.29	0.19
R-HSA-70895	Branched-chain amino acid catabolism	0.28	-0.02	-0.48	0.71	0	0
R-HSA-1169408	ISG15 antiviral mechanism	0.11	-0.09	-0.55	0.74	0	0
R-HSA-1169410	Antiviral mechanism by IFN-stimulated genes	0.1	-0.21	-0.53	0.72	0	0
R-HSA-168276	NS1 Mediated Effects on Host Pathways	0.48	-0.13	-0.54	0.26	0	0
R-HSA-913531	Interferon Signaling	0.09	-0.13	-0.43	0.74	0	0
R-HSA-193648	NRAGE signals death through JNK	-0.04	0.69	-0.52	0.01	0	0
R-HSA-193704	p75 NTR receptor-mediated signalling	-0.04	0.17	-0.44	0.74	0	0
R-HSA-204998	Cell death signalling via NRAGE, NRIF and NADE	-0.04	0.26	-0.48	0.71	0	0
R-HSA-73887	Death Receptor Signalling	0.06	0.18	-0.43	0.74	0	0
R-HSA-140342	Apoptosis induced DNA fragmentation	-0.22	0.45	-0.32	0.21	0.01	0
R-HSA-2559584	Formation of Senescence-Associated Heterochromatin Foci (SAHF)	-0.36	0.69	-0.26	0	0.03	0
R-HSA-2559586	DNA Damage/Telomere Stress Induced Senescence	-0.46	0.38	-0.09	0.02	0.15	0.22
R-HSA-1630316	Glycosaminoglycan metabolism	0.09	0.22	-0.32	0.73	0.02	0.01
R-HSA-1638074	Keratan sulfate/keratin metabolism	0.18	0	-0.46	0.74	0	0
R-HSA-2022854	Keratan sulfate biosynthesis	0.39	0.14	-0.43	0.63	0	0
R-HSA-2022857	Keratan sulfate degradation	0.18	0	-0.56	0.74	0	0
R-HSA-3000178	ECM proteoglycans	-0.17	0.23	-0.4	0.68	0	0
R-HSA-3560782	Diseases associated with glycosaminoglycan metabolism	0.21	0.23	-0.39	0.72	0	0
R-HSA-3656225	Defective CHST6 causes MCDC1	0.39	0.14	-0.55	0.63	0	0
R-HSA-3656243	Defective ST3GAL3 causes MCT12 and EIEE15	0.39	0.14	-0.58	0.63	0	0
R-HSA-3656244	Defective B4GALT1 causes B4GALT1-CDG (CDG-2d)	0.39	0.14	-0.53	0.63	0	0
R-HSA-3781865	Diseases of glycosylation	0.04	0.04	-0.39	0.74	0	0
R-HSA-109606	Intrinsic Pathway for Apoptosis	0.09	-0.3	-0.23	0.67	0.19	0.13
R-HSA-111447	Activation of BAD and translocation to mitochondria	-0.1	-0.72	-0.31	0.01	0.03	0
R-HSA-114452	Activation of BH3-only proteins	-0.11	-0.37	-0.29	0.66	0.06	0.02
R-HSA-69473	G2/M DNA damage checkpoint	-0.22	-0.26	-0.2	0.7	0.21	0.22
R-HSA-75035	Chk1/Chk2(Cds1) mediated inactivation of Cyclin B:Cdk1 complex	-0.1	-0.72	-0.24	0.01	0.18	0
R-HSA-9614085	FOXO-mediated transcription	-0.08	-0.75	-0.28	0	0.07	0
R-HSA-9614399	Regulation of localization of FOXO transcription factors	-0.16	-0.66	-0.29	0.06	0.05	0
R-HSA-111457	Release of apoptotic factors from the mitochondria	0.28	-0.22	-0.2	0.6	0.15	0.25
R-HSA-111458	Formation of apoptosome	0.41	-0.27	-0.29	0.19	0	0.04
R-HSA-111459	Activation of caspases through apoptosome-mediated cleavage	0.91	0.09	-0.27	0	0	0.08
R-HSA-111461	Cytochrome c-mediated apoptotic response	0.41	-0.27	-0.33	0.19	0	0.01
R-HSA-111463	SMAC (DIABLO) binds to IAPs	0.32	-0.17	-0.32	0.6	0	0.03
R-HSA-111464	SMAC(DIABLO)-mediated dissociation of IAP:caspase complexes	0.32	-0.17	-0.32	0.6	0	0.03
R-HSA-111469	SMAC, XIAP-regulated apoptotic response	0.32	-0.17	-0.32	0.6	0	0.03
R-HSA-111471	Apoptotic factor-mediated response	0.28	-0.29	-0.3	0.49	0.01	0.03
R-HSA-2151201	Transcriptional activation of mitochondrial biogenesis	0.33	0.01	-0.48	0.68	0	0
R-HSA-3299685	Detoxification of Reactive Oxygen Species	0.35	-0.19	-0.08	0.51	0.27	0.39
R-HSA-5218859	Regulated Necrosis	0.22	0	-0.25	0.73	0.08	0.15
R-HSA-5620971	Pyroptosis	0.52	0.07	-0.18	0.33	0.02	0.31
R-HSA-9627069	Regulation of the apoptosome activity	0.41	-0.27	-0.29	0.19	0	0.04
R-HSA-8964540	Alanine metabolism	-0.49	-0.17	-0.46	0.45	0	0
R-HSA-114516	Disinhibition of SNARE formation	-0.6	0.9	-0.32	0	0	0
R-HSA-449836	Other interleukin signaling	-0.05	0.64	-0.26	0.03	0.12	0
R-HSA-165159	MTOR signalling	-0.03	-0.17	-0.46	0.74	0	0
R-HSA-166208	mTORC1-mediated signalling	-0.05	-0.03	-0.36	0.74	0	0
R-HSA-380972	Energy dependent regulation of mTOR by LKB1-AMPK	-0.03	-0.25	-0.48	0.72	0	0
R-HSA-8943724	Regulation of PTEN gene transcription	0.28	-0.26	-0.31	0.53	0.01	0.02
R-HSA-9639288	Amino acids regulate mTORC1	-0.08	-0.08	-0.31	0.74	0.03	0.04
R-HSA-204005	COPII-mediated vesicle transport	-0.06	-0.01	-0.37	0.74	0	0
R-HSA-9700206	Signaling by ALK in cancer	0.08	-0.25	-0.35	0.71	0.01	0
R-HSA-9725370	Signaling by ALK fusions and activated point mutants	0.08	-0.25	-0.35	0.71	0.01	0
R-HSA-6805567	Keratinization	0.17	0.55	0.24	0.31	0.14	0.01
R-HSA-6809371	Formation of the cornified envelope	0.17	0.55	0.17	0.31	0.29	0.04
R-HSA-8862803	Deregulated CDK5 triggers multiple neurodegenerative pathways in Alzheimer's disease models	-0.3	-0.42	-0.21	0.52	0.14	0.09
R-HSA-8863678	Neurodegenerative Diseases	-0.3	-0.42	-0.21	0.52	0.14	0.09
R-HSA-9645723	Diseases of programmed cell death	-0.27	-0.4	-0.01	0.59	0.36	0.28
R-HSA-71240	Tryptophan catabolism	0.44	-0.16	-0.16	0.33	0.08	0.34
R-HSA-159227	Transport of the SLBP independent Mature mRNA	0.55	0.44	-0.51	0.1	0	0
R-HSA-159230	Transport of the SLBP Dependant Mature mRNA	0.55	0.44	-0.51	0.1	0	0
R-HSA-159231	Transport of Mature mRNA Derived from an Intronless Transcript	0.55	0.44	-0.49	0.1	0	0
R-HSA-159234	Transport of Mature mRNAs Derived from Intronless Transcripts	0.55	0.44	-0.49	0.1	0	0
R-HSA-162587	HIV Life Cycle	-0.03	0.02	-0.31	0.74	0.04	0.03
R-HSA-162599	Late Phase of HIV Life Cycle	-0.03	0.02	-0.31	0.74	0.04	0.04
R-HSA-165054	Rev-mediated nuclear export of HIV RNA	-0.02	0.28	-0.51	0.71	0	0
R-HSA-168271	Transport of Ribonucleoproteins into the Host Nucleus	0.61	0.06	-0.57	0.09	0	0
R-HSA-168274	Export of Viral Ribonucleoproteins from Nucleus	-0.04	0.21	-0.55	0.73	0	0
R-HSA-168325	Viral Messenger RNA Synthesis	0.84	0.64	-0.44	0	0	0
R-HSA-168333	NEP/NS2 Interacts with the Cellular Export Machinery	-0.04	0.21	-0.55	0.73	0	0
R-HSA-170822	Regulation of Glucokinase by Glucokinase Regulatory Protein	0.84	0.64	-0.56	0	0	0
R-HSA-176033	Interactions of Vpr with host cellular proteins	0.68	0.56	-0.48	0	0	0
R-HSA-177243	Interactions of Rev with host cellular proteins	0.08	0.08	-0.48	0.74	0	0
R-HSA-180746	Nuclear import of Rev protein	0.61	0.06	-0.5	0.09	0	0
R-HSA-180910	Vpr-mediated nuclear import of PICs	0.84	0.64	-0.51	0	0	0
R-HSA-191859	snRNP Assembly	0.4	0.16	-0.36	0.62	0	0
R-HSA-194441	Metabolism of non-coding RNA	0.4	0.16	-0.36	0.62	0	0
R-HSA-211000	Gene Silencing by RNA	-0.26	-0.3	-0.11	0.67	0.32	0.33
R-HSA-2980766	Nuclear Envelope Breakdown	0.07	0.75	-0.47	0	0	0
R-HSA-2990846	SUMOylation	0.61	0.52	-0.37	0.01	0	0
R-HSA-3108214	SUMOylation of DNA damage response and repair proteins	0.84	0.64	-0.46	0	0	0
R-HSA-3108232	SUMO E3 ligases SUMOylate target proteins	0.73	0.49	-0.37	0	0	0
R-HSA-3232142	SUMOylation of ubiquitinylation proteins	0.84	0.64	-0.46	0	0	0
R-HSA-3301854	Nuclear Pore Complex (NPC) Disassembly	0.61	0.77	-0.49	0	0	0
R-HSA-4085377	SUMOylation of SUMOylation proteins	0.84	0.64	-0.47	0	0	0
R-HSA-4551638	SUMOylation of chromatin organization proteins	0.84	0.64	-0.33	0	0	0
R-HSA-4570464	SUMOylation of RNA binding proteins	0.69	0.65	-0.43	0	0	0
R-HSA-4615885	SUMOylation of DNA replication proteins	0.84	0.64	-0.38	0	0	0
R-HSA-5578749	Transcriptional regulation by small RNAs	-0.26	-0.13	-0.09	0.72	0.34	0.39
R-HSA-5619107	Defective TPR may confer susceptibility towards thyroid papillary carcinoma (TPC)	0.84	0.64	-0.56	0	0	0
R-HSA-6784531	tRNA processing in the nucleus	-0.34	-0.43	-0.34	0.47	0	0
R-HSA-72306	tRNA processing	-0.09	-0.15	-0.33	0.74	0.01	0.01
R-HSA-9610379	HCMV Late Events	0.07	0.07	-0.1	0.74	0.37	0.39
R-HSA-2161522	Abacavir transport and metabolism	0.92	1.04	-0.3	0	0	0
R-HSA-2161541	Abacavir metabolism	0.92	1.04	-0.43	0	0	0
R-HSA-74259	Purine catabolism	0.29	-0.49	-0.34	0.05	0	0
R-HSA-8956319	Nucleobase catabolism	0.15	-0.21	-0.31	0.7	0.02	0.03
R-HSA-166658	Complement cascade	0.18	0.33	-0.12	0.69	0.34	0.24
R-HSA-198933	Immunoregulatory interactions between a Lymphoid and a non-Lymphoid cell	-0.31	0.57	-0.17	0	0.2	0
R-HSA-977606	Regulation of Complement cascade	0.12	0.29	-0.11	0.71	0.36	0.3
R-HSA-6803157	Antimicrobial peptides	-0.18	0.06	0.24	0.73	0.13	0.19
R-HSA-5368286	Mitochondrial translation initiation	-0.24	0.45	-0.18	0.16	0.23	0.03
R-HSA-5368287	Mitochondrial translation	-0.15	0.29	-0.21	0.65	0.23	0.11
R-HSA-5389840	Mitochondrial translation elongation	-0.15	0.29	-0.18	0.65	0.29	0.17
R-HSA-5419276	Mitochondrial translation termination	-0.24	0.45	-0.19	0.16	0.22	0.03
R-HSA-532668	N-glycan trimming in the ER and Calnexin/Calreticulin cycle	-0.14	-0.42	-0.35	0.59	0	0
R-HSA-901042	Calnexin/calreticulin cycle	-0.15	-0.32	-0.38	0.69	0	0
R-HSA-9678108	SARS-CoV-1 Infection	-0.55	-0.56	-0.22	0.02	0.01	0.01
R-HSA-9683686	Maturation of spike protein	-0.88	-0.86	-0.38	0	0	0
R-HSA-9683701	Translation of Structural Proteins	-0.84	-0.42	-0.25	0	0	0.04
R-HSA-9694516	SARS-CoV-2 Infection	-0.34	-0.53	-0.21	0.24	0.11	0.02
R-HSA-9694548	Maturation of spike protein	-0.4	-0.67	-0.28	0.02	0.01	0
R-HSA-9694635	Translation of Structural Proteins	-0.47	-0.44	-0.21	0.23	0.03	0.07
R-HSA-1234158	Regulation of gene expression by Hypoxia-inducible Factor	-0.82	-0.48	-0.44	0	0	0
R-HSA-383280	Nuclear Receptor transcription pathway	0.74	0.68	-0.3	0	0	0
R-HSA-429914	Deadenylation-dependent mRNA decay	-0.13	0.22	-0.29	0.71	0.06	0.02
R-HSA-429947	Deadenylation of mRNA	-0.03	0.05	-0.43	0.74	0	0
R-HSA-4085001	Sialic acid metabolism	0.13	-0.46	-0.11	0.34	0.36	0.17
R-HSA-446193	Biosynthesis of the N-glycan precursor (dolichol lipid-linked oligosaccharide, LLO) and transfer to a nascent protein	-0.04	-0.27	-0.25	0.72	0.15	0.11
R-HSA-446219	Synthesis of substrates in N-glycan biosythesis	-0.04	-0.27	-0.21	0.72	0.25	0.2
R-HSA-156590	Glutathione conjugation	0.41	0.12	-0.24	0.61	0.02	0.14
R-HSA-196836	Vitamin C (ascorbate) metabolism	0.32	0.25	-0.55	0.67	0	0
R-HSA-140837	Intrinsic Pathway of Fibrin Clot Formation	0.31	0.11	-0.12	0.7	0.27	0.37
R-HSA-140877	Formation of Fibrin Clot (Clotting Cascade)	0.26	0.11	-0.14	0.72	0.27	0.35
R-HSA-9651496	Defects of contact activation system (CAS) and kallikrein/kinin system (KKS)	0.61	0.17	-0.08	0.11	0.02	0.38
R-HSA-9657689	Defective SERPING1 causes hereditary angioedema	0.68	-0.06	0.08	0.01	0	0.4
R-HSA-9671793	Diseases of hemostasis	0.61	0.17	-0.08	0.11	0.02	0.38
R-HSA-373755	Semaphorin interactions	0.04	-0.12	-0.37	0.74	0	0
R-HSA-399954	Sema3A PAK dependent Axon repulsion	0.25	-0.19	-0.25	0.65	0.07	0.14
R-HSA-70221	Glycogen breakdown (glycogenolysis)	0.08	-0.64	-0.56	0.02	0	0
R-HSA-8982491	Glycogen metabolism	-0.08	-0.57	-0.54	0.24	0	0
R-HSA-9636667	Manipulation of host energy metabolism	0.68	-0.67	-0.38	0	0	0
R-HSA-1660662	Glycosphingolipid metabolism	-0.12	0.28	-0.3	0.67	0.04	0.01
R-HSA-399956	CRMPs in Sema3A signaling	0.03	-0.29	-0.21	0.7	0.26	0.19
R-HSA-1483249	Inositol phosphate metabolism	0.67	0.17	-0.38	0.03	0	0
R-HSA-1855183	Synthesis of IP2, IP, and Ins in the cytosol	0.78	0.31	-0.46	0	0	0
R-HSA-3322077	Glycogen synthesis	-0.24	-0.43	-0.56	0.56	0	0
R-HSA-70370	Galactose catabolism	0.33	-0.51	-0.36	0.01	0	0
R-HSA-3928665	EPH-ephrin mediated repulsion of cells	0.03	0.1	-0.32	0.74	0.03	0.02
R-HSA-432720	Lysosome Vesicle Biogenesis	-0.28	-0.06	-0.23	0.71	0.1	0.21
R-HSA-5099900	WNT5A-dependent internalization of FZD4	-0.02	0.02	-0.27	0.74	0.1	0.09
R-HSA-5140745	WNT5A-dependent internalization of FZD2, FZD5 and ROR2	-0.02	0.02	-0.27	0.74	0.09	0.09
R-HSA-8949215	Mitochondrial calcium ion transport	-0.2	-0.05	-0.42	0.73	0	0
R-HSA-8949664	Processing of SMDT1	-0.26	-0.04	-0.38	0.72	0	0
R-HSA-9012852	Signaling by NOTCH3	-0.25	0.26	-0.34	0.59	0	0
R-HSA-9013507	NOTCH3 Activation and Transmission of Signal to the Nucleus	-0.88	0.12	-0.36	0	0	0
R-HSA-9017802	Noncanonical activation of NOTCH3	-1	-0.22	-0.61	0	0	0
R-HSA-375165	NCAM signaling for neurite out-growth	-0.18	-0.12	-0.44	0.74	0	0
R-HSA-445095	Interaction between L1 and Ankyrins	-0.32	0.29	-0.35	0.38	0	0
R-HSA-8939243	RUNX1 interacts with co-factors whose precise effect on RUNX1 targets is not known	-0.6	-0.09	-0.46	0.11	0	0
R-HSA-75205	Dissolution of Fibrin Clot	0.34	-0.03	-0.23	0.65	0.06	0.21
R-HSA-3229121	Glycogen storage diseases	-0.65	-0.48	-0.45	0.01	0	0
R-HSA-3878781	Glycogen storage disease type IV (GBE1)	-0.93	-0.9	-0.81	0	0	0
R-HSA-5663084	Diseases of carbohydrate metabolism	-0.46	-0.21	-0.39	0.5	0	0
R-HSA-189445	Metabolism of porphyrins	-0.05	-0.27	-0.16	0.72	0.33	0.28
R-HSA-189483	Heme degradation	0.12	-0.25	-0.12	0.7	0.36	0.35
R-HSA-5633007	Regulation of TP53 Activity	-0.07	-0.05	-0.36	0.74	0	0
R-HSA-6804759	Regulation of TP53 Activity through Association with Co-factors	-0.76	0.4	-0.2	0	0	0.05
R-HSA-381042	PERK regulates gene expression	-0.15	0.5	-0.18	0.19	0.28	0.02
R-HSA-72731	Recycling of eIF2:GDP	0.49	0.42	-0.23	0.22	0.01	0.01
R-HSA-9648895	Response of EIF2AK1 (HRI) to heme deficiency	0.49	0.42	-0.09	0.22	0.1	0.18
R-HSA-212165	Epigenetic regulation of gene expression	-0.2	-0.28	-0.11	0.7	0.35	0.34
R-HSA-427389	ERCC6 (CSB) and EHMT2 (G9a) positively regulate rRNA expression	-0.3	-0.39	0.15	0.57	0.23	0.14
R-HSA-5250913	Positive epigenetic regulation of rRNA expression	-0.2	-0.28	0.01	0.7	0.37	0.37
R-HSA-73772	RNA Polymerase I Promoter Escape	-0.63	-0.39	0.12	0.03	0.01	0.18
R-HSA-73854	RNA Polymerase I Promoter Clearance	-0.21	-0.52	0.02	0.38	0.37	0.12
R-HSA-8953750	Transcriptional Regulation by E2F6	0.68	-0.37	-0.36	0	0	0
R-HSA-1442490	Collagen degradation	-0.11	0.19	-0.31	0.72	0.03	0.01
R-HSA-1474290	Collagen formation	-0.05	0.07	-0.36	0.74	0	0
R-HSA-1650814	Collagen biosynthesis and modifying enzymes	0	0.15	-0.44	0.74	0	0
R-HSA-2022090	Assembly of collagen fibrils and other multimeric structures	-0.18	0.06	-0.4	0.73	0	0
R-HSA-2173782	Binding and Uptake of Ligands by Scavenger Receptors	0.1	0.14	-0.25	0.74	0.14	0.12
R-HSA-2214320	Anchoring fibril formation	-0.45	0.5	-0.55	0	0	0
R-HSA-2243919	Crosslinking of collagen fibrils	-0.45	0.5	-0.58	0	0	0
R-HSA-3000157	Laminin interactions	-0.23	0.15	-0.54	0.7	0	0
R-HSA-3000171	Non-integrin membrane-ECM interactions	-0.34	0.28	-0.47	0.37	0	0
R-HSA-3000480	Scavenging by Class A Receptors	-0.05	0.11	-0.29	0.74	0.07	0.05
R-HSA-419037	NCAM1 interactions	-0.17	-0.08	-0.4	0.74	0	0
R-HSA-8948216	Collagen chain trimerization	-0.13	0.16	-0.49	0.73	0	0
R-HSA-170968	Frs2-mediated activation	0	-0.17	-0.31	0.74	0.03	0.03
R-HSA-9006335	Signaling by Erythropoietin	-0.59	-0.71	-0.49	0	0	0
R-HSA-9027284	Erythropoietin activates RAS	-0.59	-0.71	-0.41	0	0	0
R-HSA-1655829	Regulation of cholesterol biosynthesis by SREBP (SREBF)	0.39	0.14	-0.48	0.63	0	0
R-HSA-191273	Cholesterol biosynthesis	0.88	0.33	-0.42	0	0	0
R-HSA-2426168	Activation of gene expression by SREBF (SREBP)	0.57	0.39	-0.47	0.11	0	0
R-HSA-71336	Pentose phosphate pathway	0.18	-0.16	-0.16	0.71	0.29	0.33
R-HSA-74217	Purine salvage	0.36	-0.12	-0.3	0.58	0	0.04
R-HSA-8956321	Nucleotide salvage	0.36	-0.12	-0.28	0.58	0.01	0.08
R-HSA-446343	Localization of the PINCH-ILK-PARVIN complex to focal adhesions	0.37	0.55	-0.6	0.17	0	0
R-HSA-446353	Cell-extracellular matrix interactions	-0.11	0	-0.49	0.74	0	0
R-HSA-425410	Metal ion SLC transporters	0.79	0.1	-0.33	0	0	0.01
R-HSA-5619049	Defective SLC40A1 causes hemochromatosis 4 (HFE4) (macrophages)	0.79	0.1	-0.35	0	0	0
R-HSA-5619060	Defective CP causes aceruloplasminemia (ACERULOP)	0.79	0.1	-0.35	0	0	0
R-HSA-917937	Iron uptake and transport	-0.18	0.05	-0.24	0.73	0.13	0.17
R-HSA-110314	Recognition of DNA damage by PCNA-containing replication complex	0	0.43	-0.36	0.54	0	0
R-HSA-5696394	DNA Damage Recognition in GG-NER	-0.08	-0.4	-0.38	0.63	0	0
R-HSA-5696395	Formation of Incision Complex in GG-NER	-0.1	0.16	-0.37	0.73	0	0
R-HSA-5696398	Nucleotide Excision Repair	-0.05	-0.24	-0.33	0.73	0.02	0.01
R-HSA-5696399	Global Genome Nucleotide Excision Repair (GG-NER)	-0.09	-0.32	-0.36	0.7	0	0
R-HSA-5696400	Dual Incision in GG-NER	0	0.43	-0.37	0.54	0	0
R-HSA-6781823	Formation of TC-NER Pre-Incision Complex	0.02	-0.23	-0.34	0.73	0.01	0.01
R-HSA-6781827	Transcription-Coupled Nucleotide Excision Repair (TC-NER)	0.02	-0.23	-0.34	0.73	0.01	0.01
R-HSA-6782135	Dual incision in TC-NER	0.17	0.6	-0.31	0.15	0.02	0
R-HSA-6782210	Gap-filling DNA repair synthesis and ligation in TC-NER	0.17	0.6	-0.3	0.15	0.03	0
R-HSA-73893	DNA Damage Bypass	0.17	0.15	-0.42	0.74	0	0
R-HSA-73894	DNA Repair	-0.02	-0.16	-0.32	0.74	0.02	0.02
R-HSA-3238698	WNT ligand biogenesis and trafficking	0	0.49	-0.12	0.41	0.37	0.07
R-HSA-428890	Role of ABL in ROBO-SLIT signaling	0.13	0.23	-0.63	0.73	0	0
R-HSA-162791	Attachment of GPI anchor to uPAR	-0.67	-0.47	-0.4	0.01	0	0
R-HSA-163125	Post-translational modification: synthesis of GPI-anchored proteins	0.13	0.22	-0.16	0.73	0.31	0.26
R-HSA-190236	Signaling by FGFR	0.02	-0.13	-0.23	0.74	0.2	0.21
R-HSA-5654738	Signaling by FGFR2	0.02	-0.13	-0.22	0.74	0.22	0.23
R-HSA-6803529	FGFR2 alternative splicing	0.2	0.13	-0.25	0.73	0.11	0.13
R-HSA-193639	p75NTR signals via NF-kB	0.08	0.35	-0.32	0.67	0.02	0
R-HSA-205043	NRIF signals cell death from the nucleus	0.08	0.35	-0.37	0.67	0	0
R-HSA-209543	p75NTR recruits signalling complexes	0.08	0.35	-0.28	0.67	0.07	0.01
R-HSA-209560	NF-kB is activated and signals survival	0.08	0.35	-0.25	0.67	0.14	0.02
R-HSA-5205647	Mitophagy	-0.09	0.2	-0.3	0.72	0.04	0.01
R-HSA-5205685	PINK1-PRKN Mediated Mitophagy	-0.09	0.2	-0.3	0.72	0.04	0.02
R-HSA-9664873	Pexophagy	0.08	0.35	-0.42	0.67	0	0
R-HSA-2980767	Activation of NIMA Kinases NEK9, NEK6, NEK7	0.37	0.9	-0.34	0	0	0
R-HSA-1227990	Signaling by ERBB2 in Cancer	-0.58	-0.79	-0.41	0	0	0
R-HSA-1236382	Constitutive Signaling by Ligand-Responsive EGFR Cancer Variants	-0.62	-0.54	-0.45	0.01	0	0
R-HSA-1643713	Signaling by EGFR in Cancer	-0.62	-0.54	-0.34	0.01	0	0
R-HSA-5213460	RIPK1-mediated regulated necrosis	0.01	-0.05	-0.32	0.74	0.02	0.02
R-HSA-5637810	Constitutive Signaling by EGFRvIII	-0.58	-0.79	-0.56	0	0	0
R-HSA-5637812	Signaling by EGFRvIII in Cancer	-0.58	-0.79	-0.56	0	0	0
R-HSA-5637815	Signaling by Ligand-Responsive EGFR Variants in Cancer	-0.62	-0.54	-0.45	0.01	0	0
R-HSA-5675482	Regulation of necroptotic cell death	0.01	-0.05	-0.32	0.74	0.02	0.02
R-HSA-8863795	Downregulation of ERBB2 signaling	-0.25	-0.14	-0.27	0.72	0.05	0.1
R-HSA-9013418	RHOBTB2 GTPase cycle	-0.23	-0.14	0.89	0.73	0	0
R-HSA-9634285	Constitutive Signaling by Overexpressed ERBB2	-0.58	-0.79	-0.6	0	0	0
R-HSA-9652282	Drug-mediated inhibition of ERBB2 signaling	-0.57	-0.93	-0.54	0	0	0
R-HSA-9664565	Signaling by ERBB2 KD Mutants	-0.58	-0.79	-0.39	0	0	0
R-HSA-9665230	Drug resistance in ERBB2 KD mutants	-0.57	-0.93	-0.54	0	0	0
R-HSA-9665233	Resistance of ERBB2 KD mutants to trastuzumab	-0.57	-0.93	-0.54	0	0	0
R-HSA-9665244	Resistance of ERBB2 KD mutants to sapitinib	-0.57	-0.93	-0.54	0	0	0
R-HSA-9665245	Resistance of ERBB2 KD mutants to tesevatinib	-0.57	-0.93	-0.54	0	0	0
R-HSA-9665246	Resistance of ERBB2 KD mutants to neratinib	-0.57	-0.93	-0.54	0	0	0
R-HSA-9665247	Resistance of ERBB2 KD mutants to osimertinib	-0.57	-0.93	-0.54	0	0	0
R-HSA-9665249	Resistance of ERBB2 KD mutants to afatinib	-0.57	-0.93	-0.54	0	0	0
R-HSA-9665250	Resistance of ERBB2 KD mutants to AEE788	-0.57	-0.93	-0.54	0	0	0
R-HSA-9665251	Resistance of ERBB2 KD mutants to lapatinib	-0.57	-0.93	-0.54	0	0	0
R-HSA-9665348	Signaling by ERBB2 ECD mutants	-0.58	-0.79	-0.61	0	0	0
R-HSA-9665686	Signaling by ERBB2 TMD/JMD mutants	-0.58	-0.79	-0.32	0	0	0
R-HSA-9665737	Drug resistance in ERBB2 TMD/JMD mutants	-0.57	-0.93	-0.54	0	0	0
R-HSA-9706574	RHOBTB GTPase Cycle	-0.1	-0.25	0.84	0.72	0	0
R-HSA-2142789	Ubiquinol biosynthesis	0.22	-0.3	-0.49	0.56	0	0
R-HSA-8978934	Metabolism of cofactors	0.15	-0.3	-0.22	0.64	0.18	0.15
R-HSA-180024	DARPP-32 events	0.01	-0.25	-0.36	0.72	0	0
R-HSA-2025928	Calcineurin activates NFAT	-0.78	0.83	-0.29	0	0	0
R-HSA-2871809	FCERI mediated Ca+2 mobilization	-0.15	-0.09	-0.38	0.74	0	0
R-HSA-5607763	CLEC7A (Dectin-1) induces NFAT activation	-0.01	0.25	-0.42	0.72	0	0
R-HSA-8849175	Threonine catabolism	-0.16	-0.19	-0.25	0.73	0.13	0.14
R-HSA-983170	Antigen Presentation: Folding, assembly and peptide loading of class I MHC	0.06	0.04	-0.47	0.74	0	0
R-HSA-264870	Caspase-mediated cleavage of cytoskeletal proteins	0.09	-0.11	-0.53	0.74	0	0
R-HSA-6785807	Interleukin-4 and Interleukin-13 signaling	0.11	0.07	-0.27	0.74	0.08	0.08
R-HSA-9013422	RHOBTB1 GTPase cycle	0.09	-0.36	0.89	0.6	0	0
R-HSA-2168880	Scavenging of heme from plasma	0.24	0.17	-0.05	0.72	0.36	0.39
R-HSA-917729	Endosomal Sorting Complex Required For Transport (ESCRT)	0.25	-0.15	-0.25	0.68	0.08	0.16
R-HSA-9615017	FOXO-mediated transcription of oxidative stress, metabolic and neuronal genes	-0.25	-0.69	-0.33	0.02	0.01	0
R-HSA-168275	Entry of Influenza Virion into Host Cell via Endocytosis	-0.57	-0.08	-0.08	0.19	0.04	0.4
R-HSA-177504	Retrograde neurotrophin signalling	0.12	0.3	-0.15	0.71	0.32	0.22
R-HSA-8866427	VLDLR internalisation and degradation	0.17	0.14	-0.19	0.74	0.25	0.26
R-HSA-8964038	LDL clearance	0.13	0.13	-0.16	0.74	0.31	0.32
R-HSA-8964043	Plasma lipoprotein clearance	0.13	-0.02	-0.16	0.74	0.31	0.35
R-HSA-112311	Neurotransmitter clearance	0.16	0	-0.12	0.74	0.35	0.38
R-HSA-379397	Enzymatic degradation of dopamine by COMT	0.16	0	-0.26	0.74	0.09	0.12
R-HSA-379398	Enzymatic degradation of Dopamine by monoamine oxidase	0.16	0	-0.23	0.74	0.15	0.2
R-HSA-379401	Dopamine clearance from the synaptic cleft	0.16	0	-0.08	0.74	0.37	0.4
R-HSA-177929	Signaling by EGFR	-0.45	-0.12	-0.43	0.53	0	0
R-HSA-182971	EGFR downregulation	-0.36	0.03	-0.32	0.64	0	0.02
R-HSA-6807004	Negative regulation of MET activity	-0.6	-0.15	-0.47	0.13	0	0
R-HSA-8875360	InlB-mediated entry of Listeria monocytogenes into host cell	-0.6	-0.15	-0.42	0.13	0	0
R-HSA-8876384	Listeria monocytogenes entry into host cells	-0.7	-0.28	-0.42	0.01	0	0
R-HSA-983695	Antigen activates B Cell Receptor (BCR) leading to generation of second messengers	0.16	-0.54	-0.46	0.09	0	0
R-HSA-525793	Myogenesis	-0.4	-0.6	-0.36	0.06	0	0
R-HSA-2173796	SMAD2/SMAD3:SMAD4 heterotrimer regulates transcription	-0.58	-0.18	-0.34	0.19	0	0.01
R-HSA-168277	Influenza Virus Induced Apoptosis	1	0.83	0.08	0	0	0
R-HSA-180897	Vpr-mediated induction of apoptosis by mitochondrial outer membrane permeabilization	0.6	0.52	-0.07	0.01	0.02	0.08
R-HSA-425397	Transport of vitamins, nucleosides, and related molecules	0.43	0.37	-0.15	0.42	0.1	0.14
R-HSA-83936	Transport of nucleosides and free purine and pyrimidine bases across the plasma membrane	0.6	0.52	0	0.01	0.03	0.12
R-HSA-381340	Transcriptional regulation of white adipocyte differentiation	0.34	0.33	-0.38	0.6	0	0
R-HSA-9024446	NR1H2 and NR1H3-mediated signaling	0.02	0.14	-0.34	0.74	0.01	0
R-HSA-9031528	NR1H2 & NR1H3 regulate gene expression linked to triglyceride lipolysis in adipose	-1.01	0.05	-0.26	0	0	0.13
R-HSA-2142688	Synthesis of 5-eicosatetraenoic acids	0.34	-0.22	-0.3	0.49	0.01	0.04
R-HSA-2142712	Synthesis of 12-eicosatetraenoic acid derivatives	0.71	0.12	-0.11	0.01	0	0.37
R-HSA-2142770	Synthesis of 15-eicosatetraenoic acid derivatives	0.71	0.12	-0.39	0.01	0	0
R-HSA-2672351	Stimuli-sensing channels	-0.03	0.21	-0.17	0.73	0.32	0.25
R-HSA-6798163	Choline catabolism	0.33	-0.01	-0.33	0.67	0	0.02
R-HSA-71064	Lysine catabolism	0.17	-0.47	-0.46	0.22	0	0
R-HSA-8981607	Intracellular oxygen transport	-0.73	-0.25	0.07	0.01	0	0.36
R-HSA-430039	mRNA decay by 5' to 3' exoribonuclease	-0.29	0.48	-0.26	0.05	0.05	0
R-HSA-373076	Class A/1 (Rhodopsin-like receptors)	0.23	0.14	0.07	0.73	0.36	0.39
R-HSA-375276	Peptide ligand-binding receptors	0.23	0.14	0.11	0.73	0.34	0.38
R-HSA-444473	Formyl peptide receptors bind formyl peptides and many other ligands	0.44	0.35	-0.3	0.43	0	0
R-HSA-196807	Nicotinate metabolism	0.18	-0.08	-0.41	0.73	0	0
R-HSA-197264	Nicotinamide salvaging	0.11	-0.4	-0.42	0.52	0	0
R-HSA-3928663	EPHA-mediated growth cone collapse	0.01	0.02	-0.38	0.74	0	0
R-HSA-400685	Sema4D in semaphorin signaling	0.1	0.05	-0.46	0.74	0	0
R-HSA-416572	Sema4D induced cell migration and growth-cone collapse	0.01	0.02	-0.51	0.74	0	0
R-HSA-9662834	CD163 mediating an anti-inflammatory response	0.52	-0.47	-0.4	0	0	0
R-HSA-71737	Pyrophosphate hydrolysis	0.51	-0.34	-0.36	0.01	0	0
R-HSA-8963684	Tyrosine catabolism	0.28	0.35	0.02	0.63	0.35	0.33
R-HSA-8963691	Phenylalanine and tyrosine metabolism	0.49	0.13	-0.08	0.44	0.11	0.39
R-HSA-1980143	Signaling by NOTCH1	0.32	0.55	-0.34	0.22	0	0
R-HSA-2122947	NOTCH1 Intracellular Domain Regulates Transcription	0.13	0.39	-0.32	0.63	0.02	0
R-HSA-2644602	Signaling by NOTCH1 PEST Domain Mutants in Cancer	0.13	0.39	-0.33	0.63	0.01	0
R-HSA-2644603	Signaling by NOTCH1 in Cancer	0.13	0.39	-0.33	0.63	0.01	0
R-HSA-2644606	Constitutive Signaling by NOTCH1 PEST Domain Mutants	0.13	0.39	-0.33	0.63	0.01	0
R-HSA-2894858	Signaling by NOTCH1 HD+PEST Domain Mutants in Cancer	0.13	0.39	-0.33	0.63	0.01	0
R-HSA-2894862	Constitutive Signaling by NOTCH1 HD+PEST Domain Mutants	0.13	0.39	-0.33	0.63	0.01	0
R-HSA-3214815	HDACs deacetylate histones	-0.05	-0.03	0.03	0.74	0.38	0.4
R-HSA-3247509	Chromatin modifying enzymes	-0.06	-0.09	-0.3	0.74	0.04	0.05
R-HSA-350054	Notch-HLH transcription pathway	1.01	0.32	-0.38	0	0	0
R-HSA-3899300	SUMOylation of transcription cofactors	0.76	0.34	-0.42	0	0	0
R-HSA-4839726	Chromatin organization	-0.06	-0.09	-0.3	0.74	0.04	0.05
R-HSA-8986944	Transcriptional Regulation by MECP2	0.36	0.02	-0.24	0.65	0.03	0.17
R-HSA-9005891	Loss of function of MECP2 in Rett syndrome	0.97	-0.18	-0.32	0	0	0.02
R-HSA-9005895	Pervasive developmental disorders	0.97	-0.18	-0.32	0	0	0.02
R-HSA-9022537	Loss of MECP2 binding ability to the NCoR/SMRT complex	1.01	0.32	-0.42	0	0	0
R-HSA-9022692	Regulation of MECP2 expression and activity	0.69	-0.34	-0.39	0	0	0
R-HSA-9029569	NR1H3 & NR1H2 regulate gene expression linked to cholesterol transport and efflux	0.39	0.06	-0.36	0.63	0	0
R-HSA-9623433	NR1H2 & NR1H3 regulate gene expression to control bile acid homeostasis	1.01	0.32	-0.36	0	0	0
R-HSA-9675151	Disorders of Developmental Biology	0.97	-0.18	-0.32	0	0	0.02
R-HSA-9697154	Disorders of Nervous System Development	0.97	-0.18	-0.32	0	0	0.02
R-HSA-381033	ATF6 (ATF6-alpha) activates chaperones	0.05	0	-0.16	0.74	0.34	0.35
R-HSA-381183	ATF6 (ATF6-alpha) activates chaperone genes	0.05	0	-0.09	0.74	0.38	0.39
R-HSA-446107	Type I hemidesmosome assembly	-0.09	0.33	-0.21	0.65	0.23	0.07
R-HSA-193634	Axonal growth inhibition (RHOA activation)	-0.03	0.02	0.02	0.74	0.38	0.4
R-HSA-193697	p75NTR regulates axonogenesis	-0.03	0.02	0	0.74	0.38	0.4
R-HSA-114604	GPVI-mediated activation cascade	-0.13	0.42	-0.33	0.44	0.01	0
R-HSA-3000170	Syndecan interactions	-0.47	0.45	-0.49	0	0	0
R-HSA-430116	GP1b-IX-V activation signalling	-0.33	-0.01	-0.42	0.68	0	0
R-HSA-75892	Platelet Adhesion to exposed collagen	-0.46	0.82	-0.31	0	0	0
R-HSA-8874081	MET activates PTK2 signaling	-0.37	0.37	-0.5	0.11	0	0
R-HSA-3906995	Diseases associated with O-glycosylation of proteins	-0.04	0.68	-0.37	0.01	0	0
R-HSA-5083628	Defective POMGNT1 causes MDDGA3, MDDGB3 and MDDGC3	-0.29	0.68	-0.62	0	0	0
R-HSA-5083629	Defective POMT2 causes MDDGA2, MDDGB2 and MDDGC2	-0.29	0.68	-0.41	0	0	0
R-HSA-5083633	Defective POMT1 causes MDDGA1, MDDGB1 and MDDGC1	-0.29	0.68	-0.41	0	0	0
R-HSA-5173105	O-linked glycosylation	-0.04	0.68	-0.33	0.01	0.02	0
R-HSA-9619665	EGR2 and SOX10-mediated initiation of Schwann cell myelination	-0.45	0.26	-0.34	0.13	0	0
R-HSA-9615933	Postmitotic nuclear pore complex (NPC) reformation	0.37	-0.26	-0.45	0.33	0	0
R-HSA-2032785	YAP1- and WWTR1 (TAZ)-stimulated gene expression	-0.61	-0.76	-0.43	0	0	0
R-HSA-5578768	Physiological factors	-0.61	-0.76	-0.46	0	0	0
R-HSA-110362	POLB-Dependent Long Patch Base Excision Repair	0.5	0.26	-0.19	0.39	0.02	0.17
R-HSA-110373	Resolution of AP sites via the multiple-nucleotide patch replacement pathway	0.5	0.26	-0.25	0.39	0	0.05
R-HSA-73884	Base Excision Repair	-0.07	0.01	-0.09	0.74	0.38	0.4
R-HSA-73933	Resolution of Abasic Sites (AP sites)	0.5	0.26	-0.26	0.39	0	0.03
R-HSA-1474151	Tetrahydrobiopterin (BH4) synthesis, recycling, salvage and regulation	-0.06	-0.43	-0.09	0.57	0.38	0.22
R-HSA-168928	DDX58/IFIH1-mediated induction of interferon-alpha/beta	-0.17	-0.2	-0.41	0.73	0	0
R-HSA-202131	Metabolism of nitric oxide: NOS3 activation and regulation	0.12	0.14	-0.23	0.74	0.18	0.16
R-HSA-203615	eNOS activation	0.15	-0.02	-0.22	0.74	0.18	0.23
R-HSA-3000484	Scavenging by Class F Receptors	0.26	0	-0.15	0.72	0.26	0.36
R-HSA-3371511	HSF1 activation	-0.05	-0.72	-0.27	0.01	0.11	0
R-HSA-3371568	Attenuation phase	-0.38	-0.55	-0.14	0.16	0.18	0.06
R-HSA-3371571	HSF1-dependent transactivation	-0.21	-0.69	-0.28	0.02	0.06	0
R-HSA-5218920	VEGFR2 mediated vascular permeability	-0.33	-0.32	-0.36	0.62	0	0
R-HSA-5336415	Uptake and function of diphtheria toxin	-0.09	-0.26	-0.24	0.72	0.17	0.13
R-HSA-5339562	Uptake and actions of bacterial toxins	0.01	-0.23	-0.16	0.73	0.34	0.31
R-HSA-5601884	PIWI-interacting RNA (piRNA) biogenesis	-0.26	-0.97	-0.09	0	0.34	0
R-HSA-9018519	Estrogen-dependent gene expression	-0.62	-0.3	-0.15	0.08	0.01	0.28
R-HSA-112040	G-protein mediated events	0.43	0	-0.48	0.53	0	0
R-HSA-112043	PLC beta mediated events	0.37	-0.2	-0.5	0.45	0	0
R-HSA-399997	Acetylcholine regulates insulin secretion	0.17	0.6	-0.31	0.16	0.02	0
R-HSA-400451	Free fatty acids regulate insulin secretion	0.67	0.76	-0.3	0	0	0
R-HSA-434316	Fatty Acids bound to GPR40 (FFAR1) regulate insulin secretion	0.69	1	-0.31	0	0	0
R-HSA-163282	Mitochondrial transcription initiation	-0.34	0.41	-0.46	0.09	0	0
R-HSA-75944	Transcription from mitochondrial promoters	-0.34	0.41	-0.47	0.09	0	0
R-HSA-5689901	Metalloprotease DUBs	-0.47	0.06	-0.08	0.38	0.15	0.4
R-HSA-5693532	DNA Double-Strand Break Repair	-0.35	0.4	-0.28	0.1	0.02	0
R-HSA-5693538	Homology Directed Repair	-0.54	0.61	-0.22	0	0.01	0
R-HSA-5693565	Recruitment and ATM-mediated phosphorylation of repair and signaling proteins at DNA double strand breaks	-0.35	0.4	-0.15	0.1	0.21	0.13
R-HSA-5693567	HDR through Homologous Recombination (HRR) or Single Strand Annealing (SSA)	-0.54	0.61	-0.21	0	0.01	0
R-HSA-5693571	Nonhomologous End-Joining (NHEJ)	-0.47	0.65	-0.16	0	0.07	0
R-HSA-5693606	DNA Double Strand Break Response	-0.35	0.4	-0.16	0.1	0.19	0.1
R-HSA-5693607	Processing of DNA double-strand break ends	-0.54	0.61	-0.19	0	0.02	0
R-HSA-140834	Extrinsic Pathway of Fibrin Clot Formation	0.57	0.17	-0.35	0.22	0	0
R-HSA-159740	Gamma-carboxylation of protein precursors	0.46	0.32	-0.28	0.42	0	0.01
R-HSA-159763	Transport of gamma-carboxylated protein precursors from the endoplasmic reticulum to the Golgi apparatus	0.46	0.32	-0.2	0.42	0.03	0.1
R-HSA-159782	Removal of aminoterminal propeptides from gamma-carboxylated proteins	0.46	0.32	-0.24	0.42	0.01	0.04
R-HSA-159854	Gamma-carboxylation, transport, and amino-terminal cleavage of proteins	0.46	0.32	-0.31	0.42	0	0
R-HSA-163841	Gamma carboxylation, hypusine formation and arylsulfatase activation	0.43	0.17	-0.36	0.56	0	0
R-HSA-9662001	Defective factor VIII causes hemophilia A	0.59	0.24	-0.21	0.16	0	0.14
R-HSA-9668250	Defective factor IX causes hemophilia B	0.57	0.17	-0.04	0.22	0.05	0.39
R-HSA-9672383	Defective factor IX causes thrombophilia	0.57	0.17	-0.14	0.22	0.02	0.34
R-HSA-9672396	Defective cofactor function of FVIIIa variant	0.57	0.17	-0.14	0.22	0.02	0.34
R-HSA-9673202	Defective F9 variant does not activate FX	0.57	0.17	-0.14	0.22	0.02	0.34
R-HSA-9673218	Defective F9 secretion	0.88	0.2	0.1	0	0	0.38
R-HSA-9673221	Defective F9 activation	0.88	0.2	0.29	0	0	0.06
R-HSA-9673240	Defective gamma-carboxylation of F9	0.88	0.2	-0.41	0	0	0
R-HSA-1482788	Acyl chain remodelling of PC	-0.5	-0.09	-0.04	0.41	0.13	0.4
R-HSA-1482839	Acyl chain remodelling of PE	-0.5	-0.09	-0.1	0.41	0.1	0.39
R-HSA-4043911	Defective PMM2 causes PMM2-CDG (CDG-1a)	-0.77	-0.99	-0.56	0	0	0
R-HSA-446205	Synthesis of GDP-mannose	0.09	-0.31	-0.29	0.67	0.05	0.03
R-HSA-5609975	Diseases associated with glycosylation precursor biosynthesis	-0.18	-0.47	-0.37	0.5	0	0
R-HSA-977347	Serine biosynthesis	0.83	0.11	-0.44	0	0	0
R-HSA-9617629	Regulation of FOXO transcriptional activity by acetylation	-0.29	-0.95	-0.55	0	0	0
R-HSA-1236977	Endosomal/Vacuolar pathway	0.17	-0.07	-0.41	0.73	0	0
R-HSA-2172127	DAP12 interactions	-0.09	-0.04	-0.4	0.74	0	0
R-HSA-2424491	DAP12 signaling	-0.09	-0.04	-0.43	0.74	0	0
R-HSA-877300	Interferon gamma signaling	0.29	0.3	-0.36	0.66	0	0
R-HSA-909733	Interferon alpha/beta signaling	0.54	0.07	-0.4	0.29	0	0
R-HSA-390450	Folding of actin by CCT/TriC	-0.12	0.04	-0.13	0.74	0.35	0.38
R-HSA-390471	Association of TriC/CCT with target proteins during biosynthesis	-0.15	0.12	-0.35	0.73	0.01	0
R-HSA-5620920	Cargo trafficking to the periciliary membrane	-0.03	-0.02	-0.45	0.74	0	0
R-HSA-5620922	BBSome-mediated cargo-targeting to cilium	0.06	0.09	-0.41	0.74	0	0
R-HSA-112399	IRS-mediated signalling	-0.59	-0.66	-0.17	0	0.01	0
R-HSA-112412	SOS-mediated signalling	-0.59	-0.66	-0.59	0	0	0
R-HSA-1169092	Activation of RAS in B cells	-0.72	-0.56	-0.49	0	0	0
R-HSA-1226099	Signaling by FGFR in disease	0.01	-0.16	-0.3	0.74	0.05	0.05
R-HSA-1236394	Signaling by ERBB4	-0.42	-0.42	-0.3	0.36	0	0.01
R-HSA-1250196	SHC1 events in ERBB2 signaling	-0.59	-0.66	-0.35	0	0	0
R-HSA-1250347	SHC1 events in ERBB4 signaling	-0.59	-0.66	-0.21	0	0	0
R-HSA-1433557	Signaling by SCF-KIT	0.17	-0.02	-0.29	0.74	0.04	0.07
R-HSA-179812	GRB2 events in EGFR signaling	-0.59	-0.66	-0.27	0	0	0
R-HSA-180336	SHC1 events in EGFR signaling	-0.59	-0.66	-0.3	0	0	0
R-HSA-1963640	GRB2 events in ERBB2 signaling	-0.59	-0.66	-0.22	0	0	0
R-HSA-210993	Tie2 Signaling	-0.59	-0.66	-0.66	0	0	0
R-HSA-2179392	EGFR Transactivation by Gastrin	-0.59	-0.66	-0.34	0	0	0
R-HSA-2404192	Signaling by Type 1 Insulin-like Growth Factor 1 Receptor (IGF1R)	-0.59	-0.66	-0.19	0	0.01	0
R-HSA-2428924	IGF1R signaling cascade	-0.59	-0.66	-0.17	0	0.01	0
R-HSA-2428928	IRS-related events triggered by IGF1R	-0.59	-0.66	-0.17	0	0.01	0.01
R-HSA-2428933	SHC-related events triggered by IGF1R	-0.59	-0.66	-0.56	0	0	0
R-HSA-2871796	FCERI mediated MAPK activation	-0.01	-0.35	-0.41	0.67	0	0
R-HSA-442742	CREB1 phosphorylation through NMDA receptor-mediated activation of RAS signaling	-0.06	-0.52	-0.25	0.36	0.14	0.01
R-HSA-442982	Ras activation upon Ca2+ influx through NMDA receptor	-0.48	-0.58	-0.22	0.04	0.02	0.01
R-HSA-5218921	VEGFR2 mediated cell proliferation	0.02	-0.44	-0.35	0.52	0.01	0
R-HSA-5621575	CD209 (DC-SIGN) signaling	-0.1	-0.31	-0.43	0.71	0	0
R-HSA-5654687	Downstream signaling of activated FGFR1	-0.59	-0.66	-0.2	0	0.01	0
R-HSA-5654688	SHC-mediated cascade:FGFR1	-0.59	-0.66	-0.04	0	0.04	0.01
R-HSA-5654693	FRS-mediated FGFR1 signaling	-0.59	-0.66	-0.07	0	0.04	0.01
R-HSA-5654696	Downstream signaling of activated FGFR2	-0.59	-0.66	-0.21	0	0	0
R-HSA-5654699	SHC-mediated cascade:FGFR2	-0.59	-0.66	-0.06	0	0.04	0.01
R-HSA-5654700	FRS-mediated FGFR2 signaling	-0.59	-0.66	-0.09	0	0.03	0.01
R-HSA-5654704	SHC-mediated cascade:FGFR3	-0.59	-0.66	-0.15	0	0.02	0.01
R-HSA-5654706	FRS-mediated FGFR3 signaling	-0.59	-0.66	-0.18	0	0.01	0
R-HSA-5654708	Downstream signaling of activated FGFR3	-0.59	-0.66	-0.29	0	0	0
R-HSA-5654712	FRS-mediated FGFR4 signaling	-0.59	-0.66	-0.07	0	0.04	0.01
R-HSA-5654716	Downstream signaling of activated FGFR4	-0.59	-0.66	-0.2	0	0	0
R-HSA-5654719	SHC-mediated cascade:FGFR4	-0.59	-0.66	-0.04	0	0.04	0.01
R-HSA-5654736	Signaling by FGFR1	-0.07	-0.25	-0.26	0.73	0.12	0.09
R-HSA-5654741	Signaling by FGFR3	-0.07	-0.25	-0.3	0.73	0.05	0.03
R-HSA-5654743	Signaling by FGFR4	-0.07	-0.25	-0.24	0.73	0.17	0.14
R-HSA-5655253	Signaling by FGFR2 in disease	-0.59	-0.66	-0.18	0	0.01	0
R-HSA-5655291	Signaling by FGFR4 in disease	-0.59	-0.66	-0.49	0	0	0
R-HSA-5655302	Signaling by FGFR1 in disease	0.01	-0.16	-0.37	0.74	0	0
R-HSA-5655332	Signaling by FGFR3 in disease	-0.59	-0.66	-0.22	0	0	0
R-HSA-5673000	RAF activation	-0.08	-0.27	-0.39	0.72	0	0
R-HSA-5674135	MAP2K and MAPK activation	-0.07	-0.12	-0.27	0.74	0.1	0.1
R-HSA-5675221	Negative regulation of MAPK pathway	-0.03	-0.26	-0.38	0.72	0	0
R-HSA-6802946	Signaling by moderate kinase activity BRAF mutants	-0.11	-0.19	-0.28	0.74	0.07	0.07
R-HSA-6802948	Signaling by high-kinase activity BRAF mutants	-0.09	-0.16	-0.3	0.74	0.05	0.05
R-HSA-6802949	Signaling by RAS mutants	-0.11	-0.19	-0.28	0.74	0.07	0.07
R-HSA-6802953	RAS signaling downstream of NF1 loss-of-function variants	-0.72	-0.56	-0.49	0	0	0
R-HSA-6802955	Paradoxical activation of RAF signaling by kinase inactive BRAF	-0.11	-0.19	-0.28	0.74	0.07	0.07
R-HSA-74751	Insulin receptor signalling cascade	-0.01	-0.54	-0.17	0.26	0.33	0.04
R-HSA-74752	Signaling by Insulin receptor	-0.17	-0.35	-0.18	0.67	0.27	0.18
R-HSA-881907	Gastrin-CREB signalling pathway via PKC and MAPK	-0.01	-0.54	-0.23	0.26	0.21	0.01
R-HSA-8851805	MET activates RAS signaling	-0.59	-0.66	-0.55	0	0	0
R-HSA-8853334	Signaling by FGFR3 fusions in cancer	-0.59	-0.66	-0.63	0	0	0
R-HSA-8853338	Signaling by FGFR3 point mutants in cancer	-0.59	-0.66	-0.22	0	0	0
R-HSA-8951936	RUNX3 regulates p14-ARF	-0.71	0.15	-0.43	0	0	0
R-HSA-9006115	Signaling by NTRK2 (TRKB)	-0.29	-0.25	-0.49	0.68	0	0
R-HSA-9026519	Activated NTRK2 signals through RAS	-0.59	-0.66	-0.47	0	0	0
R-HSA-9028731	Activated NTRK2 signals through FRS2 and FRS3	-0.59	-0.66	-0.47	0	0	0
R-HSA-9034015	Signaling by NTRK3 (TRKC)	-0.59	-0.66	-0.5	0	0	0
R-HSA-9034864	Activated NTRK3 signals through RAS	-0.59	-0.66	-0.48	0	0	0
R-HSA-9607240	FLT3 Signaling	-0.32	-0.22	-0.34	0.68	0	0.01
R-HSA-9634635	Estrogen-stimulated signaling through PRKCZ	0.12	-0.19	-0.21	0.72	0.22	0.22
R-HSA-9649913	RAS GTPase cycle mutants	-0.72	-0.56	-0.44	0	0	0
R-HSA-9649948	Signaling downstream of RAS mutants	-0.11	-0.19	-0.28	0.74	0.07	0.07
R-HSA-9656223	Signaling by RAF1 mutants	-0.08	-0.19	-0.31	0.74	0.04	0.03
R-HSA-9669938	Signaling by KIT in disease	0.01	-0.16	-0.62	0.74	0	0
R-HSA-9670439	Signaling by phosphorylated juxtamembrane, extracellular and kinase domain KIT mutants	0.01	-0.16	-0.62	0.74	0	0
R-HSA-9671555	Signaling by PDGFR in disease	0.14	-0.23	-0.65	0.7	0	0
R-HSA-9673767	Signaling by PDGFRA transmembrane, juxtamembrane and kinase domain mutants	0.01	-0.16	-0.71	0.74	0	0
R-HSA-9673770	Signaling by PDGFRA extracellular domain mutants	0.01	-0.16	-0.71	0.74	0	0
R-HSA-9674555	Signaling by CSF3 (G-CSF)	-0.11	-0.22	-0.45	0.73	0	0
R-HSA-9682385	FLT3 signaling in disease	-0.59	-0.05	-0.34	0.13	0	0.01
R-HSA-9703465	Signaling by FLT3 fusion proteins	-0.53	-0.22	-0.55	0.31	0	0
R-HSA-9703648	Signaling by FLT3 ITD and TKD mutants	-0.59	-0.66	-0.36	0	0	0
R-HSA-196757	Metabolism of folate and pterines	0.18	-0.56	-0.51	0.05	0	0
R-HSA-9018676	Biosynthesis of D-series resolvins	0.38	-0.14	0	0.5	0.27	0.4
R-HSA-9018677	Biosynthesis of DHA-derived SPMs	0.21	-0.08	-0.19	0.72	0.22	0.3
R-HSA-9018678	Biosynthesis of specialized proresolving mediators (SPMs)	0.19	-0.04	-0.19	0.73	0.23	0.3
R-HSA-9018679	Biosynthesis of EPA-derived SPMs	0.38	-0.14	-0.18	0.5	0.09	0.3
R-HSA-9018896	Biosynthesis of E-series 18(S)-resolvins	0.38	-0.14	-0.14	0.5	0.16	0.36
R-HSA-9020265	Biosynthesis of aspirin-triggered D-series resolvins	0.38	-0.14	-0.09	0.5	0.23	0.39
R-HSA-9023661	Biosynthesis of E-series 18(R)-resolvins	0.38	-0.14	-0.24	0.5	0.03	0.18
R-HSA-156588	Glucuronidation	0.16	-0.1	0.01	0.73	0.38	0.4
R-HSA-173599	Formation of the active cofactor, UDP-glucuronate	0.21	0.16	-0.73	0.73	0	0
R-HSA-975576	N-glycan antennae elongation in the medial/trans-Golgi	0.37	0.78	-0.2	0	0.09	0
R-HSA-975578	Reactions specific to the complex N-glycan synthesis pathway	0.37	0.78	-0.33	0	0	0
R-HSA-3214847	HATs acetylate histones	-0.13	-0.09	-0.22	0.74	0.21	0.24
R-HSA-110328	Recognition and association of DNA glycosylase with site containing an affected pyrimidine	-0.63	-0.24	0.02	0.07	0.02	0.38
R-HSA-110329	Cleavage of the damaged pyrimidine	-0.63	-0.24	0.02	0.07	0.02	0.38
R-HSA-110330	Recognition and association of DNA glycosylase with site containing an affected purine	-0.63	-0.24	0.08	0.07	0.01	0.36
R-HSA-110331	Cleavage of the damaged purine	-0.63	-0.24	0.08	0.07	0.01	0.36
R-HSA-1221632	Meiotic synapsis	-0.63	0.18	-0.11	0	0.01	0.36
R-HSA-1474165	Reproduction	-0.48	0.17	-0.04	0.21	0.16	0.39
R-HSA-1500620	Meiosis	-0.63	0.01	-0.05	0.04	0.02	0.4
R-HSA-157579	Telomere Maintenance	-0.47	-0.28	-0.13	0.44	0.1	0.32
R-HSA-171306	Packaging Of Telomere Ends	-0.63	-0.24	0.11	0.07	0.01	0.33
R-HSA-1912408	Pre-NOTCH Transcription and Translation	-0.63	-0.39	-0.02	0.03	0.02	0.29
R-HSA-201722	Formation of the beta-catenin:TCF transactivating complex	-0.64	-0.47	0.05	0.01	0.01	0.16
R-HSA-212300	PRC2 methylates histones and DNA	-0.3	-0.39	0.13	0.57	0.26	0.16
R-HSA-2299718	Condensation of Prophase Chromosomes	-0.31	-0.52	0.16	0.3	0.22	0.02
R-HSA-2559582	Senescence-Associated Secretory Phenotype (SASP)	-0.17	-0.2	0.05	0.73	0.38	0.39
R-HSA-427359	SIRT1 negatively regulates rRNA expression	-0.63	-0.39	0.25	0.03	0	0.01
R-HSA-427413	NoRC negatively regulates rRNA expression	-0.63	-0.39	0.03	0.03	0.02	0.27
R-HSA-5250924	B-WICH complex positively regulates rRNA expression	-0.37	-0.27	0.09	0.61	0.25	0.34
R-HSA-5250941	Negative epigenetic regulation of rRNA expression	-0.63	-0.39	0.02	0.03	0.02	0.28
R-HSA-5334118	DNA methylation	-0.63	-0.39	0.27	0.03	0	0.01
R-HSA-5617472	Activation of anterior HOX genes in hindbrain development during early embryogenesis	-0.3	-0.39	-0.07	0.57	0.32	0.28
R-HSA-5619507	Activation of HOX genes during differentiation	-0.3	-0.39	-0.07	0.57	0.32	0.28
R-HSA-5625886	Activated PKN1 stimulates transcription of AR (androgen receptor) regulated genes KLK2 and KLK3	-0.63	-0.39	0.31	0.03	0	0
R-HSA-606279	Deposition of new CENPA-containing nucleosomes at the centromere	-0.25	-0.37	0.05	0.62	0.36	0.28
R-HSA-73728	RNA Polymerase I Promoter Opening	-0.43	-0.55	0.33	0.1	0	0
R-HSA-73886	Chromosome Maintenance	-0.28	-0.29	-0.14	0.67	0.28	0.3
R-HSA-73927	Depurination	-0.63	-0.24	0.08	0.07	0.01	0.36
R-HSA-73928	Depyrimidination	-0.63	-0.24	0.02	0.07	0.02	0.38
R-HSA-73929	Base-Excision Repair, AP Site Formation	-0.63	-0.24	0.01	0.07	0.02	0.38
R-HSA-774815	Nucleosome assembly	-0.25	-0.37	0.05	0.62	0.36	0.28
R-HSA-8866654	E3 ubiquitin ligases ubiquitinate target proteins	-0.41	-0.12	-0.27	0.61	0.01	0.1
R-HSA-8936459	RUNX1 regulates genes involved in megakaryocyte differentiation and platelet function	-0.38	0.07	0	0.59	0.28	0.4
R-HSA-912446	Meiotic recombination	-0.63	-0.39	0.15	0.03	0	0.12
R-HSA-9616222	Transcriptional regulation of granulopoiesis	-0.45	-0.04	0.06	0.51	0.17	0.4
R-HSA-9670095	Inhibition of DNA recombination at telomere	-0.63	-0.39	0	0.03	0.02	0.29
R-HSA-9710421	Defective pyroptosis	-0.21	-0.38	0.12	0.63	0.33	0.19
R-HSA-174403	Glutathione synthesis and recycling	0.4	0.3	-0.26	0.55	0.01	0.03
R-HSA-5578998	Defective OPLAH causes OPLAHD	0.69	-0.48	-0.37	0	0	0
R-HSA-2022377	Metabolism of Angiotensinogen to Angiotensins	0.15	-0.04	0.17	0.74	0.3	0.33
R-HSA-166663	Initial triggering of complement	0.29	0.37	-0.21	0.6	0.13	0.05
R-HSA-166786	Creation of C4 and C2 activators	0.2	0.08	-0.2	0.73	0.2	0.26
R-HSA-163680	AMPK inhibits chREBP transcriptional activation activity	0.12	0.05	-0.45	0.74	0	0
R-HSA-2453864	Retinoid cycle disease events	0.01	-0.2	-0.04	0.73	0.38	0.39
R-HSA-2453902	The canonical retinoid cycle in rods (twilight vision)	0.01	-0.2	0.03	0.73	0.38	0.39
R-HSA-2474795	Diseases associated with visual transduction	0.01	-0.2	-0.04	0.73	0.38	0.39
R-HSA-9675143	Diseases of the neuronal system	0.01	-0.2	-0.04	0.73	0.38	0.39
R-HSA-196783	Coenzyme A biosynthesis	-0.7	0.91	-0.58	0	0	0
R-HSA-373753	Nephrin family interactions	-0.48	-0.22	-0.51	0.46	0	0
R-HSA-3214841	PKMTs methylate histone lysines	0.07	-0.24	-0.21	0.72	0.24	0.21
R-HSA-3214858	RMTs methylate histone arginines	-0.02	-0.61	0.03	0.1	0.38	0.03
R-HSA-6804758	Regulation of TP53 Activity through Acetylation	0.56	0.26	-0.45	0.21	0	0
R-HSA-73762	RNA Polymerase I Transcription Initiation	0.68	-0.37	-0.26	0	0	0.04
R-HSA-425381	Bicarbonate transporters	0.03	-0.21	-0.29	0.73	0.06	0.05
R-HSA-425393	Transport of inorganic cations/anions and amino acids/oligopeptides	0	0.06	-0.08	0.74	0.38	0.39
R-HSA-6790901	rRNA modification in the nucleus and cytosol	-0.05	0.65	-0.15	0.02	0.34	0
R-HSA-9725371	Nuclear events stimulated by ALK signaling in cancer	0.03	-0.16	-0.28	0.74	0.09	0.09
R-HSA-1834949	Cytosolic sensors of pathogen-associated DNA	-0.81	-0.17	-0.44	0	0	0
R-HSA-73780	RNA Polymerase III Chain Elongation	-0.8	-0.29	-0.23	0	0	0.13
R-HSA-73980	RNA Polymerase III Transcription Termination	-0.42	-0.33	-0.31	0.5	0	0.01
R-HSA-74158	RNA Polymerase III Transcription	-0.42	-0.33	-0.34	0.5	0	0
R-HSA-749476	RNA Polymerase III Abortive And Retractive Initiation	-0.42	-0.33	-0.34	0.5	0	0
R-HSA-76046	RNA Polymerase III Transcription Initiation	-0.8	-0.29	-0.3	0	0	0.02
R-HSA-76061	RNA Polymerase III Transcription Initiation From Type 1 Promoter	-0.8	-0.29	-0.29	0	0	0.03
R-HSA-76066	RNA Polymerase III Transcription Initiation From Type 2 Promoter	-0.8	-0.29	-0.32	0	0	0.01
R-HSA-76071	RNA Polymerase III Transcription Initiation From Type 3 Promoter	-0.8	-0.29	-0.26	0	0	0.07
R-HSA-164378	PKA activation in glucagon signalling	0.26	-0.18	-0.5	0.66	0	0
R-HSA-1638091	Heparan sulfate/heparin (HS-GAG) metabolism	0.03	0.17	-0.3	0.74	0.05	0.02
R-HSA-1793185	Chondroitin sulfate/dermatan sulfate metabolism	0.12	0.27	-0.31	0.72	0.02	0
R-HSA-1971475	A tetrasaccharide linker sequence is required for GAG synthesis	0.12	0.27	-0.32	0.72	0.02	0
R-HSA-2022870	Chondroitin sulfate biosynthesis	0.17	0.28	-0.22	0.71	0.19	0.1
R-HSA-2022923	Dermatan sulfate biosynthesis	0.17	0.28	-0.45	0.71	0	0
R-HSA-2024101	CS/DS degradation	0.17	0.28	-0.39	0.71	0	0
R-HSA-3560783	Defective B4GALT7 causes EDS, progeroid type	0.12	0.27	-0.39	0.72	0	0
R-HSA-3560801	Defective B3GAT3 causes JDSSDHD	0.12	0.27	-0.38	0.72	0	0
R-HSA-3595172	Defective CHST3 causes SEDCJD	0.17	0.28	-0.36	0.71	0	0
R-HSA-3595174	Defective CHST14 causes EDS, musculocontractural type	0.17	0.28	-0.4	0.71	0	0
R-HSA-3595177	Defective CHSY1 causes TPBS	0.17	0.28	-0.38	0.71	0	0
R-HSA-4420332	Defective B3GALT6 causes EDSP2 and SEMDJL1	0.12	0.27	-0.39	0.72	0	0
R-HSA-193368	Synthesis of bile acids and bile salts via 7alpha-hydroxycholesterol	-0.31	0.11	-0.29	0.65	0.02	0.04
R-HSA-389887	Beta-oxidation of pristanoyl-CoA	0.89	0.8	-0.55	0	0	0
R-HSA-390918	Peroxisomal lipid metabolism	0.18	0.4	-0.42	0.62	0	0
R-HSA-9033500	TYSND1 cleaves peroxisomal proteins	-0.14	0.13	-0.53	0.73	0	0
R-HSA-3769402	Deactivation of the beta-catenin transactivating complex	-0.71	-0.27	-0.31	0.01	0	0.02
R-HSA-392517	Rap1 signalling	-0.02	-0.3	-0.46	0.71	0	0
R-HSA-450604	KSRP (KHSRP) binds and destabilizes mRNA	-0.19	-0.41	-0.27	0.6	0.07	0.02
R-HSA-9013700	NOTCH4 Activation and Transmission of Signal to the Nucleus	-0.26	-0.77	-0.46	0	0	0
R-HSA-879415	Advanced glycosylation endproduct receptor signaling	0.38	0.04	-0.32	0.64	0	0.02
R-HSA-168268	Virus Assembly and Release	-0.03	-0.31	-0.32	0.7	0.03	0.01
R-HSA-168316	Assembly of Viral Components at the Budding Site	-0.03	-0.31	-0.32	0.7	0.03	0.01
R-HSA-1237112	Methionine salvage pathway	0.16	0.16	-0.14	0.74	0.33	0.33
R-HSA-8963693	Aspartate and asparagine metabolism	-0.3	0.15	-0.44	0.64	0	0
R-HSA-209563	Axonal growth stimulation	0.34	-0.23	-0.23	0.46	0.05	0.17
R-HSA-8964208	Phenylalanine metabolism	0.63	-0.01	-0.17	0.04	0	0.34
R-HSA-73621	Pyrimidine catabolism	0.04	0.23	-0.12	0.73	0.37	0.33
R-HSA-5357905	Regulation of TNFR1 signaling	0.04	0.29	-0.45	0.71	0	0
R-HSA-5357956	TNFR1-induced NFkappaB signaling pathway	0.04	0.29	-0.47	0.71	0	0
R-HSA-5626978	TNFR1-mediated ceramide production	0.55	0.68	-0.22	0	0	0
R-HSA-75893	TNF signaling	0.04	0.29	-0.46	0.71	0	0
R-HSA-380994	ATF4 activates genes in response to endoplasmic reticulum stress	-0.57	0.57	-0.16	0	0.01	0.01
R-HSA-2173788	Downregulation of TGF-beta receptor signaling	0.14	0.19	-0.38	0.73	0	0
R-HSA-2173789	TGF-beta receptor signaling activates SMADs	-0.06	0.11	-0.37	0.74	0	0
R-HSA-450520	HuR (ELAVL1) binds and stabilizes mRNA	-0.12	-0.56	-0.45	0.26	0	0
R-HSA-9634638	Estrogen-dependent nuclear events downstream of ESR-membrane signaling	0.06	-0.36	-0.31	0.63	0.03	0.01
R-HSA-9707616	Heme signaling	-0.28	0.03	-0.53	0.7	0	0
R-HSA-351906	Apoptotic cleavage of cell adhesion proteins	0.06	0.03	-0.42	0.74	0	0
R-HSA-74182	Ketone body metabolism	0.02	-0.03	-0.45	0.74	0	0
R-HSA-77108	Utilization of Ketone Bodies	-0.1	-0.29	-0.42	0.71	0	0
R-HSA-77111	Synthesis of Ketone Bodies	-0.1	0.07	-0.53	0.74	0	0
R-HSA-168643	Nucleotide-binding domain, leucine rich repeat containing receptor (NLR) signaling pathways	-0.18	-0.37	-0.41	0.65	0	0
R-HSA-5676934	Protein repair	0.03	-0.48	-0.46	0.41	0	0
R-HSA-622312	Inflammasomes	-0.03	-0.24	-0.29	0.73	0.06	0.05
R-HSA-844456	The NLRP3 inflammasome	-0.03	-0.24	-0.39	0.73	0	0
R-HSA-9660826	Purinergic signaling in leishmaniasis infection	-0.08	0.03	-0.3	0.74	0.04	0.04
R-HSA-9664424	Cell recruitment (pro-inflammatory response)	-0.08	0.03	-0.3	0.74	0.04	0.04
R-HSA-936440	Negative regulators of DDX58/IFIH1 signaling	-0.17	-0.01	-0.5	0.74	0	0
R-HSA-1362409	Mitochondrial iron-sulfur cluster biogenesis	-0.52	0.13	-0.29	0.14	0	0.03
R-HSA-110056	MAPK3 (ERK1) activation	0.23	-0.6	-0.55	0.01	0	0
R-HSA-112409	RAF-independent MAPK1/3 activation	0.18	-0.44	-0.41	0.32	0	0
R-HSA-445144	Signal transduction by L1	0.51	-0.26	-0.4	0.04	0	0
R-HSA-5210891	Uptake and function of anthrax toxins	0.31	-0.17	-0.37	0.61	0	0
R-HSA-5674499	Negative feedback regulation of MAPK pathway	0.48	-0.34	-0.39	0.02	0	0
R-HSA-5684264	MAP3K8 (TPL2)-dependent MAPK1/3 activation	-0.22	0.15	-0.3	0.7	0.03	0.03
R-HSA-9652169	Signaling by MAP2K mutants	0.48	-0.34	-0.27	0.02	0	0.05
R-HSA-6782315	tRNA modification in the nucleus and cytosol	0.62	-0.04	-0.32	0.04	0	0.02
R-HSA-6804756	Regulation of TP53 Activity through Phosphorylation	-0.06	-0.16	-0.35	0.74	0.01	0.01
R-HSA-164938	Nef-mediates down modulation of cell surface receptors by recruiting them to clathrin adapters	0.2	-0.04	-0.31	0.73	0.02	0.04
R-HSA-164952	The role of Nef in HIV-1 replication and disease pathogenesis	0.15	-0.02	-0.3	0.74	0.04	0.05
R-HSA-167590	Nef Mediated CD4 Down-regulation	0.35	-0.02	-0.28	0.65	0.01	0.09
R-HSA-182218	Nef Mediated CD8 Down-regulation	0.66	0.3	-0.08	0.03	0.01	0.32
R-HSA-399719	Trafficking of AMPA receptors	0.38	-0.15	-0.19	0.51	0.1	0.3
R-HSA-399721	Glutamate binding, activation of AMPA receptors and synaptic plasticity	0.38	-0.15	-0.19	0.51	0.1	0.3
R-HSA-416993	Trafficking of GluR2-containing AMPA receptors	0.44	-0.02	-0.15	0.51	0.09	0.36
R-HSA-71262	Carnitine synthesis	0.63	0.82	-0.35	0	0	0
R-HSA-388841	Costimulation by the CD28 family	0.03	-0.09	-0.38	0.74	0	0
R-HSA-389356	CD28 co-stimulation	-0.08	-0.07	-0.34	0.74	0.01	0.01
R-HSA-389359	CD28 dependent Vav1 pathway	-0.08	-0.07	-0.25	0.74	0.15	0.17
R-HSA-418885	DCC mediated attractive signaling	-0.06	0.22	-0.42	0.73	0	0
R-HSA-428543	Inactivation of CDC42 and RAC1	0.21	0.47	-0.34	0.49	0	0
R-HSA-5625970	RHO GTPases activate KTN1	-0.15	-0.01	-0.24	0.74	0.16	0.2
R-HSA-5689877	Josephin domain DUBs	-0.18	-0.35	-0.2	0.67	0.24	0.17
R-HSA-9609523	Insertion of tail-anchored proteins into the endoplasmic reticulum membrane	-0.17	0.21	-0.06	0.7	0.37	0.38
R-HSA-168638	NOD1/2 Signaling Pathway	-0.32	-0.51	-0.49	0.33	0	0
R-HSA-2151209	Activation of PPARGC1A (PGC-1alpha) by phosphorylation	-0.1	-0.52	-0.75	0.37	0	0
R-HSA-376172	DSCAM interactions	0.03	-0.47	-0.11	0.42	0.37	0.15
R-HSA-964975	Vitamins B6 activation to pyridoxal phosphate	0.16	-0.63	-0.49	0.01	0	0
R-HSA-211897	Cytochrome P450 - arranged by substrate type	-0.39	-0.07	-0.13	0.63	0.19	0.38
R-HSA-211935	Fatty acids	-0.41	-0.45	-0.1	0.33	0.2	0.19
R-HSA-211958	Miscellaneous substrates	-0.41	-0.45	-0.14	0.33	0.15	0.15
R-HSA-211979	Eicosanoids	-0.56	-0.32	0.05	0.18	0.06	0.33
R-HSA-2142691	Synthesis of Leukotrienes (LT) and Eoxins (EX)	-0.16	0.17	-0.09	0.72	0.37	0.38
R-HSA-2122948	Activated NOTCH1 Transmits Signal to the Nucleus	-0.02	0.66	-0.33	0.02	0.02	0
R-HSA-5635838	Activation of SMO	0.71	0.86	-0.2	0	0	0
R-HSA-140875	Common Pathway of Fibrin Clot Formation	0.23	0.13	-0.24	0.73	0.1	0.14
R-HSA-354194	GRB2:SOS provides linkage to MAPK signaling for Integrins	-0.29	-0.07	-0.34	0.71	0	0.01
R-HSA-5260271	Diseases of Immune System	-0.1	-0.12	-0.27	0.74	0.09	0.1
R-HSA-5602358	Diseases associated with the TLR signaling cascade	-0.1	-0.12	-0.27	0.74	0.09	0.1
R-HSA-5602498	MyD88 deficiency (TLR2/4)	-0.1	-0.12	-0.28	0.74	0.08	0.09
R-HSA-5603041	IRAK4 deficiency (TLR2/4)	-0.1	-0.12	-0.27	0.74	0.09	0.1
R-HSA-5686938	Regulation of TLR by endogenous ligand	-0.1	-0.16	-0.1	0.74	0.37	0.38
R-HSA-8877330	RUNX1 and FOXP3 control the development of regulatory T lymphocytes (Tregs)	-0.69	0.86	-0.25	0	0	0
R-HSA-8931987	RUNX1 regulates estrogen receptor mediated transcription	-0.69	0.86	-0.53	0	0	0
R-HSA-8934593	Regulation of RUNX1 Expression and Activity	-0.69	0.86	-0.64	0	0	0
R-HSA-8935964	RUNX1 regulates expression of components of tight junctions	-0.43	0.8	-0.49	0	0	0
R-HSA-8939242	RUNX1 regulates transcription of genes involved in differentiation of keratinocytes	-0.69	0.86	-0.27	0	0	0
R-HSA-8939245	RUNX1 regulates transcription of genes involved in BCR signaling	-0.69	0.86	-0.41	0	0	0
R-HSA-8939246	RUNX1 regulates transcription of genes involved in differentiation of myeloid cells	-0.25	0.8	-0.42	0	0	0
R-HSA-8939247	RUNX1 regulates transcription of genes involved in interleukin signaling	-0.69	0.86	-0.45	0	0	0
R-HSA-8939256	RUNX1 regulates transcription of genes involved in WNT signaling	-0.69	0.86	-0.33	0	0	0
R-HSA-8940973	RUNX2 regulates osteoblast differentiation	-0.03	0.23	-0.35	0.73	0.01	0
R-HSA-8941284	RUNX2 regulates chondrocyte maturation	-0.69	0.86	-0.33	0	0	0
R-HSA-8941326	RUNX2 regulates bone development	-0.03	0.23	-0.34	0.73	0.01	0
R-HSA-8941332	RUNX2 regulates genes involved in cell migration	-0.69	0.86	-0.38	0	0	0
R-HSA-8941333	RUNX2 regulates genes involved in differentiation of myeloid cells	-0.25	0.8	-0.34	0	0	0
R-HSA-8949275	RUNX3 Regulates Immune Response and Cell Migration	-0.69	0.86	-0.5	0	0	0
R-HSA-8951911	RUNX3 regulates RUNX1-mediated transcription	-0.69	0.86	-0.49	0	0	0
R-HSA-379726	Mitochondrial tRNA aminoacylation	0.22	-0.44	-0.5	0.24	0	0
R-HSA-438066	Unblocking of NMDA receptors, glutamate binding and activation	-0.35	-0.59	-0.01	0.11	0.31	0.05
R-HSA-9617324	Negative regulation of NMDA receptor-mediated neuronal transmission	-0.35	-0.59	-0.17	0.11	0.17	0.02
R-HSA-9620244	Long-term potentiation	-0.35	-0.59	-0.07	0.11	0.29	0.05
R-HSA-5357609	Glycogen storage disease type II (GAA)	-0.83	-0.59	-0.79	0	0	0
R-HSA-111367	SLBP independent Processing of Histone Pre-mRNAs	0.67	0.78	0.02	0	0.01	0
R-HSA-75067	Processing of Capped Intronless Pre-mRNA	0.67	0.78	-0.22	0	0	0
R-HSA-77588	SLBP Dependent Processing of Replication-Dependent Histone Pre-mRNAs	0.67	0.78	-0.01	0	0.01	0
R-HSA-1482801	Acyl chain remodelling of PS	-0.5	-0.09	-0.07	0.41	0.11	0.4
R-HSA-1566977	Fibronectin matrix formation	-0.98	0.3	-0.52	0	0	0
R-HSA-9700645	ALK mutants bind TKIs	-0.24	0.01	-0.4	0.72	0	0
R-HSA-9637628	Modulation by Mtb of host immune system	-0.63	0.41	-0.45	0	0	0
R-HSA-5083635	Defective B3GALTL causes Peters-plus syndrome (PpS)	0.21	0.67	-0.39	0.04	0	0
R-HSA-5173214	O-glycosylation of TSR domain-containing proteins	0.21	0.67	-0.38	0.04	0	0
R-HSA-6804760	Regulation of TP53 Activity through Methylation	-0.88	0.39	-0.31	0	0	0
R-HSA-917977	Transferrin endocytosis and recycling	-0.16	-0.14	-0.25	0.74	0.13	0.16
R-HSA-5609974	Defective PGM1 causes PGM1-CDG (CDG1t)	-0.68	-0.88	-0.97	0	0	0
R-HSA-110312	Translesion synthesis by REV1	-0.76	0.47	-0.35	0	0	0
R-HSA-110313	Translesion synthesis by Y family DNA polymerases bypasses lesions on DNA template	-0.03	0.06	-0.37	0.74	0	0
R-HSA-110320	Translesion Synthesis by POLH	-0.03	0.06	-0.32	0.74	0.03	0.02
R-HSA-1253288	Downregulation of ERBB4 signaling	-0.76	0.47	-0.5	0	0	0
R-HSA-1295596	Spry regulation of FGF signaling	0.06	-0.19	-0.37	0.73	0	0
R-HSA-1358803	Downregulation of ERBB2:ERBB3 signaling	-0.76	0.47	-0.29	0	0	0
R-HSA-162588	Budding and maturation of HIV virion	-0.12	0.15	-0.22	0.73	0.2	0.17
R-HSA-168927	TICAM1, RIP1-mediated IKK complex recruitment	-0.47	0.02	-0.35	0.42	0	0.01
R-HSA-174048	APC/C:Cdc20 mediated degradation of Cyclin B	-0.76	0.47	-0.05	0	0	0.16
R-HSA-174490	Membrane binding and targetting of GAG proteins	-0.76	0.47	-0.27	0	0	0
R-HSA-174495	Synthesis And Processing Of GAG, GAGPOL Polyproteins	-0.76	0.47	-0.27	0	0	0
R-HSA-175474	Assembly Of The HIV Virion	-0.76	0.47	-0.28	0	0	0
R-HSA-179409	APC-Cdc20 mediated degradation of Nek2A	-0.76	0.47	-0.12	0	0	0.09
R-HSA-1980145	Signaling by NOTCH2	-0.76	0.47	-0.18	0	0	0.03
R-HSA-2173791	TGF-beta receptor signaling in EMT (epithelial to mesenchymal transition)	-0.47	-0.01	-0.24	0.46	0.02	0.19
R-HSA-2559585	Oncogene Induced Senescence	0.12	-0.13	-0.25	0.73	0.12	0.15
R-HSA-2691230	Signaling by NOTCH1 HD Domain Mutants in Cancer	-0.76	0.47	-0.29	0	0	0
R-HSA-2691232	Constitutive Signaling by NOTCH1 HD Domain Mutants	-0.76	0.47	-0.29	0	0	0
R-HSA-2979096	NOTCH2 Activation and Transmission of Signal to the Nucleus	-0.76	0.47	-0.34	0	0	0
R-HSA-3134975	Regulation of innate immune responses to cytosolic DNA	-0.76	0.47	-0.5	0	0	0
R-HSA-3785653	Myoclonic epilepsy of Lafora	-0.48	-0.28	-0.41	0.41	0	0
R-HSA-400253	Circadian Clock	-0.13	-0.05	-0.47	0.74	0	0
R-HSA-445989	TAK1 activates NFkB by phosphorylation and activation of IKKs complex	-0.6	-0.02	-0.43	0.1	0	0
R-HSA-450321	JNK (c-Jun kinases) phosphorylation and activation mediated by activated human TAK1	-0.76	0.47	-0.48	0	0	0
R-HSA-4641263	Regulation of FZD by ubiquitination	-0.76	0.47	-0.21	0	0	0.01
R-HSA-5654726	Negative regulation of FGFR1 signaling	0.06	-0.19	-0.13	0.73	0.36	0.36
R-HSA-5654727	Negative regulation of FGFR2 signaling	0.06	-0.19	-0.12	0.73	0.37	0.37
R-HSA-5654732	Negative regulation of FGFR3 signaling	0.06	-0.19	-0.17	0.73	0.31	0.31
R-HSA-5654733	Negative regulation of FGFR4 signaling	0.06	-0.19	-0.1	0.73	0.37	0.38
R-HSA-5655862	Translesion synthesis by POLK	-0.76	0.47	-0.38	0	0	0
R-HSA-5656121	Translesion synthesis by POLI	-0.76	0.47	-0.36	0	0	0
R-HSA-5656169	Termination of translesion DNA synthesis	-0.76	0.47	-0.37	0	0	0
R-HSA-5685942	HDR through Homologous Recombination (HRR)	-0.76	0.47	-0.34	0	0	0
R-HSA-5689896	Ovarian tumor domain proteases	-0.27	-0.3	-0.38	0.67	0	0
R-HSA-5696397	Gap-filling DNA repair synthesis and ligation in GG-NER	-0.76	0.47	-0.27	0	0	0
R-HSA-6783310	Fanconi Anemia Pathway	-0.76	0.47	-0.38	0	0	0
R-HSA-6804757	Regulation of TP53 Degradation	-0.23	-0.12	-0.32	0.73	0.01	0.02
R-HSA-6806003	Regulation of TP53 Expression and Degradation	-0.23	-0.12	-0.34	0.73	0.01	0.01
R-HSA-69231	Cyclin D associated events in G1	-0.19	-0.12	-0.25	0.73	0.12	0.16
R-HSA-69236	G1 Phase	-0.19	-0.12	-0.25	0.73	0.12	0.16
R-HSA-8849469	PTK6 Regulates RTKs and Their Effectors AKT1 and DOK1	-0.76	0.47	-0.1	0	0	0.11
R-HSA-8876493	InlA-mediated entry of Listeria monocytogenes into host cells	-0.82	-0.04	-0.29	0	0	0.07
R-HSA-8948747	Regulation of PTEN localization	-0.76	0.47	-0.42	0	0	0
R-HSA-901032	ER Quality Control Compartment (ERQC)	-0.38	-0.19	-0.41	0.64	0	0
R-HSA-9013973	TICAM1-dependent activation of IRF3/IRF7	-0.76	0.47	-0.37	0	0	0
R-HSA-9014325	TICAM1,TRAF6-dependent induction of TAK1 complex	-0.76	0.47	-0.43	0	0	0
R-HSA-936964	Activation of IRF3/IRF7 mediated by TBK1/IKK epsilon	-0.76	0.47	-0.33	0	0	0
R-HSA-937039	IRAK1 recruits IKK complex	-0.76	0.47	-0.3	0	0	0
R-HSA-937041	IKK complex recruitment mediated by RIP1	-0.47	0.02	-0.29	0.42	0	0.05
R-HSA-937042	IRAK2 mediated activation of TAK1 complex	-0.76	0.47	-0.42	0	0	0
R-HSA-937072	TRAF6-mediated induction of TAK1 complex within TLR4 complex	-0.76	0.47	-0.32	0	0	0
R-HSA-9645460	Alpha-protein kinase 1 signaling pathway	-0.76	0.47	-0.51	0	0	0
R-HSA-9683683	Maturation of protein E	-0.76	0.47	-0.08	0	0	0.13
R-HSA-9694493	Maturation of protein E	-0.76	0.47	-0.08	0	0	0.13
R-HSA-9705462	Inactivation of CSF3 (G-CSF) signaling	0.02	-0.1	-0.4	0.74	0	0
R-HSA-9706369	Negative regulation of FLT3	-0.05	0.22	-0.15	0.72	0.34	0.29
R-HSA-9706377	FLT3 signaling by CBL mutants	-0.76	0.47	-0.05	0	0	0.16
R-HSA-9708530	Regulation of BACH1 activity	-0.76	0.47	-0.11	0	0	0.1
R-HSA-975110	TRAF6 mediated IRF7 activation in TLR7/8 or 9 signaling	-0.76	0.47	-0.22	0	0	0.01
R-HSA-975144	IRAK1 recruits IKK complex upon TLR7/8 or 9 stimulation	-0.76	0.47	-0.3	0	0	0
R-HSA-975163	IRAK2 mediated activation of TAK1 complex upon TLR7/8 or 9 stimulation	-0.76	0.47	-0.39	0	0	0
R-HSA-189451	Heme biosynthesis	-0.28	-0.19	-0.18	0.71	0.2	0.29
R-HSA-5579006	Defective GSS causes GSS deficiency	0.58	0.82	-0.31	0	0	0
R-HSA-5633008	TP53 Regulates Transcription of Cell Death Genes	-0.07	0.09	-0.16	0.74	0.33	0.34
R-HSA-6803205	TP53 regulates transcription of several additional cell death genes whose specific roles in p53-dependent apoptosis remain uncertain	-0.07	0.09	-0.31	0.74	0.03	0.02
R-HSA-2995383	Initiation of Nuclear Envelope (NE) Reformation	-0.23	-0.05	-0.26	0.73	0.08	0.14
R-HSA-1483191	Synthesis of PC	0.17	0.03	-0.24	0.74	0.14	0.18
R-HSA-390247	Beta-oxidation of very long chain fatty acids	0.16	0.43	-0.45	0.58	0	0
R-HSA-111931	PKA-mediated phosphorylation of CREB	0.16	-0.39	-0.46	0.47	0	0
R-HSA-111933	Calmodulin induced events	0.16	-0.44	-0.47	0.35	0	0
R-HSA-111996	Ca-dependent events	0.27	-0.35	-0.48	0.36	0	0
R-HSA-111997	CaM pathway	0.16	-0.44	-0.47	0.35	0	0
R-HSA-1489509	DAG and IP3 signaling	0.24	-0.42	-0.51	0.23	0	0
R-HSA-163615	PKA activation	0.16	-0.39	-0.42	0.47	0	0
R-HSA-442720	CREB1 phosphorylation through the activation of Adenylate Cyclase	0.16	-0.39	-0.34	0.47	0	0
R-HSA-9010642	ROBO receptors bind AKAP5	0.31	-0.64	-0.67	0	0	0
R-HSA-9664323	FCGR3A-mediated IL10 synthesis	0.26	-0.38	-0.5	0.31	0	0
R-HSA-2028269	Signaling by Hippo	-0.09	0.17	-0.54	0.73	0	0
R-HSA-8984722	Interleukin-35 Signalling	0.14	-0.11	-0.52	0.73	0	0
R-HSA-9020956	Interleukin-27 signaling	0.14	-0.11	-0.56	0.73	0	0
R-HSA-352238	Breakdown of the nuclear lamina	-0.99	0.72	-0.02	0	0	0
R-HSA-4419969	Depolymerisation of the Nuclear Lamina	-0.99	0.72	-0.22	0	0	0
R-HSA-1236973	Cross-presentation of particulate exogenous antigens (phagosomes)	0.65	0.51	-0.3	0.01	0	0
R-HSA-3000471	Scavenging by Class B Receptors	0.34	0.18	-0.01	0.67	0.31	0.39
R-HSA-434313	Intracellular metabolism of fatty acids regulates insulin secretion	0.65	0.51	-0.27	0.01	0	0
R-HSA-173623	Classical antibody-mediated complement activation	0.2	0.08	-0.12	0.73	0.34	0.38
R-HSA-5423646	Aflatoxin activation and detoxification	-0.54	-0.13	-0.13	0.3	0.05	0.37
R-HSA-1855204	Synthesis of IP3 and IP4 in the cytosol	0.56	0.48	-0.36	0.05	0	0
R-HSA-166665	Terminal pathway of complement	-0.06	0.06	-0.03	0.74	0.38	0.4
R-HSA-6809583	Retinoid metabolism disease events	0.48	-0.05	-0.13	0.37	0.08	0.38
R-HSA-6799990	Metal sequestration by antimicrobial proteins	-0.37	0.01	-0.2	0.64	0.11	0.29
R-HSA-446210	Synthesis of UDP-N-acetyl-glucosamine	-0.16	-0.06	-0.36	0.74	0	0
R-HSA-2393930	Phosphate bond hydrolysis by NUDT proteins	0.5	-0.86	-0.39	0	0	0
R-HSA-9673768	Signaling by membrane-tethered fusions of PDGFRA or PDGFRB	0.66	-0.49	-0.46	0	0	0
R-HSA-173736	Alternative complement activation	0.46	0.96	-0.18	0	0.04	0
R-HSA-170670	Adenylate cyclase inhibitory pathway	0.7	0.91	-0.41	0	0	0
R-HSA-1679131	Trafficking and processing of endosomal TLR	0.4	-0.94	-0.27	0	0.01	0
R-HSA-1433559	Regulation of KIT signaling	0.1	-0.39	-0.48	0.55	0	0
R-HSA-5668599	RHO GTPases Activate NADPH Oxidases	0.07	-0.26	-0.22	0.71	0.23	0.19
R-HSA-8853659	RET signaling	0.05	-0.39	-0.4	0.58	0	0
R-HSA-210990	PECAM1 interactions	0.42	0.2	-0.56	0.57	0	0
R-HSA-432142	Platelet sensitization by LDL	0.25	-0.23	-0.37	0.62	0	0
R-HSA-156584	Cytosolic sulfonation of small molecules	0.17	-0.34	-0.05	0.56	0.37	0.33
R-HSA-1369007	Mitochondrial ABC transporters	-0.79	0.08	-0.71	0	0	0
R-HSA-2564830	Cytosolic iron-sulfur cluster assembly	-0.23	0.06	-0.25	0.72	0.09	0.14
R-HSA-8983711	OAS antiviral response	0.04	-0.9	-0.44	0	0	0
R-HSA-73817	Purine ribonucleoside monophosphate biosynthesis	0.24	0.27	-0.28	0.7	0.04	0.02
R-HSA-8956320	Nucleobase biosynthesis	0.24	0.27	-0.25	0.7	0.08	0.05
R-HSA-264876	Insulin processing	-0.45	-1	-0.38	0	0	0
R-HSA-3928664	Ephrin signaling	-0.01	0.05	-0.26	0.74	0.12	0.11
R-HSA-447043	Neurofascin interactions	-0.44	0.59	-0.81	0	0	0
R-HSA-164940	Nef mediated downregulation of MHC class I complex cell surface expression	-0.11	-0.08	-0.43	0.74	0	0
R-HSA-1222556	ROS and RNS production in phagocytes	-0.39	-0.18	-0.21	0.63	0.07	0.25
R-HSA-77387	Insulin receptor recycling	-0.29	-0.2	-0.19	0.7	0.17	0.27
R-HSA-2408550	Metabolism of ingested H2SeO4 and H2SeO3 into H2Se	-0.14	-0.5	-0.46	0.43	0	0
R-HSA-5620916	VxPx cargo-targeting to cilium	-0.71	-0.9	-0.41	0	0	0
R-HSA-193807	Synthesis of bile acids and bile salts via 27-hydroxycholesterol	-0.31	0.11	-0.32	0.65	0	0.01
R-HSA-211976	Endogenous sterols	-0.37	0.31	-0.3	0.22	0.01	0
R-HSA-5579013	Defective CYP7B1 causes SPG5A and CBAS3	-0.21	0.55	-0.39	0.04	0	0
R-HSA-5682113	Defective ABCA1 causes TGD	0.03	-0.16	-0.07	0.74	0.38	0.39
R-HSA-8963896	HDL assembly	0.31	-0.47	-0.25	0.04	0.05	0.02
R-HSA-8964011	HDL clearance	0.03	-0.16	-0.1	0.74	0.37	0.38
R-HSA-8964058	HDL remodeling	0.04	-0.22	-0.04	0.73	0.38	0.39
R-HSA-163358	PKA-mediated phosphorylation of key metabolic factors	0.45	-0.62	-0.41	0	0	0
R-HSA-9022535	Loss of phosphorylation of MECP2 at T308	0.93	-0.68	-0.14	0	0	0
R-HSA-9634600	Regulation of glycolysis by fructose 2,6-bisphosphate metabolism	0.25	-0.52	-0.42	0.04	0	0
R-HSA-9026395	Biosynthesis of DHA-derived sulfido conjugates	0.77	0.56	-0.4	0	0	0
R-HSA-9026762	Biosynthesis of maresin conjugates in tissue regeneration (MCTR)	0.77	0.56	-0.4	0	0	0
R-HSA-1483255	PI Metabolism	-0.01	0.01	-0.5	0.74	0	0
R-HSA-1660499	Synthesis of PIPs at the plasma membrane	-0.01	0.01	-0.61	0.74	0	0
R-HSA-171319	Telomere Extension By Telomerase	-0.22	-0.1	-0.32	0.73	0.01	0.02
R-HSA-180786	Extension of Telomeres	-0.22	-0.1	-0.34	0.73	0	0.01
R-HSA-5694530	Cargo concentration in the ER	-0.1	-0.11	-0.27	0.74	0.1	0.11
R-HSA-163754	Insulin effects increased synthesis of Xylulose-5-Phosphate	-0.48	-0.38	0.04	0.3	0.14	0.28
R-HSA-5365859	RA biosynthesis pathway	0.24	0.02	-0.07	0.72	0.35	0.4
R-HSA-5652084	Fructose metabolism	0.11	0.08	-0.25	0.74	0.12	0.12
R-HSA-70350	Fructose catabolism	0.03	0.23	-0.36	0.73	0	0
R-HSA-201451	Signaling by BMP	-0.19	-0.43	-0.38	0.58	0	0
R-HSA-198725	Nuclear Events (kinase and transcription factor activation)	0.21	-0.12	-0.31	0.71	0.01	0.03
R-HSA-198753	ERK/MAPK targets	0.26	-0.32	-0.43	0.46	0	0
R-HSA-450282	MAPK targets/ Nuclear events mediated by MAP kinases	0.26	-0.32	-0.47	0.46	0	0
R-HSA-450341	Activation of the AP-1 family of transcription factors	0.46	-0.63	-0.47	0	0	0
R-HSA-1187000	Fertilization	0.3	0.97	0	0	0.34	0
R-HSA-1300645	Acrosome Reaction and Sperm:Oocyte Membrane Binding	0.3	0.97	-0.2	0	0.14	0
R-HSA-202670	ERKs are inactivated	0.26	-0.17	-0.32	0.66	0.01	0.02
R-HSA-140179	Amine Oxidase reactions	-0.59	-0.3	-0.53	0.13	0	0
R-HSA-141333	Biogenic amines are oxidatively deaminated to aldehydes by MAOA and MAOB	-0.59	-0.3	-0.51	0.13	0	0
R-HSA-3814836	Glycogen storage disease type XV (GYG1)	-0.65	-0.32	-0.78	0.04	0	0
R-HSA-3828062	Glycogen storage disease type 0 (muscle GYS1)	-0.65	-0.32	-0.78	0.04	0	0
R-HSA-211981	Xenobiotics	-0.31	-0.5	-0.12	0.36	0.27	0.12
R-HSA-211999	CYP2E1 reactions	-0.31	-0.5	-0.11	0.36	0.29	0.13
R-HSA-9018682	Biosynthesis of maresins	-0.31	-0.53	-0.2	0.28	0.15	0.03
R-HSA-9027307	Biosynthesis of maresin-like SPMs	-0.31	-0.5	-0.13	0.36	0.27	0.11
R-HSA-8876725	Protein methylation	0.42	-0.05	-0.2	0.52	0.05	0.28
R-HSA-9678110	Attachment and Entry	0.31	-0.99	-0.12	0	0.27	0
R-HSA-9694614	Attachment and Entry	0.31	-0.99	-0.2	0	0.13	0
R-HSA-196071	Metabolism of steroid hormones	0.02	-0.37	-0.16	0.63	0.34	0.21
R-HSA-196108	Pregnenolone biosynthesis	0.55	-0.77	-0.23	0	0	0
R-HSA-5652227	Fructose biosynthesis	0.22	-0.16	-0.12	0.69	0.32	0.37
R-HSA-5357786	TNFR1-induced proapoptotic signaling	0.33	-0.27	-0.49	0.41	0	0
R-HSA-399955	SEMA3A-Plexin repulsion signaling by inhibiting Integrin adhesion	0.29	-0.3	-0.29	0.44	0.02	0.03
R-HSA-416550	Sema4D mediated inhibition of cell attachment and migration	0.21	-0.08	-0.35	0.72	0	0.01
R-HSA-198203	PI3K/AKT activation	-0.17	-0.49	-0.43	0.46	0	0
R-HSA-5666185	RHO GTPases Activate Rhotekin and Rhophilins	-0.05	0.2	-0.32	0.73	0.03	0.01
R-HSA-8985586	SLIT2:ROBO1 increases RHOA activity	-0.17	-0.49	-0.43	0.46	0	0
R-HSA-1592389	Activation of Matrix Metalloproteinases	0.43	0.31	0.17	0.5	0.09	0.24
R-HSA-9690406	Transcriptional regulation of testis differentiation	0.29	0.42	-0.17	0.53	0.21	0.07
R-HSA-2029485	Role of phospholipids in phagocytosis	0.76	-0.33	-0.55	0	0	0
R-HSA-6811555	PI5P Regulates TP53 Acetylation	0.5	0.57	-0.48	0.04	0	0
R-HSA-73843	5-Phosphoribose 1-diphosphate biosynthesis	0.41	-0.64	-0.14	0	0.13	0.01
R-HSA-5619050	Defective SLC4A1 causes hereditary spherocytosis type 4 (HSP4), distal renal tubular acidosis (dRTA) and dRTA with hemolytic anemia (dRTA-HA)	-0.57	-0.13	0.11	0.22	0.03	0.38
R-HSA-918233	TRAF3-dependent IRF activation pathway	-0.61	-0.12	-0.32	0.1	0	0.02
R-HSA-933541	TRAF6 mediated IRF7 activation	-0.61	-0.12	-0.34	0.1	0	0.01
R-HSA-933542	TRAF6 mediated NF-kB activation	-0.52	-0.31	-0.54	0.27	0	0
R-HSA-933543	NF-kB activation through FADD/RIP-1 pathway mediated by caspase-8 and -10	-0.61	-0.12	-0.62	0.1	0	0
R-HSA-391160	Signal regulatory protein family interactions	-0.5	-0.71	-0.21	0	0.02	0
R-HSA-112308	Presynaptic depolarization and calcium channel opening	-0.69	-0.24	-0.14	0.02	0	0.33
R-HSA-8866423	VLDL assembly	0.37	-1.03	0.03	0	0.29	0
R-HSA-9020933	Interleukin-23 signaling	0.36	-0.44	-0.41	0.04	0	0
R-HSA-202433	Generation of second messenger molecules	-0.31	-0.47	-0.35	0.41	0	0
R-HSA-1482883	Acyl chain remodeling of DAG and TAG	-0.72	0.86	0.25	0	0	0
R-HSA-426048	Arachidonate production from DAG	-0.72	0.86	-0.5	0	0	0
R-HSA-1663150	The activation of arylsulfatases	0.31	-0.4	-0.41	0.16	0	0
R-HSA-8941413	Events associated with phagocytolytic activity of PMN cells	-0.88	-0.07	0.42	0	0	0
R-HSA-203641	NOSTRIN mediated eNOS trafficking	0.05	0.03	-0.36	0.74	0	0
R-HSA-4641262	Disassembly of the destruction complex and recruitment of AXIN to the membrane	-0.02	-0.37	-0.17	0.65	0.33	0.19
R-HSA-9617828	FOXO-mediated transcription of cell cycle genes	0.22	-1	-0.22	0	0.14	0
R-HSA-113501	Inhibition of replication initiation of damaged DNA by RB1/E2F1	0.04	-0.42	-0.45	0.55	0	0
R-HSA-113510	E2F mediated regulation of DNA replication	0.04	-0.42	-0.38	0.55	0	0
R-HSA-163767	PP2A-mediated dephosphorylation of key metabolic factors	0.04	-0.42	-0.3	0.55	0.04	0.01
R-HSA-196299	Beta-catenin phosphorylation cascade	-0.08	-0.22	-0.15	0.73	0.34	0.33
R-HSA-199418	Negative regulation of the PI3K/AKT network	0.26	-0.06	-0.29	0.71	0.02	0.06
R-HSA-2465910	MASTL Facilitates Mitotic Progression	0.04	-0.42	-0.03	0.55	0.38	0.26
R-HSA-389513	CTLA4 inhibitory signaling	0.19	-0.1	-0.5	0.73	0	0
R-HSA-4791275	Signaling by WNT in cancer	-0.08	-0.22	-0.24	0.73	0.17	0.15
R-HSA-4839735	Signaling by AXIN mutants	0.19	-0.1	-0.13	0.73	0.33	0.37
R-HSA-4839743	Signaling by CTNNB1 phospho-site mutants	-0.08	-0.22	-0.16	0.73	0.33	0.31
R-HSA-4839744	Signaling by APC mutants	0.19	-0.1	-0.13	0.73	0.33	0.37
R-HSA-4839748	Signaling by AMER1 mutants	0.19	-0.1	-0.13	0.73	0.33	0.37
R-HSA-5339716	Signaling by GSK3beta mutants	-0.08	-0.22	-0.16	0.73	0.33	0.31
R-HSA-5358747	S33 mutants of beta-catenin aren't phosphorylated	-0.08	-0.22	-0.16	0.73	0.33	0.31
R-HSA-5358749	S37 mutants of beta-catenin aren't phosphorylated	-0.08	-0.22	-0.16	0.73	0.33	0.31
R-HSA-5358751	S45 mutants of beta-catenin aren't phosphorylated	-0.08	-0.22	-0.16	0.73	0.33	0.31
R-HSA-5358752	T41 mutants of beta-catenin aren't phosphorylated	-0.08	-0.22	-0.16	0.73	0.33	0.31
R-HSA-5467337	APC truncation mutants have impaired AXIN binding	0.19	-0.1	-0.13	0.73	0.33	0.37
R-HSA-5467340	AXIN missense mutants destabilize the destruction complex	0.19	-0.1	-0.13	0.73	0.33	0.37
R-HSA-5467348	Truncations of AMER1 destabilize the destruction complex	0.19	-0.1	-0.13	0.73	0.33	0.37
R-HSA-6811558	PI5P, PP2A and IER3 Regulate PI3K/AKT Signaling	0.26	-0.06	-0.28	0.71	0.03	0.09
R-HSA-3214842	HDMs demethylate histones	-0.09	0.67	-0.01	0.01	0.38	0.01
R-HSA-3134973	LRR FLII-interacting protein 1 (LRRFIP1) activates type I IFN production	-0.89	-0.55	-0.66	0	0	0
R-HSA-4411364	Binding of TCF/LEF:CTNNB1 to target gene promoters	-0.89	-0.55	-0.19	0	0	0.02
R-HSA-8853884	Transcriptional Regulation by VENTX	-0.89	-0.55	-0.27	0	0	0
R-HSA-8951430	RUNX3 regulates WNT signaling	-0.89	-0.55	-0.27	0	0	0
R-HSA-446388	Regulation of cytoskeletal remodeling and cell spreading by IPP complex components	-0.39	0.32	-0.6	0.15	0	0
R-HSA-1855167	Synthesis of pyrophosphates in the cytosol	0.56	-0.4	-0.41	0	0	0
R-HSA-447038	NrCAM interactions	-0.44	0.59	-0.41	0	0	0
R-HSA-447041	CHL1 interactions	0.19	-0.13	-0.36	0.72	0	0
R-HSA-159418	Recycling of bile acids and salts	0.08	0.08	-0.18	0.74	0.3	0.3
R-HSA-879518	Transport of organic anions	0.08	0.08	-0.19	0.74	0.29	0.3
R-HSA-3065676	SUMO is conjugated to E1 (UBA2:SAE1)	0.13	0.6	-0.05	0.15	0.38	0.03
R-HSA-3065678	SUMO is transferred from E1 to E2 (UBE2I, UBC9)	0.13	0.6	-0.1	0.15	0.37	0.01
R-HSA-3215018	Processing and activation of SUMO	0.13	0.6	-0.12	0.15	0.36	0.01
R-HSA-2142845	Hyaluronan metabolism	-0.41	0.77	-0.32	0	0	0
R-HSA-2160916	Hyaluronan uptake and degradation	-0.41	0.77	-0.4	0	0	0
R-HSA-2408508	Metabolism of ingested SeMet, Sec, MeSec into H2Se	-0.02	0.19	-0.31	0.73	0.04	0.01
R-HSA-5578997	Defective AHCY causes HMAHCHD	-0.52	0.22	-0.06	0.05	0.09	0.38
R-HSA-5659996	RPIA deficiency: failed conversion of R5P to RU5P	0.68	0.84	-0.05	0	0.01	0
R-HSA-6791461	RPIA deficiency: failed conversion of RU5P to R5P	0.68	0.84	-0.05	0	0.01	0
R-HSA-6791465	Pentose phosphate pathway disease	0.08	0.24	-0.02	0.73	0.38	0.38
R-HSA-5223345	Miscellaneous transport and binding events	-0.19	-0.82	-0.39	0	0	0
R-HSA-1483148	Synthesis of PG	-0.47	0.2	-0.21	0.18	0.03	0.17
R-HSA-1059683	Interleukin-6 signaling	0.61	0.34	-0.62	0.07	0	0
R-HSA-111453	BH3-only proteins associate with and inactivate anti-apoptotic BCL-2 members	0.34	0.14	-0.18	0.68	0.14	0.28
R-HSA-1266695	Interleukin-7 signaling	0.34	0.14	-0.09	0.68	0.28	0.39
R-HSA-1839117	Signaling by cytosolic FGFR1 fusion mutants	0.26	-0.03	-0.69	0.71	0	0
R-HSA-1839124	FGFR1 mutant receptor activation	0.26	-0.03	-0.35	0.71	0	0.01
R-HSA-198745	Signalling to STAT3	0.34	0.14	-0.16	0.68	0.19	0.32
R-HSA-201556	Signaling by ALK	0.34	0.14	-0.47	0.68	0	0
R-HSA-2586552	Signaling by Leptin	0.34	0.14	-0.46	0.68	0	0
R-HSA-2892247	POU5F1 (OCT4), SOX2, NANOG activate genes related to proliferation	0.34	0.14	0.17	0.68	0.18	0.33
R-HSA-451927	Interleukin-2 family signaling	0.26	-0.03	-0.45	0.71	0	0
R-HSA-452723	Transcriptional regulation of pluripotent stem cells	0.34	0.14	0.07	0.68	0.3	0.39
R-HSA-6783589	Interleukin-6 family signaling	0.61	0.34	-0.41	0.07	0	0
R-HSA-6783783	Interleukin-10 signaling	0.34	0.14	-0.27	0.68	0.02	0.06
R-HSA-8849474	PTK6 Activates STAT3	0.34	0.14	-0.3	0.68	0.01	0.03
R-HSA-8854691	Interleukin-20 family signaling	0.61	0.34	-0.3	0.07	0	0
R-HSA-8875791	MET activates STAT3	0.34	0.14	-0.58	0.68	0	0
R-HSA-8983432	Interleukin-15 signaling	-0.06	-0.31	-0.69	0.7	0	0
R-HSA-8985947	Interleukin-9 signaling	0.61	0.34	-0.66	0.07	0	0
R-HSA-9008059	Interleukin-37 signaling	0.34	0.14	-0.23	0.68	0.06	0.17
R-HSA-9020958	Interleukin-21 signaling	0.61	0.34	-0.44	0.07	0	0
R-HSA-9701898	STAT3 nuclear events downstream of ALK signaling	0.34	0.14	-0.55	0.68	0	0
R-HSA-982772	Growth hormone receptor signaling	0.59	-0.05	0.02	0.08	0.04	0.4
R-HSA-5683826	Surfactant metabolism	0.16	-0.03	-0.2	0.74	0.23	0.28
R-HSA-8847453	Synthesis of PIPs in the nucleus	0.54	0.88	-0.39	0	0	0
R-HSA-111446	Activation of BIM and translocation to mitochondria	0.03	0.79	0.06	0	0.38	0
R-HSA-2142670	Synthesis of epoxy (EET) and dihydroxyeicosatrienoic acids (DHET)	-0.19	0.02	-0.21	0.73	0.2	0.25
R-HSA-392154	Nitric oxide stimulates guanylate cyclase	0.09	-0.55	-0.31	0.14	0.03	0
R-HSA-418457	cGMP effects	0.09	-0.55	-0.35	0.14	0	0
R-HSA-1251985	Nuclear signaling by ERBB4	0.24	-0.82	-0.27	0	0.05	0
R-HSA-8864260	Transcriptional regulation by the AP-2 (TFAP2) family of transcription factors	0.24	-0.82	-0.2	0	0.18	0
R-HSA-8964026	Chylomicron clearance	0.24	-0.82	-0.18	0	0.22	0
R-HSA-2022928	HS-GAG biosynthesis	0.02	0.25	-0.35	0.72	0.01	0
R-HSA-2024096	HS-GAG degradation	-0.14	0.03	-0.36	0.74	0	0
R-HSA-3656237	Defective EXT2 causes exostoses 2	0.02	0.25	-0.42	0.72	0	0
R-HSA-3656253	Defective EXT1 causes exostoses 1, TRPS2 and CHDS	0.02	0.25	-0.42	0.72	0	0
R-HSA-193144	Estrogen biosynthesis	-0.76	0.36	0.01	0	0	0.32
R-HSA-5579030	Defective CYP19A1 causes AEXS	-0.76	0.36	0.28	0	0	0.03
R-HSA-6787639	GDP-fucose biosynthesis	-0.44	-0.21	-0.35	0.55	0	0.01
R-HSA-5660668	CLEC7A/inflammasome pathway	-0.57	-0.16	-0.59	0.22	0	0
R-HSA-844615	The AIM2 inflammasome	-0.57	-0.16	-0.12	0.22	0.03	0.37
R-HSA-425561	Sodium/Calcium exchangers	-0.03	0.33	-0.13	0.68	0.36	0.24
R-HSA-5619056	Defective HK1 causes hexokinase deficiency (HK deficiency)	-0.06	0.6	-0.66	0.06	0	0
R-HSA-72200	mRNA Editing: C to U Conversion	-0.65	-1.04	0.09	0	0.01	0
R-HSA-75072	mRNA Editing	-0.65	-1.04	-0.12	0	0.01	0
R-HSA-75094	Formation of the Editosome	-0.65	-1.04	0.09	0	0.01	0
R-HSA-877312	Regulation of IFNG signaling	0.89	0.53	-0.26	0	0	0
R-HSA-9013508	NOTCH3 Intracellular Domain Regulates Transcription	0.38	0.4	-0.34	0.46	0	0
R-HSA-912694	Regulation of IFNA signaling	0.89	0.53	-0.21	0	0	0
R-HSA-111932	CaMK IV-mediated phosphorylation of CREB	0.14	-0.67	-0.43	0	0	0
R-HSA-442729	CREB1 phosphorylation through the activation of CaMKII/CaMKK/CaMKIV cascasde	0.14	-0.67	-0.4	0	0	0
R-HSA-5576892	Phase 0 - rapid depolarisation	0.14	-0.67	-0.12	0	0.36	0.01
R-HSA-194306	Neurophilin interactions with VEGF and VEGFR	0.83	-0.85	-0.48	0	0	0
R-HSA-2978092	Abnormal conversion of 2-oxoglutarate to 2-hydroxyglutarate	0.23	-0.01	-0.18	0.73	0.22	0.32
R-HSA-389542	NADPH regeneration	0.23	-0.01	-0.18	0.73	0.22	0.32
R-HSA-5661270	Formation of xylulose-5-phosphate	0.45	0.46	-0.43	0.23	0	0
R-HSA-450513	Tristetraprolin (TTP, ZFP36) binds and destabilizes mRNA	-0.13	-0.42	-0.3	0.6	0.04	0.01
R-HSA-9636249	Inhibition of nitric oxide production	0.38	-0.51	-0.77	0	0	0
R-HSA-389599	Alpha-oxidation of phytanate	-0.51	-0.1	-0.23	0.39	0.01	0.21
R-HSA-6811438	Intra-Golgi traffic	-0.4	-0.62	-0.45	0.04	0	0
R-HSA-9664535	LTC4-CYSLTR mediated IL4 production	-0.12	0.53	-0.24	0.16	0.16	0
R-HSA-9657688	Defective factor XII causes hereditary angioedema	0.62	0.39	0.09	0.04	0.02	0.27
R-HSA-9672391	Defective F8 cleavage by thrombin	0.62	0.39	-0.07	0.04	0.02	0.24
R-HSA-9031628	NGF-stimulated transcription	-0.11	1.05	-0.25	0	0.14	0
R-HSA-164944	Nef and signal transduction	-0.01	0.05	-0.28	0.74	0.09	0.08
R-HSA-2219528	PI3K/AKT Signaling in Cancer	-0.07	-0.1	-0.25	0.74	0.14	0.15
R-HSA-2219530	Constitutive Signaling by Aberrant PI3K in Cancer	-0.07	-0.1	-0.23	0.74	0.2	0.22
R-HSA-428540	Activation of RAC1	-0.01	0.05	-0.37	0.74	0	0
R-HSA-9032500	Activated NTRK2 signals through FYN	0.3	0.57	-0.59	0.19	0	0
R-HSA-9032759	NTRK2 activates RAC1	0.3	0.57	-0.49	0.19	0	0
R-HSA-9032845	Activated NTRK2 signals through CDK5	0.3	0.57	-0.26	0.19	0.03	0
R-HSA-9619229	Activation of RAC1 downstream of NMDARs	0.3	0.57	-0.17	0.19	0.2	0.01
R-HSA-9664420	Killing mechanisms	0.3	0.57	-0.38	0.19	0	0
R-HSA-9673324	WNT5:FZD7-mediated leishmania damping	0.3	0.57	-0.38	0.19	0	0
R-HSA-166020	Transfer of LPS from LBP carrier to CD14	-0.34	-0.24	-0.36	0.66	0	0
R-HSA-418889	Caspase activation via Dependence Receptors in the absence of ligand	-0.36	-0.26	-0.41	0.63	0	0
R-HSA-5357769	Caspase activation via extrinsic apoptotic signalling pathway	-0.36	-0.26	-0.27	0.63	0.02	0.07
R-HSA-163765	ChREBP activates metabolic gene expression	0.45	0.38	-0.64	0.36	0	0
R-HSA-6785470	tRNA processing in the mitochondrion	0.19	0.86	-0.29	0	0.04	0
R-HSA-6787450	tRNA modification in the mitochondrion	0.19	0.86	-0.36	0	0	0
R-HSA-8868766	rRNA processing in the mitochondrion	0.19	0.86	-0.38	0	0	0
R-HSA-2206281	Mucopolysaccharidoses	-0.46	-0.42	-0.46	0.29	0	0
R-HSA-2206308	MPS IV - Morquio syndrome B	-0.46	-0.42	-0.3	0.29	0	0.01
R-HSA-4341670	Defective NEU1 causes sialidosis	-0.46	-0.42	-0.1	0.29	0.14	0.23
R-HSA-196791	Vitamin D (calciferol) metabolism	0.17	0.68	-0.18	0.03	0.26	0
R-HSA-5609976	Defective GALK1 can cause Galactosemia II (GALCT2)	0.15	-0.59	0.03	0.03	0.38	0.04
R-HSA-8853383	Lysosomal oligosaccharide catabolism	0.15	-0.75	0.17	0	0.3	0
R-HSA-5578995	Defective TPMT causes TPMT deficiency	0.01	-0.85	-0.24	0	0.18	0
R-HSA-189085	Digestion of dietary carbohydrate	0.31	0.34	0.1	0.62	0.3	0.31
R-HSA-8935690	Digestion	-0.02	0.24	0.41	0.72	0	0
R-HSA-8963743	Digestion and absorption	-0.02	0.24	0.37	0.72	0	0
R-HSA-450385	Butyrate Response Factor 1 (BRF1) binds and destabilizes mRNA	-0.16	0.06	-0.28	0.74	0.06	0.07
R-HSA-9660537	Signaling by MRAS-complex mutants	0.17	-0.25	-0.5	0.67	0	0
R-HSA-9726840	SHOC2 M1731 mutant abolishes MRAS complex function	0.17	-0.25	-0.5	0.67	0	0
R-HSA-9726842	Gain-of-function MRAS complexes activate RAF signaling	0.17	-0.25	-0.5	0.67	0	0
R-HSA-5657560	Hereditary fructose intolerance	-0.4	0.69	-0.26	0	0.02	0
R-HSA-139910	Activation of BMF and translocation to mitochondria	-0.28	0.6	-0.68	0	0	0
R-HSA-205025	NADE modulates death signalling	-0.3	-0.77	-0.33	0	0	0
R-HSA-2142816	Synthesis of (16-20)-hydroxyeicosatetraenoic acids (HETE)	-0.08	0.67	0.22	0.01	0.22	0
R-HSA-5579000	Defective CYP1B1 causes Glaucoma	-0.08	0.67	-0.37	0.01	0	0
R-HSA-1660514	Synthesis of PIPs at the Golgi membrane	-0.58	-0.98	-0.37	0	0	0
R-HSA-181430	Norepinephrine Neurotransmitter Release Cycle	-0.42	0.41	-0.2	0.02	0.06	0.03
R-HSA-380612	Metabolism of serotonin	-0.42	0.41	-0.35	0.02	0	0
R-HSA-380615	Serotonin clearance from the synaptic cleft	-0.42	0.41	-0.47	0.02	0	0
R-HSA-5579012	Defective MAOA causes BRUNS	-0.42	0.41	-0.35	0.02	0	0
R-HSA-4043916	Defective MPI causes MPI-CDG (CDG-1b)	0.95	0.38	-0.59	0	0	0
R-HSA-70921	Histidine catabolism	0.49	0.16	-0.19	0.45	0.03	0.25
R-HSA-9018681	Biosynthesis of protectins	0.18	0.11	0.08	0.74	0.37	0.4
R-HSA-196741	Cobalamin (Cbl, vitamin B12) transport and metabolism	-0.47	-0.96	-0.33	0	0	0
R-HSA-3296469	Defects in cobalamin (B12) metabolism	-0.47	-0.96	-0.39	0	0	0
R-HSA-3359475	Defective MMAA causes methylmalonic aciduria type cblA	-0.47	-0.96	-0.71	0	0	0
R-HSA-3359478	Defective MUT causes methylmalonic aciduria mut type	-0.47	-0.96	-0.71	0	0	0
R-HSA-8849468	PTK6 Regulates Proteins Involved in RNA Processing	-0.85	0.46	-0.05	0	0	0.17
R-HSA-9635465	Suppression of apoptosis	0.09	-0.13	-0.01	0.74	0.38	0.4
R-HSA-174577	Activation of C3 and C5	-0.28	-0.75	-0.38	0	0	0
R-HSA-6791055	TALDO1 deficiency: failed conversion of SH7P, GA3P to Fru(6)P, E4P	-0.51	-0.36	0.05	0.25	0.11	0.29
R-HSA-6791462	TALDO1 deficiency: failed conversion of Fru(6)P, E4P to SH7P, GA3P	-0.51	-0.36	0.05	0.25	0.11	0.29
R-HSA-112382	Formation of RNA Pol II elongation complex	0.06	-0.5	-0.29	0.31	0.05	0
R-HSA-167152	Formation of HIV elongation complex in the absence of HIV Tat	0.06	-0.5	-0.27	0.31	0.1	0.01
R-HSA-167169	HIV Transcription Elongation	0.06	-0.5	-0.26	0.31	0.12	0.01
R-HSA-167172	Transcription of the HIV genome	0.06	-0.5	-0.24	0.31	0.17	0.02
R-HSA-167200	Formation of HIV-1 elongation complex containing HIV-1 Tat	0.06	-0.5	-0.26	0.31	0.12	0.01
R-HSA-167238	Pausing and recovery of Tat-mediated HIV elongation	0.06	-0.5	-0.21	0.31	0.24	0.03
R-HSA-167243	Tat-mediated HIV elongation arrest and recovery	0.06	-0.5	-0.21	0.31	0.24	0.03
R-HSA-167246	Tat-mediated elongation of the HIV-1 transcript	0.06	-0.5	-0.26	0.31	0.12	0.01
R-HSA-167287	HIV elongation arrest and recovery	0.06	-0.5	-0.23	0.31	0.2	0.02
R-HSA-167290	Pausing and recovery of HIV elongation	0.06	-0.5	-0.23	0.31	0.2	0.02
R-HSA-674695	RNA Polymerase II Pre-transcription Events	0.06	-0.5	-0.26	0.31	0.11	0.01
R-HSA-6796648	TP53 Regulates Transcription of DNA Repair Genes	0.06	-0.5	-0.34	0.31	0.01	0
R-HSA-75955	RNA Polymerase II Transcription Elongation	0.06	-0.5	-0.29	0.31	0.05	0
R-HSA-4085023	Defective GFPT1 causes CMSTA1	-0.31	-0.3	-0.85	0.65	0	0
R-HSA-211728	Regulation of PAK-2p34 activity by PS-GAP/RHG10	-0.31	-0.47	-0.48	0.41	0	0
R-HSA-211736	Stimulation of the cell death response by PAK-2p34	-0.31	-0.47	-0.87	0.41	0	0
R-HSA-5624138	Trafficking of myristoylated proteins to the cilium	0.01	0.06	-0.6	0.74	0	0
R-HSA-6783984	Glycine degradation	0.45	-0.78	-0.05	0	0.17	0
R-HSA-3772470	Negative regulation of TCF-dependent signaling by WNT ligand antagonists	0.11	0.23	-0.27	0.73	0.09	0.04
R-HSA-109704	PI3K Cascade	-0.45	-0.76	-0.14	0	0.11	0
R-HSA-180292	GAB1 signalosome	-0.45	-0.76	-0.4	0	0	0
R-HSA-1963642	PI3K events in ERBB2 signaling	-0.45	-0.76	-0.32	0	0	0
R-HSA-2730905	Role of LAT2/NTAL/LAB on calcium mobilization	-0.45	-0.76	-0.37	0	0	0
R-HSA-5654689	PI-3K cascade:FGFR1	-0.45	-0.76	-0.07	0	0.18	0
R-HSA-5654695	PI-3K cascade:FGFR2	-0.45	-0.76	-0.09	0	0.17	0
R-HSA-5654710	PI-3K cascade:FGFR3	-0.45	-0.76	-0.18	0	0.07	0
R-HSA-5654720	PI-3K cascade:FGFR4	-0.45	-0.76	-0.06	0	0.18	0
R-HSA-74749	Signal attenuation	0.22	-0.54	-0.34	0.04	0	0
R-HSA-8851907	MET activates PI3K/AKT signaling	-0.45	-0.76	-0.79	0	0	0
R-HSA-8865999	MET activates PTPN11	-0.45	-0.76	-0.78	0	0	0
R-HSA-9028335	Activated NTRK2 signals through PI3K	-0.45	-0.76	-0.6	0	0	0
R-HSA-912526	Interleukin receptor SHC signaling	-0.45	-0.76	-0.42	0	0	0
R-HSA-9645135	STAT5 Activation	-0.45	-0.76	-0.46	0	0	0
R-HSA-9702518	STAT5 activation downstream of FLT3 ITD mutants	-0.45	-0.76	-0.22	0	0.03	0
R-HSA-9022699	MECP2 regulates neuronal receptors and channels	-0.16	0.42	-0.1	0.4	0.36	0.16
R-HSA-193775	Synthesis of bile acids and bile salts via 24-hydroxycholesterol	-0.42	-0.34	-0.34	0.48	0	0
R-HSA-211994	Sterols are 12-hydroxylated by CYP8B1	-0.42	-0.34	-0.33	0.48	0	0.01
R-HSA-8937144	Aryl hydrocarbon receptor signalling	-0.75	-0.04	0.05	0	0	0.4
R-HSA-111995	phospho-PLA2 pathway	0.96	0.17	-0.65	0	0	0
R-HSA-112411	MAPK1 (ERK2) activation	0.96	0.17	-0.64	0	0	0
R-HSA-444257	RSK activation	0.56	-0.43	-0.25	0	0	0.04
R-HSA-9652817	Signaling by MAPK mutants	0.96	0.17	-0.38	0	0	0
R-HSA-193048	Androgen biosynthesis	-0.24	-0.29	-0.18	0.69	0.24	0.24
R-HSA-5578999	Defective GCLC causes HAGGSD	0.13	0.07	-0.38	0.74	0	0
R-HSA-2142700	Synthesis of Lipoxins (LX)	0.01	0.33	-0.12	0.69	0.37	0.24
R-HSA-8964572	Lipid particle organization	-0.22	-0.77	-0.22	0	0.17	0
R-HSA-9029558	NR1H2 & NR1H3 regulate gene expression linked to lipogenesis	-0.05	0.51	-0.3	0.29	0.04	0
R-HSA-5263617	Metabolism of ingested MeSeO2H into MeSeH	-0.3	-0.77	-0.54	0	0	0
R-HSA-9645722	Defective Intrinsic Pathway for Apoptosis Due to p14ARF Loss of Function	-0.29	-0.28	0.13	0.67	0.26	0.27
