# Supplementary material for: Compartmentalization proteomics revealed endolysosomal protein network changes in a goat model of atrial fibrillation
Source: iScience. 2024 Mar 28;27(6):109609. doi: 10.1016/j.isci.2024.109609 (PMC11141153; doi:10.1016/j.isci.2024.109609)
Supplement: Table S3.1. The list of most significantly regulated Reactome pathways identified from the EL proteomics entity input [file mmc5.xlsx]

## Sheet: Supplementary Table S3.1
No.	Gene Name	Protein name
1	PFDN4	Prefoldin subunit 4
2	SMCO4	Single-pass membrane and coiled-coil domain-containing protein 4
3	HECTD3	E3 ubiquitin-protein ligase HECTD3
4	WDR78	WD_REPEATS_REGION domain-containing protein
5	RTN3	Reticulon
6	HSPB7	SHSP domain-containing protein
7	RNF17	RING finger protein 17
8	NAV2	Calponin-homology (CH) domain-containing protein
9	PPP1R11	E3 ubiquitin-protein ligase PPP1R11
10	PKIG	cAMP-dependent protein kinase inhibitor
11	COX6A2	Cytochrome c oxidase subunit
12	HSPB2	SHSP domain-containing protein
13	ENO2	2-phospho-D-glycerate hydro-lyase
14	ATP5PF	ATP synthase-coupling factor 6, mitochondrial
15	ACTC1	Actin, alpha cardiac muscle 1
16	POLR3D	DNA-directed RNA polymerase III subunit RPC4
17	CLTB	Clathrin light chain
18	SFPQ	Splicing factor, proline- and glutamine-rich
19	NDUFB1	Complex I-MNLL
20	BDH1	D-beta-hydroxybutyrate dehydrogenase, mitochondrial
21	COBL	Protein cordon-bleu
22	ARL6IP5	PRA1 family protein
23	MACF1	Microtubule-actin cross-linking factor 1, isoforms 1/2/3/5
24	MPRIP	Myosin phosphatase Rho-interacting protein
25	CXADR	Coxsackievirus and adenovirus receptor
26	PPP1R12C	Protein phosphatase 1 regulatory subunit
27	NDUFS6	NADH dehydrogenase [ubiquinone] iron-sulfur protein 6, mitochondrial
28	LMNA	Prelamin-A/C
29	DGKD	Diacylglycerol kinase
30	MAP4	Microtubule-associated protein
31	AUTS2	Autism susceptibility gene 2 protein
32	NDUFB8	NADH dehydrogenase [ubiquinone] 1 beta subcomplex subunit 8, mitochondrial
33	USP9X	Ubiquitinyl hydrolase 1
34	RPL24	TRASH domain-containing protein
35	UFC1	Ubiquitin-fold modifier-conjugating enzyme 1
36	HHATL	Protein-cysteine N-palmitoyltransferase HHAT-like protein
37	DYNLRB1	Dynein light chain roadblock
38	ATP5PD	ATP synthase subunit d, mitochondrial
39	NDUFB7	Complex I-B18
40	GANAB	Gal_mutarotas_2 domain-containing protein
41	LARS1	Leucyl-tRNA synthetase
42	VAPA	Vesicle-associated membrane protein-associated protein A
43	SIRT3	NAD-dependent protein deacetylase
44	SMYD2	N-lysine methyltransferase SMYD2
45	ACADSB	Short/branched chain specific acyl-CoA dehydrogenase
46	GORASP2	GRASP55_65 domain-containing protein
47	GLRX	Glutaredoxin domain-containing protein
48	NDUFB9	Complex I-B22
49	FN1	Fibronectin
50	PLG	Plasminogen (Fragment)
51	RPLP2	60S acidic ribosomal protein P2
52	TAGLN2	Transgelin
53	CDNF	Cerebral dopamine neurotrophic factor
54	NDUFA6	NADH dehydrogenase [ubiquinone] 1 alpha subcomplex subunit 6
55	EHD1	EH domain-containing protein 1
56	CCT2	CCT-beta
57	COPS7A	PCI domain-containing protein
58	MTX2	Metaxin-2
59	GAA	P-type domain-containing protein
60	FLNB	Filamin-B
61	RNH1	Ribonuclease inhibitor
62	SLC25A6	ADP/ATP translocase 3
63	ME1	Malic enzyme
64	MEMO1	Mediator of ErbB2-driven cell motility 1
65	ETHE1	Lactamase_B domain-containing protein
66	NCOR2	Nuclear receptor corepressor 2
67	DST	Dystonin
68	IPO5	Importin N-terminal domain-containing protein
69	NAE1	NEDD8-activating enzyme E1 regulatory subunit
70	PLPBP	Pyridoxal phosphate homeostasis protein
71	SMS	PABS domain-containing protein
72	RTN4IP1	PKS_ER domain-containing protein
73	GRHPR	Glyoxylate reductase/hydroxypyruvate reductase
74	PDXP	Pyridoxal phosphate phosphatase
75	PSMB4	Proteasome subunit beta
76	TUBB6	Tubulin beta chain
77	GPD1	Glycerol-3-phosphate dehydrogenase [NAD(+)]
78	FDPS	Farnesyl pyrophosphate synthase
79	CBX1	Chromobox protein homolog 1
80	PCBD2	4a-hydroxytetrahydrobiopterin dehydratase
81	EIF3E	Eukaryotic translation initiation factor 3 subunit E
82	PLBD1	Phospholipase B-like
83	PLIN3	Perilipin
84	VPS25	ESCRT-II complex subunit VPS25
85	EOGT	EGF domain-specific O-linked N-acetylglucosamine transferase
86	MAPKAPK3	Non-specific serine/threonine protein kinase
87	SNRPD3	Small nuclear ribonucleoprotein Sm D3
88	CAVIN1	Caveolae-associated protein 1
89	CORO1C	Coronin
90	MAT2A	S-adenosylmethionine synthase
91	cytb	Cytochrome b
92	ITGAX	VWFA domain-containing protein
93	PMPCB	Beta-MPP
94	ASS1	Argininosuccinate synthase
