# Supplementary material for: Compartmentalization proteomics revealed endolysosomal protein network changes in a goat model of atrial fibrillation
Source: iScience. 2024 Mar 28;27(6):109609. doi: 10.1016/j.isci.2024.109609 (PMC11141153; doi:10.1016/j.isci.2024.109609)
Supplement: Table S4. Progenesis data endolysosome fraction [file mmc6.xls]

## Sheet: Protein list_EL_MSQ1984_FL12266
Accession	Peptide count	Unique peptides	Confidence score	Anova (p)	q Value	Max fold change	Power	Highest mean condition	Lowest mean condition	Mass	Description									FL1266_MSQ1984_202008_9_AF_EL_542016	FL1266_MSQ1984_202008_10_AF_EL_3032016	FL1266_MSQ1984_202008_13_AF_EL_39703	FL1266_MSQ1984_202008_16_AF_EL_45158	FL1266_MSQ1984_202008_12_CTRL_EL_38658	FL1266_MSQ1984_202008_14_CTRL_EL_33246	FL1266_MSQ1984_202008_15_CTRL_EL_47220	FL1266_MSQ1984_202008_11_CTRL_EL_41566
tr|A0A452EIV8|A0A452EIV8_CAPHI	4	1	159.9	5.70893e-10	9.16683e-07	Infinity	1	Control	AF samples	43262.3	Non-specific serine/threonine protein kinase OS=Capra hircus OX=9925 GN=MAPKAPK3 PE=3 SV=1									0	0	0	0	6694.64	5588.42	106.704	2121.66
tr|A0A452FFE4|A0A452FFE4_CAPHI;tr|A0A452FFF9|A0A452FFF9_CAPHI	2	1	68.33	9.9059e-06	0.00795296	Infinity	1	Control	AF samples	60028.9	Dimethylaniline monooxygenase [N-oxide-forming] OS=Capra hircus OX=9925 GN=FMO3 PE=3 SV=1									0	0	0	0	646.551	346.434	94.064	774.04
tr|A0A452E9Y7|A0A452E9Y7_CAPHI	178	1	11929.7	0.000139389	0.074606	7.84319	1	AF samples	Control	170695	Uncharacterized protein OS=Capra hircus OX=9925 GN=MYOM2 PE=4 SV=1									152366	97135.2	309364	89613.8	164770	213515	3989.26	120250
tr|A0A452EX47|A0A452EX47_CAPHI	22	11	1168.49	0.000328622	0.131917	4.85504	0.999964	AF samples	Control	8582.13	COX6C domain-containing protein OS=Capra hircus OX=9925 PE=3 SV=1									26750.4	51118.6	76380.9	54918.7	132140	73539.2	2953.18	50223.1
tr|A0A452EYE8|A0A452EYE8_CAPHI	101	3	7091.91	0.000449537	0.134081	4.52955	0.99987	AF samples	Control	65297.1	Uncharacterized protein OS=Capra hircus OX=9925 GN=HSPA8 PE=3 SV=1									18277.8	18529.5	41525.9	23699.1	39449.5	53882.9	906.095	42739.7
P68215|FIBA_CAPHI	5	1	130.64	0.000501017	0.134081	Infinity	0.999804	Control	AF samples	1847.91	Fibrinogen alpha chain (Fragment) OS=Capra hircus OX=9925 GN=FGA PE=1 SV=1									0	0	0	0	1378.54	329.114	1.1733	1173.92
tr|A0A452FKQ2|A0A452FKQ2_CAPHI	16	7	1318.29	0.000801545	0.151164	2.51608	0.999038	AF samples	Control	42903.9	Uncharacterized protein OS=Capra hircus OX=9925 GN=NDRG4 PE=3 SV=1									25549	24120.2	62466.1	33386.5	134017	154126	2693.35	76595.9
tr|A0A452F7G3|A0A452F7G3_CAPHI;tr|A0A452F835|A0A452F835_CAPHI	2	1	111.67	0.00109593	0.151164	117.444	0.997607	Control	AF samples	25593.2	Mammalian ependymin-related protein 1 OS=Capra hircus OX=9925 GN=EPDR1 PE=3 SV=1									0	0	0	4.54345	503.908	1185.71	78.7468	301.062
tr|A0A452FAD3|A0A452FAD3_CAPHI	10	5	481.19	0.00109882	0.151164	3.70313	0.99759	Control	AF samples	35708.4	Uncharacterized protein OS=Capra hircus OX=9925 GN=GRHPR PE=3 SV=1									2117.59	1084.18	2501.66	2744.02	74161.1	98720.9	1237.56	42156.5
tr|A0A452FLJ3|A0A452FLJ3_CAPHI	47	23	3039.26	0.00110492	0.151164	9.25673	0.997553	Control	AF samples	43379.1	Uncharacterized protein OS=Capra hircus OX=9925 GN=CAVIN1 PE=3 SV=1									10504	1595.65	4252.7	2530.56	374077	660301	11384.3	163146
tr|A0A452G3Z1|A0A452G3Z1_CAPHI;tr|A0A452G409|A0A452G409_CAPHI	3	2	66.59	0.00114996	0.151164	9.6727	0.997273	AF samples	Control	136189	Diacylglycerol kinase OS=Capra hircus OX=9925 GN=DGKD PE=3 SV=1									325.217	858.143	1742.54	860.831	479.465	736.092	48.6378	323.032
tr|A0A452EW34|A0A452EW34_CAPHI;tr|A0A452EW48|A0A452EW48_CAPHI;tr|A0A452EWB4|A0A452EWB4_CAPHI;tr|A0A452EWC9|A0A452EWC9_CAPHI	2	2	28.28	0.00131517	0.151164	10.6811	0.996124	AF samples	Control	254328	Uncharacterized protein OS=Capra hircus OX=9925 GN=MPRIP PE=4 SV=1									71446.7	42242.3	221463	76861.1	59146.8	39066.6	5507.73	21268.3
tr|A0A452DVG8|A0A452DVG8_CAPHI	37	19	2135.19	0.00150044	0.151164	2.56542	0.99462	AF samples	Control	48141.4	Uncharacterized protein OS=Capra hircus OX=9925 GN=PDIA6 PE=3 SV=1									21038.5	19474.3	54057.6	22387.7	113850	82301.6	2741.11	62261.6
tr|A0A452F5D8|A0A452F5D8_CAPHI	26	1	1711.07	0.00151477	0.151164	19.192	0.994495	AF samples	Control	46587.8	2-phospho-D-glycerate hydro-lyase OS=Capra hircus OX=9925 GN=ENO2 PE=3 SV=1									36107.5	46216.9	66112.7	42673.5	11362.7	3360.01	951.52	23310.5
tr|A0A452G758|A0A452G758_CAPHI;tr|A0A452G7C8|A0A452G7C8_CAPHI;tr|A0A452G7D7|A0A452G7D7_CAPHI	12	4	686.47	0.00151971	0.151164	3.5611	0.994452	Control	AF samples	59059.7	Uncharacterized protein OS=Capra hircus OX=9925 GN=CPNE1 PE=3 SV=1									2079.38	799.942	1268.64	1509.65	40935.9	53476.3	1127.08	33025.7
tr|A0A452E6M1|A0A452E6M1_CAPHI	4	3	217.33	0.00157099	0.151164	2.5579	0.993993	Control	AF samples	47885.1	Protein-serine/threonine kinase OS=Capra hircus OX=9925 GN=PDK3 PE=3 SV=1									215.103	114.999	321.449	140.98	4645.29	6291.58	109.819	2139.33
tr|A0A452EN00|A0A452EN00_CAPHI	97	12	6886.19	0.00167121	0.151164	12.0704	0.993053	AF samples	Control	32836.7	Uncharacterized protein OS=Capra hircus OX=9925 GN=TPM2 PE=3 SV=1									41191.4	53626.5	215724	30749.7	103699	67403.7	1326.63	14068.5
tr|Q8WF85|Q8WF85_CAPHI	3	1	156.9	0.00176318	0.151164	21.8005	0.992144	Control	AF samples	42825.1	Cytochrome b OS=Capra hircus OX=9925 GN=cytb PE=3 SV=1									0.295344	1.51553	0.758483	0.535881	352.765	224.631	2.47995	24.8033
tr|A0A452DWL1|A0A452DWL1_CAPHI	173	77	11845	0.00199526	0.151164	8.6181	0.989666	AF samples	Control	53531.9	IF rod domain-containing protein OS=Capra hircus OX=9925 GN=DES PE=3 SV=1									74837.4	58541.1	209153	220412	214665	51777.3	5526.86	65998.2
tr|A0A452FDC1|A0A452FDC1_CAPHI	18	11	1629.02	0.00220473	0.151164	11.3197	0.987231	AF samples	Control	13423.1	NADH dehydrogenase [ubiquinone] iron-sulfur protein 6, mitochondrial OS=Capra hircus OX=9925 GN=NDUFS6 PE=3 SV=1									19189.2	62197.8	122530	30737.3	44615.8	36113	2486.99	10074.8
tr|A0A452EI23|A0A452EI23_CAPHI	7	4	368.43	0.00235726	0.151164	2.76952	0.985354	Control	AF samples	27846.8	Lactamase_B domain-containing protein OS=Capra hircus OX=9925 GN=ETHE1 PE=4 SV=1									1421.22	1111.27	1611.44	2397.7	33070.1	41794.7	1753.4	19643.4
tr|A0A452FU58|A0A452FU58_CAPHI	21	11	1549.82	0.00238377	0.151164	3.1602	0.98502	AF samples	Control	35099.4	Sodium/potassium-transporting ATPase subunit beta OS=Capra hircus OX=9925 GN=ATP1B1 PE=3 SV=1									24099.6	23569.2	43380.1	29764.5	141792	109420	1268.21	35326.1
tr|A0A452DMR1|A0A452DMR1_CAPHI	10	3	570.13	0.00247929	0.151164	2.81661	0.983797	Control	AF samples	23485.7	Uncharacterized protein OS=Capra hircus OX=9925 GN=RAB7A PE=4 SV=1									171.803	231.796	407.74	255.484	6054.81	4879.09	295.141	3471.72
tr|A0A452FUU5|A0A452FUU5_CAPHI;tr|A0A452FUQ2|A0A452FUQ2_CAPHI;tr|A0A452FVG0|A0A452FVG0_CAPHI	2	1	92.13	0.00262007	0.151164	72.4879	0.981945	Control	AF samples	46299.3	Perilipin OS=Capra hircus OX=9925 GN=PLIN3 PE=3 SV=1									0	0	0	26.9715	4499.04	3828.74	226.913	1149.22
tr|A0A452EUD9|A0A452EUD9_CAPHI	31	20	1715.05	0.00266716	0.151164	3.58243	0.981313	Control	AF samples	29129.9	Carbonic anhydrase OS=Capra hircus OX=9925 GN=CA2 PE=3 SV=1									31575.3	14053.8	30114.2	20210.8	454780	1.27199e+06	23100.7	399857
tr|A0A452F2X0|A0A452F2X0_CAPHI;tr|A0A452F344|A0A452F344_CAPHI	2	2	65.14	0.00267651	0.151164	2.45037	0.981187	Control	AF samples	46132.8	Sorting nexin OS=Capra hircus OX=9925 GN=SNX5 PE=3 SV=1									141.507	86.7914	242.214	106.048	2267.25	3424.33	111.567	1757.69
tr|A0A452DZQ3|A0A452DZQ3_CAPHI	5	4	298.14	0.00268779	0.151164	4.12752	0.981034	Control	AF samples	41920	NIF3-like protein 1 OS=Capra hircus OX=9925 GN=NIF3L1 PE=3 SV=1									1204.38	434.262	1530.3	571.802	22369.1	55929.9	977.137	16213.5
tr|A0A452F9W2|A0A452F9W2_CAPHI	4	1	155.15	0.00279208	0.151164	347.054	0.97961	AF samples	Control	15337.2	Prefoldin subunit 4 OS=Capra hircus OX=9925 GN=PFDN4 PE=3 SV=1									742.902	2372.55	7234.02	660.576	180.653	99.3666	0	0
tr|A0A452G0W0|A0A452G0W0_CAPHI	4	2	130.66	0.00281475	0.151164	3.38958	0.979296	AF samples	Control	28024.7	60S ribosomal protein L8 OS=Capra hircus OX=9925 GN=RPL8 PE=3 SV=1									913.142	497.723	1377.81	669.359	1887.53	2891.15	35.7193	1783.08
tr|A0A452G9H8|A0A452G9H8_CAPHI	12	6	708.18	0.00282426	0.151164	2.3958	0.979165	Control	AF samples	41704	Microsomal prostaglandin E synthase 2 OS=Capra hircus OX=9925 GN=PTGES2 PE=3 SV=1									4384.49	2943.03	5107.6	3873.23	66028.9	75753.5	3369.59	58017.4
tr|A0A452DNE3|A0A452DNE3_CAPHI;tr|A0A452DNG3|A0A452DNG3_CAPHI;tr|A0A452DNH9|A0A452DNH9_CAPHI	48	6	3565.18	0.00297119	0.153898	3.45848	0.977104	AF samples	Control	49924.5	Tubulin alpha chain OS=Capra hircus OX=9925 GN=TUBA4A PE=3 SV=1									19364.1	10663.7	34380.9	20383.5	31213.9	43076.8	1836.6	43409.5
tr|A0A452FAZ1|A0A452FAZ1_CAPHI	10	5	722.71	0.00312953	0.157034	4.01979	0.974832	Control	AF samples	28987	Proteasome subunit beta OS=Capra hircus OX=9925 GN=PSMB4 PE=3 SV=1									1442.05	1784.56	1142.7	3315.32	64121.6	113059	1895.34	35037.2
tr|A0A452G662|A0A452G662_CAPHI	14	7	1197.77	0.00339926	0.160557	15.5787	0.970862	AF samples	Control	18402.3	SHSP domain-containing protein OS=Capra hircus OX=9925 GN=HSPB7 PE=3 SV=1									22418.1	66108.7	96395.1	38417.8	6252.78	7772.72	3145.59	3955.28
Q28319|IL6_CAPHI	109	14	2220.02	0.00340292	0.160557	3.43102	0.970807	Control	AF samples	23423.2	Interleukin-6 OS=Capra hircus OX=9925 GN=IL6 PE=2 SV=1									4240.72	11241.7	12027.8	16554.2	313345	401018	11436.4	178568
tr|A0A452FVB0|A0A452FVB0_CAPHI	5	1	265.08	0.0034997	0.160557	9.46395	0.969355	Control	AF samples	22163.5	Actin-related protein 2/3 complex subunit 3 OS=Capra hircus OX=9925 GN=ARPC3 PE=3 SV=1									424.596	242.384	60.6864	182.916	21341.5	36307.2	427.768	10447.5
tr|A0A452EFR2|A0A452EFR2_CAPHI	8	6	293.63	0.00360679	0.160873	6.4274	0.967734	AF samples	Control	107488	Protein phosphatase 1 regulatory subunit OS=Capra hircus OX=9925 GN=PPP1R12B PE=4 SV=1									839.51	568.518	3431.43	1716.48	2286.66	4248.81	30.1167	718.104
tr|A0A452F8A8|A0A452F8A8_CAPHI	4	2	160.27	0.0037807	0.162647	4.38356	0.965072	AF samples	Control	20684	Uncharacterized protein OS=Capra hircus OX=9925 GN=CDNF PE=3 SV=1									1267.14	2940.91	2504.09	3310.71	4140.84	4661.89	285.048	1873.61
tr|A0A452FPZ5|A0A452FPZ5_CAPHI	3	2	195.19	0.00387476	0.162647	27.7661	0.963618	AF samples	Control	7950.49	cAMP-dependent protein kinase inhibitor OS=Capra hircus OX=9925 GN=PKIG PE=3 SV=1									3116.88	17357	12252.1	1768.21	1112.46	1429.06	207.906	1316.6
tr|A0A452E7H1|A0A452E7H1_CAPHI	48	26	3414.62	0.0039638	0.162647	4.83015	0.962235	AF samples	Control	72716.4	Cadherin-13 OS=Capra hircus OX=9925 GN=CDH13 PE=4 SV=1									216734	208107	616757	492077	475266	580003	42709.6	163474
tr|A0A452DSU1|A0A452DSU1_CAPHI	3	1	152.86	0.00407192	0.162647	4.81087	0.960546	AF samples	Control	14226.1	Uncharacterized protein OS=Capra hircus OX=9925 GN=PDCD5 PE=3 SV=1									442.974	212.699	536.629	263.355	1226.04	633.985	21.981	121.69
tr|A0A452FPA6|A0A452FPA6_CAPHI;tr|A0A452FPE3|A0A452FPE3_CAPHI	5	3	188.91	0.00431723	0.162647	4.10591	0.956683	Control	AF samples	63521.1	B3_4 domain-containing protein OS=Capra hircus OX=9925 GN=LRRC47 PE=4 SV=1									292.287	77.1375	212.78	176.944	8825.65	8033.49	106.696	4873.89
tr|A0A452FI28|A0A452FI28_CAPHI	6	5	263.22	0.00439892	0.162647	3.82011	0.955387	AF samples	Control	12706.7	Tubulin-specific chaperone A OS=Capra hircus OX=9925 GN=TBCA PE=3 SV=1									16351	21262	37471	32409	29600.6	51984.7	3625.15	27597.6
tr|A0A452FLK7|A0A452FLK7_CAPHI;tr|A0A452DTX0|A0A452DTX0_CAPHI	13	7	661.44	0.00451679	0.162647	19.1906	0.953513	AF samples	Control	12473.3	ATP synthase-coupling factor 6, mitochondrial OS=Capra hircus OX=9925 GN=ATP5PF PE=3 SV=1									1307.32	12141.9	9585.73	6301.03	1824.2	1958.15	289.848	509.817
tr|A0A452FRZ3|A0A452FRZ3_CAPHI	10	5	795.14	0.0045303	0.162647	5.52884	0.953297	AF samples	Control	10186.5	Cytochrome c oxidase subunit OS=Capra hircus OX=9925 GN=COX6B1 PE=3 SV=1									20613.9	64561.4	89574.9	59452.2	92036.9	74992.8	5205.95	25163.6
tr|A0A452ED43|A0A452ED43_CAPHI	35	11	1987.51	0.00465288	0.162647	4.40338	0.95134	AF samples	Control	42858.5	Uncharacterized protein OS=Capra hircus OX=9925 GN=APOA4 PE=3 SV=1									16118.7	32032.1	52659.8	24857.9	55190.9	63464.8	3429.04	14288.7
tr|A0A452EXY9|A0A452EXY9_CAPHI	2	2	149.89	0.00473056	0.162647	6.4656	0.950097	Control	AF samples	25476.3	Serine/arginine-rich splicing factor 2 OS=Capra hircus OX=9925 GN=SRSF2 PE=3 SV=1									253.246	627.772	1147.48	131.264	26082.3	51906.4	713.121	13584.6
tr|A0A452F2L8|A0A452F2L8_CAPHI	76	30	5258.87	0.00478249	0.162647	2.10519	0.949264	AF samples	Control	42709.4	Creatine kinase OS=Capra hircus OX=9925 GN=CKB PE=3 SV=1									214085	221973	472492	234917	1.51444e+06	852174	42804.7	596929
tr|A0A452E5N4|A0A452E5N4_CAPHI	28	13	1385.04	0.00488455	0.162647	3.43361	0.947626	AF samples	Control	62565.1	Uncharacterized protein OS=Capra hircus OX=9925 GN=STIP1 PE=4 SV=1									4180.19	7768.76	16473.9	5306.64	25735.4	29653.4	416.119	10462.9
tr|A0A452EKQ0|A0A452EKQ0_CAPHI	5	4	335.13	0.00499468	0.162647	5.37376	0.945856	AF samples	Control	45969.5	GRASP55_65 domain-containing protein OS=Capra hircus OX=9925 GN=GORASP2 PE=3 SV=1									11477.2	20718.4	37036	24952.1	15806.1	20735.6	2715.08	15050.7
tr|A0A452F5R6|A0A452F5R6_CAPHI;tr|A0A452F5S7|A0A452F5S7_CAPHI	21	1	789.87	0.00507545	0.162647	4.24659	0.944556	AF samples	Control	112667	Calcium-transporting ATPase OS=Capra hircus OX=9925 GN=ATP2A3 PE=3 SV=1									1761.8	2595.99	5397.09	3394.36	3416.82	3944.05	180.331	7469
tr|A0A452G5E3|A0A452G5E3_CAPHI	47	26	3476.47	0.00540488	0.162647	7.06238	0.939244	AF samples	Control	18777.6	ATP synthase subunit d, mitochondrial OS=Capra hircus OX=9925 GN=ATP5PD PE=3 SV=1									29745.8	88809.3	151868	83740	66626.2	64513.6	8135.9	22144.9
tr|A0A452E644|A0A452E644_CAPHI;tr|A0A452E650|A0A452E650_CAPHI	10	7	418.67	0.00540743	0.162647	3.82424	0.939202	AF samples	Control	274960	Fibronectin type-II domain-containing protein OS=Capra hircus OX=9925 GN=IGF2R PE=4 SV=1									333.6	618.969	1836.59	746.856	2349.74	1943.57	73.2725	689.544
tr|A0A452EHH3|A0A452EHH3_CAPHI;tr|A0A452EHN2|A0A452EHN2_CAPHI	16	6	749.31	0.00545818	0.162647	3.10478	0.938383	Control	AF samples	92177.9	WD_REPEATS_REGION domain-containing protein OS=Capra hircus OX=9925 GN=EML2 PE=3 SV=1									1881.09	999.772	4030.1	1714.27	34520.6	58219.5	2415.06	32033.4
tr|A0A452EUE1|A0A452EUE1_CAPHI;tr|A0A452EUF4|A0A452EUF4_CAPHI	45	16	2735.59	0.0054896	0.162647	1.88305	0.937876	AF samples	Control	61396	Multifunctional fusion protein OS=Capra hircus OX=9925 GN=ALDH4A1 PE=3 SV=1									62947.5	86852.8	141429	107398	506087	528143	17435.9	184625
tr|A0A452DXG4|A0A452DXG4_CAPHI	21	1	1076.11	0.00570451	0.162647	2.87166	0.934408	AF samples	Control	66076.9	Glutaminase OS=Capra hircus OX=9925 GN=GLS PE=3 SV=1									2024.66	3587.26	5227.12	3890.44	9624.61	17114.6	444.506	3429.6
tr|A0A452DX27|A0A452DX27_CAPHI	23	2	1178.04	0.00570451	0.162647	2.87166	0.934408	AF samples	Control	74077.9	Glutaminase OS=Capra hircus OX=9925 GN=GLS PE=3 SV=1									2732.57	4841.51	7054.73	5250.7	12989.8	23098.6	599.923	4628.73
tr|A0A452FBH0|A0A452FBH0_CAPHI	6	1	266.16	0.00581344	0.162647	2.62774	0.932651	AF samples	Control	29555.4	Uncharacterized protein OS=Capra hircus OX=9925 GN=BSG PE=4 SV=1									1174.02	1462.08	2280.12	972.387	5339.32	8800.75	104.137	1949.72
tr|A0A452G8K6|A0A452G8K6_CAPHI;tr|A0A452G8L6|A0A452G8L6_CAPHI	6	2	149.28	0.005875	0.162647	4.70898	0.931658	AF samples	Control	431395	Uncharacterized protein OS=Capra hircus OX=9925 GN=CMYA5 PE=4 SV=1									12579.9	8461.3	15087.2	5744.41	16811.7	19341.9	211.303	21264.9
tr|A0A452EJU6|A0A452EJU6_CAPHI	20	9	1247.15	0.00626501	0.166159	4.85246	0.925381	AF samples	Control	15111.2	Complex I-B15 OS=Capra hircus OX=9925 GN=NDUFB4 PE=3 SV=1									25998.3	32966.3	79676.6	38611.8	108305	44860.2	4358.15	13320.8
tr|A0A452ENN3|A0A452ENN3_CAPHI;tr|A0A452ENV6|A0A452ENV6_CAPHI;tr|A0A452ENW3|A0A452ENW3_CAPHI	3	1	54.65	0.00631335	0.166159	30.0185	0.924605	AF samples	Control	134882	Leucyl-tRNA synthetase OS=Capra hircus OX=9925 GN=LARS1 PE=3 SV=1									180.063	456.213	499.588	110.235	0	423.511	0	0
tr|A0A452DU00|A0A452DU00_CAPHI	8	5	480.91	0.00633516	0.166159	4.26028	0.924255	Control	AF samples	39506.3	PABS domain-containing protein OS=Capra hircus OX=9925 GN=SMS PE=3 SV=1									284.41	1188.09	795.079	716.877	18513.5	28371.9	1282.64	18200.3
tr|A0A452DY71|A0A452DY71_CAPHI;tr|A0A452DYA4|A0A452DYA4_CAPHI;tr|A0A452DYJ2|A0A452DYJ2_CAPHI	5	1	97.66	0.00648579	0.166159	8.06153	0.921841	AF samples	Control	827228	Uncharacterized protein OS=Capra hircus OX=9925 GN=MACF1 PE=4 SV=1									284.615	673.286	1994.48	708.386	319.022	430.289	74.9287	286.008
tr|A0A452FEX6|A0A452FEX6_CAPHI	20	10	1423.15	0.00651926	0.166159	5.6239	0.921305	AF samples	Control	21802.8	Complex I-B22 OS=Capra hircus OX=9925 GN=NDUFB9 PE=3 SV=1									10777.8	16604.9	41910.4	29136	32616.4	20692.6	2620.46	6342.71
tr|A0A452FB24|A0A452FB24_CAPHI	119	15	9282.63	0.00684724	0.171791	6.94897	0.916071	AF samples	Control	47069	2-phospho-D-glycerate hydro-lyase OS=Capra hircus OX=9925 GN=ENO3 PE=3 SV=1									42391	44921.4	226814	112646	60719.9	46395.1	3131.81	156906
tr|A0A452FST7|A0A452FST7_CAPHI	7	3	308.74	0.00695794	0.171883	2.87761	0.914311	AF samples	Control	30051.2	APC-binding protein EB1 OS=Capra hircus OX=9925 GN=MAPRE1 PE=3 SV=1									1038.47	1315.84	2161.02	1033.73	3402.74	6264.21	184.689	1128.3
tr|A0A452FT17|A0A452FT17_CAPHI	16	10	1406.57	0.00739773	0.179978	5.65718	0.907361	AF samples	Control	20086.1	NADH dehydrogenase [ubiquinone] 1 alpha subcomplex subunit 8 OS=Capra hircus OX=9925 GN=NDUFA8 PE=3 SV=1									35947.2	111004	171441	71496.1	165447	102938	8891.92	31040.1
tr|A0A452FTY4|A0A452FTY4_CAPHI	5	1	246.82	0.00795676	0.188591	30.5392	0.898632	Control	AF samples	14825.6	Serum amyloid A protein OS=Capra hircus OX=9925 GN=LOC102168979 PE=3 SV=1									42.3579	0	0	0	1002.8	7359.81	31.2826	2432.39
tr|A0A452FH10|A0A452FH10_CAPHI;tr|A0A452FGM5|A0A452FGM5_CAPHI;tr|A0A452FGU5|A0A452FGU5_CAPHI;tr|A0A452FHH2|A0A452FHH2_CAPHI	30	7	2037.17	0.00798666	0.188591	3.36166	0.898168	Control	AF samples	60749.6	Uncharacterized protein OS=Capra hircus OX=9925 GN=PCCB PE=4 SV=1									3528.16	1459.15	5427.87	3594.58	95010.6	189191	2837	28250.6
tr|A0A452FD14|A0A452FD14_CAPHI	25	4	1535.66	0.00819645	0.19074	4.79535	0.894928	Control	AF samples	38681	Glycerol-3-phosphate dehydrogenase [NAD(+)] OS=Capra hircus OX=9925 GN=GPD1 PE=3 SV=1									704.638	810.374	1937.45	1298.75	48001.3	56528.8	480.186	45290.4
tr|A0A452EMB1|A0A452EMB1_CAPHI	4	3	144.78	0.00839767	0.192631	2.18397	0.891838	AF samples	Control	39520	Uncharacterized protein OS=Capra hircus OX=9925 GN=TWF2 PE=3 SV=1									1224.41	927.27	2875.07	1608.99	5895.41	5521.51	299.545	2868.22
tr|A0A452EHJ6|A0A452EHJ6_CAPHI	41	14	2815.93	0.00867662	0.195686	5.30394	0.887585	Control	AF samples	34364.9	Uncharacterized protein OS=Capra hircus OX=9925 GN=HADH PE=3 SV=1									6351.33	4024.05	12092.3	6577.39	437768	576114	2766.97	165773
tr|A0A452F8M2|A0A452F8M2_CAPHI	15	7	790.08	0.00877459	0.195686	4.52753	0.8861	AF samples	Control	61323.6	Uncharacterized protein OS=Capra hircus OX=9925 GN=BAG3 PE=4 SV=1									1351.01	4078.58	7618.53	3371.39	4744.12	5781.19	392.299	4466.51
tr|A0A452DL30|A0A452DL30_CAPHI;tr|A0A452DL32|A0A452DL32_CAPHI;tr|A0A452DL34|A0A452DL34_CAPHI;tr|A0A452DL59|A0A452DL59_CAPHI;tr|A0A452DLH4|A0A452DLH4_CAPHI	5	1	96.55	0.00964015	0.203675	4.94786	0.873175	Control	AF samples	211362	Uncharacterized protein OS=Capra hircus OX=9925 GN=DLG5 PE=4 SV=1									1019.47	706.57	2829.14	1504.71	37561.9	122866	2414.9	13200.8
tr|A0A452G2I7|A0A452G2I7_CAPHI	31	2	1844.31	0.0100764	0.203675	1.83214	0.866797	Control	AF samples	36738.8	L-lactate dehydrogenase OS=Capra hircus OX=9925 PE=3 SV=1									1091.17	531.086	915.222	558.09	13073.8	15183.9	364.324	7318.19
tr|A0A452EJX2|A0A452EJX2_CAPHI	3	2	108.53	0.0101753	0.203675	20.18	0.865365	AF samples	Control	25479.8	Reticulon OS=Capra hircus OX=9925 GN=RTN3 PE=4 SV=1									207.581	810.979	1339.28	1427.6	476.444	17.6153	31.6345	59.5232
tr|A0A452EBX4|A0A452EBX4_CAPHI	14	1	645.66	0.0102034	0.203675	3.43677	0.864959	Control	AF samples	35426.8	WD_REPEATS_REGION domain-containing protein OS=Capra hircus OX=9925 PE=3 SV=1									28.9545	17.5009	21.91	65.383	1085.6	941.543	49.814	358.176
tr|A0A452EGT0|A0A452EGT0_CAPHI	17	6	1109.55	0.0105032	0.203675	6.01832	0.86065	AF samples	Control	16337.6	Complex I-B18 OS=Capra hircus OX=9925 GN=NDUFB7 PE=3 SV=1									13695.4	45579.5	59398.6	38041.6	47924.7	21884.2	4434.28	9690.78
tr|A0A452E9Y9|A0A452E9Y9_CAPHI	9	4	307	0.0105776	0.203675	5.30115	0.859588	Control	AF samples	25518.8	LRRcap domain-containing protein OS=Capra hircus OX=9925 GN=ANP32A PE=4 SV=1									917.839	1018.8	517.342	809.495	38425.6	46069.9	2269.65	7600.61
tr|B6F238|B6F238_CAPHI	7	2	267.71	0.0106253	0.203675	4.74418	0.858908	AF samples	Control	66246.8	p97Bcnt protein OS=Capra hircus OX=9925 GN=p97bcnt PE=2 SV=1									2391.36	4596.1	16362.7	11509.4	9404.82	19784.4	569.076	8102.51
tr|A0A452EB48|A0A452EB48_CAPHI	42	17	1701.04	0.0106536	0.203675	3.75585	0.858504	AF samples	Control	196234	Uncharacterized protein OS=Capra hircus OX=9925 GN=XIRP1 PE=3 SV=1									13258.7	16353	33864.9	10953.3	58210.3	62123.2	1441.51	7296.46
tr|A0A452EVZ5|A0A452EVZ5_CAPHI	5	2	306.19	0.0106632	0.203675	17.197	0.858368	Control	AF samples	16603.8	Ig-like domain-containing protein OS=Capra hircus OX=9925 PE=4 SV=1									517.336	93.0478	1246.41	229.309	19469.2	63882.8	566.54	102545
tr|A0A452FD94|A0A452FD94_CAPHI	5	2	485.14	0.0107062	0.203675	3.57545	0.857757	Control	AF samples	19013.3	VOC domain-containing protein OS=Capra hircus OX=9925 GN=MCEE PE=3 SV=1									1454.62	912.389	1709.42	3247.4	45625.2	75432.3	2820.23	15648.8
tr|A0A452FAW7|A0A452FAW7_CAPHI;tr|A0A452FAZ0|A0A452FAZ0_CAPHI	11	4	487.01	0.01091	0.203675	3.29828	0.854873	AF samples	Control	114280	Sodium/potassium-transporting ATPase subunit alpha OS=Capra hircus OX=9925 GN=ATP4A PE=3 SV=1									15540.9	13622.9	21963.2	9400.92	29724.9	26914	2747.31	10937.5
tr|A0A452EWD4|A0A452EWD4_CAPHI	9	5	660.89	0.0110086	0.203675	2.56186	0.853486	AF samples	Control	12579.5	Complex I-15 kDa OS=Capra hircus OX=9925 GN=NDUFS5 PE=3 SV=1									4835.96	6085.19	6922.03	4372.12	37075.1	21051.8	482.674	5392.27
tr|A0A452ELK2|A0A452ELK2_CAPHI	12	4	713.57	0.0113367	0.203675	1.98998	0.848902	Control	AF samples	42613.8	Uncharacterized protein OS=Capra hircus OX=9925 GN=ACTR1A PE=3 SV=1									1463.2	1535.2	2018.6	892.209	25178	39650.4	727.599	12675.9
tr|A0A452DQ32|A0A452DQ32_CAPHI	13	7	617.99	0.0114988	0.203675	11.5361	0.846658	AF samples	Control	43058.4	Gap junction protein OS=Capra hircus OX=9925 GN=GJA1 PE=3 SV=1									842.313	2257.15	1495.59	326.319	1885.54	1208.02	32.6052	90.5383
tr|A0A452FV62|A0A452FV62_CAPHI	3	3	161.64	0.0115596	0.203675	5.67139	0.845819	Control	AF samples	14538.6	4a-hydroxytetrahydrobiopterin dehydratase OS=Capra hircus OX=9925 GN=PCBD2 PE=3 SV=1									274.995	171.419	599.4	326.935	21992.1	35492.8	157.065	4671.32
tr|A0A452FKE9|A0A452FKE9_CAPHI	57	29	3864.51	0.0115913	0.203675	2.34893	0.845382	AF samples	Control	74352.4	Acetyl-coenzyme A synthetase OS=Capra hircus OX=9925 GN=ACSS1 PE=3 SV=1									47121.6	23624.4	28443	26629.1	122976	137681	4912.78	51985.7
tr|A0A452EK93|A0A452EK93_CAPHI	9	2	662.94	0.0119697	0.203675	5.06862	0.84021	Control	AF samples	21843	TCTP domain-containing protein OS=Capra hircus OX=9925 GN=TPT1 PE=3 SV=1									14412.4	1259.18	3579.5	3253.36	229213	547751	5252.19	108284
tr|A0A452FM97|A0A452FM97_CAPHI	6	1	440.59	0.0120348	0.203675	11.3327	0.839326	Control	AF samples	17838.4	Peptidyl-prolyl cis-trans isomerase OS=Capra hircus OX=9925 PE=3 SV=1									57.3702	0	0	0	1206.13	2167.63	26.8593	1405.01
tr|A0A452EPE5|A0A452EPE5_CAPHI	6	3	351.67	0.0120956	0.203675	2.68739	0.838503	Control	AF samples	32557.4	Glucosamine-6-phosphate isomerase OS=Capra hircus OX=9925 GN=GNPDA1 PE=3 SV=1									1658.42	741.845	1656.2	911.178	20262.7	23130.5	984.043	24970.4
tr|A0A452E8C0|A0A452E8C0_CAPHI;tr|A0A452E8V5|A0A452E8V5_CAPHI	10	4	692.1	0.0121627	0.203675	2.6501	0.837598	AF samples	Control	29335.9	Uncharacterized protein OS=Capra hircus OX=9925 GN=EEF1D PE=3 SV=1									7874.57	7228.58	19246.3	13573.4	29286.6	43139.1	2082.11	10363.1
tr|A0A452F3X0|A0A452F3X0_CAPHI	48	3	2319.1	0.0121646	0.203675	2.25808	0.837572	Control	AF samples	225379	Uncharacterized protein OS=Capra hircus OX=9925 GN=MYH7B PE=3 SV=1									315.72	530.897	536.352	740.748	8243.14	12264.6	291.11	8255.04
tr|A0A452DW73|A0A452DW73_CAPHI	270	126	18440.3	0.0125041	0.203675	1.69918	0.833022	AF samples	Control	85401.4	Aconitate hydratase, mitochondrial OS=Capra hircus OX=9925 GN=ACO2 PE=3 SV=1									983090	1.20468e+06	2.88117e+06	1.35797e+06	7.88757e+06	9.33596e+06	255530	4.33573e+06
tr|A0A452EQX6|A0A452EQX6_CAPHI	20	6	1469.49	0.0128221	0.203675	2.86873	0.82881	AF samples	Control	10040.5	ACB domain-containing protein OS=Capra hircus OX=9925 GN=DBI PE=4 SV=1									38688.8	68969.3	70774.5	84153.6	132932	129204	10004.7	139156
tr|A0A452FHN5|A0A452FHN5_CAPHI	1	1	44.75	0.012826	0.203675	3.49606	0.828758	AF samples	Control	22333.1	Uncharacterized protein OS=Capra hircus OX=9925 GN=TPD52L2 PE=3 SV=1									3021.72	3930.61	5233.99	4104.13	12594.9	21913.7	83.9997	4259.54
tr|A0A452FWQ6|A0A452FWQ6_CAPHI	15	8	970.75	0.0128818	0.203675	2.02037	0.828025	Control	AF samples	45624.7	Obg-like ATPase 1 OS=Capra hircus OX=9925 GN=OLA1 PE=3 SV=1									8704.28	3084.61	7186.1	5943.83	150593	131137	2598.04	58198.1
tr|A0A452F211|A0A452F211_CAPHI;tr|A0A452F216|A0A452F216_CAPHI	5	2	312.48	0.0129721	0.203675	7.01317	0.826839	Control	AF samples	26468.4	Uncharacterized protein OS=Capra hircus OX=9925 GN=HSD17B8 PE=4 SV=1									197.255	57.5353	200.36	41.4243	14966.2	10042.3	169.359	1105.76
tr|A0A452DW85|A0A452DW85_CAPHI;tr|A0A452DWM3|A0A452DWM3_CAPHI	5	3	339.25	0.0129888	0.203675	1.98454	0.826621	Control	AF samples	29368	Uncharacterized protein OS=Capra hircus OX=9925 GN=RPL7 PE=3 SV=1									440.099	434.88	1335.33	881.906	12312.2	16337.8	477.966	5255.91
tr|A0A452G5R1|A0A452G5R1_CAPHI;tr|A0A452G5R6|A0A452G5R6_CAPHI	25	6	1462.71	0.0131977	0.203675	16.9136	0.823897	Control	AF samples	44658	Haptoglobin OS=Capra hircus OX=9925 GN=LOC102176354 PE=4 SV=1									236.824	89.3424	140.874	532.661	17081.9	119930	751.15	3035.23
tr|A0A452DVC4|A0A452DVC4_CAPHI;tr|A0A452DVH1|A0A452DVH1_CAPHI	11	5	492	0.013353	0.203675	1.82291	0.821885	Control	AF samples	34349	Arp2/3 complex 34 kDa subunit OS=Capra hircus OX=9925 GN=ARPC2 PE=3 SV=1									1618.61	1578.43	3943.03	2416.76	27415.8	50518	1319.84	18620.2
tr|A0A452ER52|A0A452ER52_CAPHI;tr|A0A452ES13|A0A452ES13_CAPHI	38	18	2981.6	0.0134043	0.203675	3.4529	0.821222	Control	AF samples	34987.5	Electron transfer flavoprotein subunit alpha OS=Capra hircus OX=9925 GN=ETFA PE=3 SV=1									43938.4	10741.4	13604.6	15642.9	825437	973700	10676.2	406747
tr|A0A452ED89|A0A452ED89_CAPHI;tr|A0A452EP59|A0A452EP59_CAPHI;tr|A0A452EQ85|A0A452EQ85_CAPHI	3	2	99.92	0.0134185	0.203675	3.19229	0.821039	Control	AF samples	14415.8	40S ribosomal protein S12 OS=Capra hircus OX=9925 GN=LOC108637681 PE=3 SV=1									141.359	292.417	620.167	214.304	7179.62	16316.8	249.816	2608.78
tr|A0A452FQK5|A0A452FQK5_CAPHI	7	1	343.25	0.013463	0.203675	5.60171	0.820466	Control	AF samples	12343.2	Uncharacterized protein OS=Capra hircus OX=9925 GN=MIF PE=3 SV=1									2408.66	299.1	4642.88	1752.12	149157	142929	1382.87	55720.7
tr|A0A452F2C6|A0A452F2C6_CAPHI	30	4	1649.43	0.0135177	0.203675	1.71064	0.819763	AF samples	Control	68787.4	FERM domain-containing protein OS=Capra hircus OX=9925 GN=EZR PE=4 SV=1									1632.42	2227.26	2981.17	2218.52	8647.81	15298.1	424.195	6259.43
tr|A0A452DZ39|A0A452DZ39_CAPHI	8	4	396.37	0.0136449	0.203675	2.75916	0.818133	AF samples	Control	33830.7	Uncharacterized protein OS=Capra hircus OX=9925 GN=CRK PE=3 SV=1									1515.11	1125.11	4389.84	2529.86	3617.54	9561.2	264.391	4366.51
tr|A0A452ELS1|A0A452ELS1_CAPHI	64	28	3820.39	0.0136645	0.203675	6.66512	0.817882	Control	AF samples	46123.7	SERPIN domain-containing protein OS=Capra hircus OX=9925 GN=LOC102186111 PE=3 SV=1									32901.8	5233.16	27950.8	16428.1	562459	783840	21328.9	1.54531e+06
tr|A0A452EJ15|A0A452EJ15_CAPHI	50	17	3373.54	0.0136993	0.203675	6.69454	0.817438	Control	AF samples	74593.2	Carn_acyltransf domain-containing protein OS=Capra hircus OX=9925 GN=CPT2 PE=3 SV=1									2712.43	373.6	495.45	340.947	81779.2	136885	784.725	16426.9
tr|A0A452F3G5|A0A452F3G5_CAPHI;tr|A0A452F3H5|A0A452F3H5_CAPHI	16	7	1160.36	0.0143152	0.207883	1.48682	0.809664	Control	AF samples	47923.1	Alcohol dehydrogenase iron-containing protein 1 OS=Capra hircus OX=9925 GN=ADHFE1 PE=3 SV=1									3833.68	4344.53	7620.78	4942.46	65096	68781.4	2649.22	32805.6
tr|A0A452FZ57|A0A452FZ57_CAPHI;tr|A0A452FZ82|A0A452FZ82_CAPHI;tr|A0A452FZJ0|A0A452FZJ0_CAPHI	9	5	398.85	0.0144253	0.207883	2.19777	0.808293	AF samples	Control	92187.4	Uncharacterized protein OS=Capra hircus OX=9925 GN=ENPP1 PE=4 SV=1									1270.26	1081.22	1968.2	1971.29	3949.04	6682.88	333.355	2434.18
tr|A0A452FHY8|A0A452FHY8_CAPHI	51	16	1704.92	0.0144763	0.207883	2.52347	0.807659	Control	AF samples	271448	Uncharacterized protein OS=Capra hircus OX=9925 GN=TLN2 PE=4 SV=1									3787.84	4596.8	5427.33	4761.46	54530	112293	3816.7	79003.4
tr|A0A452FR38|A0A452FR38_CAPHI	7	3	480.82	0.0145002	0.207883	3.60604	0.807363	AF samples	Control	23555.3	60S ribosomal protein L12 OS=Capra hircus OX=9925 GN=RPL12 PE=3 SV=1									381.903	512.349	1334.48	1051.08	2804.14	2972.84	56.2238	327.22
tr|A0A452EP50|A0A452EP50_CAPHI;tr|A0A452EQB9|A0A452EQB9_CAPHI	11	6	692.51	0.0149654	0.20893	2.1578	0.801641	AF samples	Control	61172.3	Uncharacterized protein OS=Capra hircus OX=9925 GN=UBQLN1 PE=4 SV=1									5136.47	5708.66	6984.25	3537.21	20981.9	23306.5	1039.82	8122.19
tr|A0A452FP97|A0A452FP97_CAPHI	52	20	3268.23	0.0149671	0.20893	1.83578	0.80162	Control	AF samples	78128.9	AMP-binding domain-containing protein OS=Capra hircus OX=9925 GN=ACSL1 PE=4 SV=1									2773.58	3415.15	3805.5	1958.66	51723.8	59818	1180.86	32386.5
tr|A0A452G644|A0A452G644_CAPHI	14	1	441.08	0.0151997	0.20893	3.69263	0.798795	Control	AF samples	75245.2	Uncharacterized protein OS=Capra hircus OX=9925 GN=LOC108637892 PE=4 SV=1									4446.59	3141.14	5780.87	2068.34	83555.9	134891	7348.88	33937.6
tr|A0A452FAP5|A0A452FAP5_CAPHI;tr|A0A452FAS9|A0A452FAS9_CAPHI	89	48	6068.28	0.0154359	0.20893	3.10457	0.79595	Control	AF samples	46664	Succinate--CoA ligase [GDP-forming] subunit beta, mitochondrial OS=Capra hircus OX=9925 GN=SUCLG2 PE=3 SV=1									113779	18210.3	44444.1	36501.6	1.59423e+06	2.43241e+06	32091.6	760845
tr|A0A452DPW9|A0A452DPW9_CAPHI	5	3	228.1	0.0156878	0.20893	3.04939	0.792943	AF samples	Control	19000.6	Uncharacterized protein OS=Capra hircus OX=9925 GN=TCAP PE=4 SV=1									2368.79	2722.98	5386.9	2013.01	10094.2	19375.5	166.692	1852.71
tr|A0A452DSU6|A0A452DSU6_CAPHI	5	3	274.23	0.0160232	0.20893	2.17369	0.788979	Control	AF samples	33733.1	Mediator of ErbB2-driven cell motility 1 OS=Capra hircus OX=9925 GN=MEMO1 PE=3 SV=1									506.385	447.336	1219.84	1576.17	21620.9	20084.1	572.383	7032.86
tr|A0A452DT16|A0A452DT16_CAPHI;tr|A0A452DT55|A0A452DT55_CAPHI	3	1	148.8	0.0160237	0.20893	11.2355	0.788973	Control	AF samples	91153.3	Oxysterol-binding protein OS=Capra hircus OX=9925 GN=OSBP PE=3 SV=1									0.1883	34.3743	2.9508	0.19387	2787.68	750.389	16.2256	468.652
tr|A0A452DX13|A0A452DX13_CAPHI;tr|A0A452DXA0|A0A452DXA0_CAPHI	3	3	128.04	0.0161237	0.20893	9.53654	0.7878	AF samples	Control	195581	Uncharacterized protein OS=Capra hircus OX=9925 GN=LTBP2 PE=4 SV=1									641.027	526.721	2395.07	823.516	2519.91	753.644	1.35581	376.896
tr|A0A452EQV1|A0A452EQV1_CAPHI	5	4	306.15	0.0161304	0.20893	2.22826	0.787721	Control	AF samples	38008.9	Leucine carboxyl methyltransferase 1 OS=Capra hircus OX=9925 GN=LCMT1 PE=3 SV=1									743.501	655.146	847.75	388.802	11390.7	12192.1	344.27	11059.8
tr|A0A452FD11|A0A452FD11_CAPHI	139	16	11508.1	0.0161739	0.20893	3.31024	0.787213	AF samples	Control	32712.6	Uncharacterized protein OS=Capra hircus OX=9925 GN=TPM1 PE=3 SV=1									460529	434858	1.73731e+06	362694	3.00849e+06	2.14394e+06	50598.3	524129
tr|A0A452FV07|A0A452FV07_CAPHI	4	4	191.47	0.0162343	0.20893	4.14894	0.786508	AF samples	Control	27099.4	Eukaryotic translation initiation factor 3 subunit J OS=Capra hircus OX=9925 GN=EIF3J PE=3 SV=1									2139.69	6839.03	11062	5597.55	8258.67	12155.1	870.181	3195.77
tr|A0A452E9F5|A0A452E9F5_CAPHI	2	1	74.64	0.0162647	0.20893	2.12903	0.786153	Control	AF samples	44025.3	Uncharacterized protein OS=Capra hircus OX=9925 GN=FNTA PE=3 SV=1									128.318	85.1718	264.214	313.59	4717.49	3660.78	83.0458	2185.35
tr|A0A452FEB8|A0A452FEB8_CAPHI	32	14	2043.27	0.0163435	0.20893	2.68368	0.785236	Control	AF samples	54524.5	Succinate-semialdehyde dehydrogenase OS=Capra hircus OX=9925 GN=ALDH5A1 PE=3 SV=1									3040.62	1673.56	4190.15	1673.47	79347.9	108067	1315.75	18524.8
tr|A0A452FIK7|A0A452FIK7_CAPHI	11	5	612.83	0.0165036	0.20893	9.36793	0.783382	AF samples	Control	65662.4	Uncharacterized protein OS=Capra hircus OX=9925 GN=LPP PE=4 SV=1									545.19	1288.71	5596.26	595.236	371.064	1445.91	110.95	710.883
tr|A0A452FFB0|A0A452FFB0_CAPHI	3	1	55.53	0.016525	0.20893	3.59323	0.783135	AF samples	Control	717470	Uncharacterized protein OS=Capra hircus OX=9925 PE=4 SV=1									1245.93	2486.49	4078.59	1471.49	6458.18	2039.07	167.257	4903.64
tr|A0A452G7L4|A0A452G7L4_CAPHI	6	1	277.78	0.0170395	0.213752	32.56	0.777248	Control	AF samples	45655	S-adenosylmethionine synthase OS=Capra hircus OX=9925 GN=MAT2A PE=3 SV=1									0	30.5599	0	22.1497	3164.36	8007.05	41.9257	3354.75
tr|A0A452DZI9|A0A452DZI9_CAPHI	23	14	1238.83	0.0172122	0.214245	5.0043	0.775296	AF samples	Control	14053.1	Complex I-B14.5a OS=Capra hircus OX=9925 GN=NDUFA7 PE=3 SV=1									11287.5	30783.9	66690.6	18687	56112.7	23287.8	3658.72	10192.9
tr|A0A452EGH5|A0A452EGH5_CAPHI	3	1	105.3	0.0177612	0.215906	3.75247	0.769165	Control	AF samples	32625.3	Peroxin-19 OS=Capra hircus OX=9925 GN=PEX19 PE=3 SV=1									230.003	854.521	766.959	690.341	27923.3	23657.3	948.536	4625.2
tr|A0A452E7S5|A0A452E7S5_CAPHI	1	1	71.81	0.017888	0.215906	5.75409	0.767765	AF samples	Control	38337.9	Dickkopf_N domain-containing protein OS=Capra hircus OX=9925 GN=DKK3 PE=3 SV=1									6236.42	2901.15	9526.09	9776.07	8683.23	30179.5	33.434	3625.99
tr|A0A452FL98|A0A452FL98_CAPHI	4	3	184.47	0.0179459	0.215906	4.61024	0.767129	AF samples	Control	292092	Ubiquitinyl hydrolase 1 OS=Capra hircus OX=9925 GN=USP9X PE=3 SV=1									1675.36	3654.52	7298.69	1933.61	3526.46	3022.64	563.375	1099.39
tr|A0A452G4I4|A0A452G4I4_CAPHI	12	7	661.42	0.0182773	0.215906	3.22866	0.763507	Control	AF samples	37838.5	Uncharacterized protein OS=Capra hircus OX=9925 GN=IBA57 PE=4 SV=1									912.141	209.815	2074.86	952.041	27335.6	34271.9	527.041	19170.9
tr|A0A452E811|A0A452E811_CAPHI	24	5	1940.07	0.0183699	0.215906	2.4828	0.762501	Control	AF samples	45487	Rab GDP dissociation inhibitor OS=Capra hircus OX=9925 GN=GDI1 PE=3 SV=1									6356.12	2022.35	2891.37	2773.72	55161.3	89166.6	2797.58	54109.7
tr|A0A452FPW8|A0A452FPW8_CAPHI;tr|A0A452FPX8|A0A452FPX8_CAPHI;tr|A0A452FQ66|A0A452FQ66_CAPHI	138	67	9319.28	0.0183854	0.215906	3.49661	0.762333	Control	AF samples	83294.7	Enoyl-CoA hydratase OS=Capra hircus OX=9925 GN=HADHA PE=3 SV=1									48582.1	12250.6	10916.8	16566.7	889749	1.17588e+06	21342.2	207398
tr|A0A452F3M1|A0A452F3M1_CAPHI	19	11	983.41	0.0183903	0.215906	3.16757	0.76228	Control	AF samples	123540	Importin N-terminal domain-containing protein OS=Capra hircus OX=9925 GN=IPO5 PE=4 SV=1									495.067	574.232	422.578	1341.08	13642.1	15945.5	1006.77	12033.3
tr|A0A452EKW0|A0A452EKW0_CAPHI;tr|A0A452ELI2|A0A452ELI2_CAPHI	36	17	2745.1	0.0187325	0.215906	6.72898	0.758596	AF samples	Control	26785.1	Uncharacterized protein OS=Capra hircus OX=9925 GN=CHCHD3 PE=4 SV=1									4069.75	7257.3	25219.6	3300.59	23993.6	15107.9	285.838	1330.06
tr|A0A452EI29|A0A452EI29_CAPHI	19	10	1358.74	0.0188024	0.215906	2.75856	0.757849	AF samples	Control	14995.4	NADH dehydrogenase [ubiquinone] 1 alpha subcomplex subunit 6 OS=Capra hircus OX=9925 GN=NDUFA6 PE=3 SV=1									3479.89	3899.51	5011.96	2404.63	9379.4	6906.66	795.685	3798.79
tr|A0A452E202|A0A452E202_CAPHI;tr|A0A452EHJ8|A0A452EHJ8_CAPHI;tr|A0A452EHK2|A0A452EHK2_CAPHI;tr|A0A452EI16|A0A452EI16_CAPHI;tr|A0A452ERS2|A0A452ERS2_CAPHI	3	2	208.81	0.0190286	0.215906	7.60684	0.755443	Control	AF samples	22448.7	NAC-A/B domain-containing protein OS=Capra hircus OX=9925 PE=4 SV=1									46.435	27.3516	255.501	160.124	5595.34	20530.7	120.816	1159.6
tr|A0A452F406|A0A452F406_CAPHI	21	3	1291.5	0.0191441	0.215906	2.56011	0.754221	AF samples	Control	18505.7	Actin-depolymerizing factor OS=Capra hircus OX=9925 PE=3 SV=1									2253.58	1519.28	2714.81	3838.59	5022.61	6068.97	437.914	6011.16
tr|A0A452DXY8|A0A452DXY8_CAPHI	31	1	2399.21	0.019164	0.215906	9.82291	0.754011	AF samples	Control	51421.4	Uncharacterized protein OS=Capra hircus OX=9925 GN=PDLIM5 PE=4 SV=1									10.5961	34.3882	203.305	96.5405	73.2313	26.9917	4.23232	22.2694
tr|A0A452E1K0|A0A452E1K0_CAPHI	11	3	597.68	0.0191932	0.215906	1.76257	0.753704	Control	AF samples	25984.9	UMP-CMP kinase OS=Capra hircus OX=9925 GN=CMPK1 PE=3 SV=1									1460.21	839.897	1727.09	865.638	19662.2	18155.8	477.52	14062.7
tr|A0A452F1Z3|A0A452F1Z3_CAPHI	6	2	301.33	0.0192281	0.215906	91.3143	0.753336	Control	AF samples	47937.9	Argininosuccinate synthase OS=Capra hircus OX=9925 GN=ASS1 PE=3 SV=1									7.83145	0	1.61186	32.286	18408	13210	5.40255	2910.11
tr|A0A452FPU2|A0A452FPU2_CAPHI	20	2	1346.5	0.019785	0.216756	12.8755	0.747527	Control	AF samples	30466.9	Ldh_1_C domain-containing protein OS=Capra hircus OX=9925 PE=4 SV=1									320.633	129.33	218.872	251.829	61890.6	3912.31	285.023	20353.7
tr|A0A452FZD1|A0A452FZD1_CAPHI	5	2	302.7	0.0197938	0.216756	5.41939	0.747436	Control	AF samples	14758.9	Uncharacterized protein OS=Capra hircus OX=9925 GN=RPL22 PE=3 SV=1									1097.15	1114.27	199.718	594.987	23430.4	73611.3	1636.31	12038.5
tr|A0A452ERM8|A0A452ERM8_CAPHI	27	12	1608.33	0.0199526	0.216756	2.63484	0.7458	AF samples	Control	27369.6	NADH dehydrogenase [ubiquinone] flavoprotein 2, mitochondrial OS=Capra hircus OX=9925 GN=NDUFV2 PE=3 SV=1									23213.8	41288.9	81468.4	29828.2	146028	149766	6905.5	39202.4
tr|A0A452FU60|A0A452FU60_CAPHI	14	6	1091.98	0.0200813	0.216756	2.1011	0.74448	Control	AF samples	27977.1	Carboxymethylenebutenolidase homolog OS=Capra hircus OX=9925 GN=CMBL PE=3 SV=1									13796.8	7403.27	9248.59	10481.7	160179	199793	9150.19	86314.6
tr|A0A452EZF6|A0A452EZF6_CAPHI	995	8	72295.4	0.0202252	0.216756	4.32485	0.743011	AF samples	Control	224149	Uncharacterized protein OS=Capra hircus OX=9925 GN=MYH6 PE=3 SV=1									131602	210330	487566	85762.5	1.15876e+06	242899	9103.4	104995
tr|A0A452EZH4|A0A452EZH4_CAPHI	988	1	71693.8	0.0202252	0.216756	4.32485	0.743011	AF samples	Control	223836	Uncharacterized protein OS=Capra hircus OX=9925 GN=MYH6 PE=3 SV=1									4282.73	6844.78	15866.9	2790.98	37709.5	7904.67	296.253	3416.86
tr|A0A452G2Y8|A0A452G2Y8_CAPHI	24	11	1557.67	0.0202487	0.216756	3.23041	0.742771	Control	AF samples	46533.7	Butyryl-CoA dehydrogenase OS=Capra hircus OX=9925 GN=IVD PE=3 SV=1									11384.2	1730.79	4475.39	4482.36	250819	213094	2640.82	80342.5
tr|A0A452FTM0|A0A452FTM0_CAPHI	1	1	76.7	0.0205797	0.21884	3.21718	0.739421	AF samples	Control	15530.4	Uncharacterized protein OS=Capra hircus OX=9925 PE=4 SV=1									1435.61	1826.28	6050.51	2327	10034.3	3110.69	145.181	6947.2
tr|A0A452FDV7|A0A452FDV7_CAPHI;tr|A0A452FEC0|A0A452FEC0_CAPHI	1	1	48.15	0.0208245	0.219814	2.12591	0.736965	Control	AF samples	54923.8	Importin subunit alpha OS=Capra hircus OX=9925 GN=KPNA3 PE=3 SV=1									3371.44	823.451	3334	1910.31	48214.2	55606.9	1160.83	22748.6
tr|A0A452G6J7|A0A452G6J7_CAPHI	107	4	3750.74	0.0210214	0.219814	1.62007	0.735005	AF samples	Control	935643	Uncharacterized protein OS=Capra hircus OX=9925 GN=OBSCN PE=3 SV=1									69213.4	72372.5	153657	104812	794642	485354	17285.1	213374
tr|A0A452DRD6|A0A452DRD6_CAPHI	21	7	1406.92	0.0210819	0.219814	3.05585	0.734404	AF samples	Control	16745.5	Complex I-B16.6 OS=Capra hircus OX=9925 GN=NDUFA13 PE=3 SV=1									9378.91	17942	28046.4	15425.6	62078.5	35998.1	2883.79	9312.37
tr|A0A452FKB0|A0A452FKB0_CAPHI	24	3	1410.28	0.0224485	0.227083	6.85684	0.721156	AF samples	Control	22833.4	H1.2 linker histone, cluster member OS=Capra hircus OX=9925 GN=H1-2 PE=3 SV=1									2473.05	15465.7	27909.1	10385.2	8814.96	27066.6	953.788	2956.52
tr|A0A452G8P6|A0A452G8P6_CAPHI;tr|A0A452G8S7|A0A452G8S7_CAPHI	2	1	39.19	0.022547	0.227083	24.1713	0.720223	AF samples	Control	172697	Uncharacterized protein OS=Capra hircus OX=9925 GN=RNF17 PE=4 SV=1									326.495	654.306	2564.69	578.937	26.7999	0	29.2272	189.767
tr|A0A452DT03|A0A452DT03_CAPHI	41	13	2447.98	0.0225484	0.227083	2.12089	0.72021	Control	AF samples	62147.1	Uncharacterized protein OS=Capra hircus OX=9925 GN=PGM5 PE=3 SV=1									10934.1	16308.3	18007.6	16965.9	236226	327456	14561.8	108197
tr|A0A452FV45|A0A452FV45_CAPHI	33	18	2376.84	0.0225752	0.227083	2.22808	0.719956	Control	AF samples	38819.5	Lumican OS=Capra hircus OX=9925 GN=LUM PE=3 SV=1									71472.1	29056.5	35511	69462.9	909215	1.25925e+06	26248.4	750590
tr|A0A452G3B3|A0A452G3B3_CAPHI	34	8	2439.16	0.0226294	0.227083	2.48293	0.719444	Control	AF samples	28302.6	14_3_3 domain-containing protein OS=Capra hircus OX=9925 GN=YWHAG PE=3 SV=1									11463.8	2864.48	11513.5	10454.9	149821	207130	8685.52	93244.1
tr|A0A452ER37|A0A452ER37_CAPHI	26	11	1270.16	0.0226876	0.227083	2.83239	0.718896	AF samples	Control	48633.9	26S proteasome AAA-ATPase subunit RPT1 OS=Capra hircus OX=9925 GN=PSMC2 PE=3 SV=1									8644.78	15339.9	22141.8	21352.1	25343.3	30210.9	3145.36	29574.4
tr|A0A452DN85|A0A452DN85_CAPHI	17	2	944.84	0.0228975	0.227083	3.19043	0.716926	AF samples	Control	23412.6	Complex I-23kD OS=Capra hircus OX=9925 PE=3 SV=1									6126.65	12845.6	21025.6	9507.43	36271.3	21409.5	2109.67	6447.67
tr|A0A452FWG1|A0A452FWG1_CAPHI;tr|A0A452FWQ2|A0A452FWQ2_CAPHI	15	4	974.02	0.0229105	0.227083	2.92176	0.716805	AF samples	Control	11744.5	ZnF_CDGSH domain-containing protein OS=Capra hircus OX=9925 PE=4 SV=1									6513.26	8650.43	14242.9	12216.5	52754.1	54562.5	274.224	10334.3
tr|A0A452DS16|A0A452DS16_CAPHI	11	1	583.76	0.0232	0.228541	3.57435	0.71411	Control	AF samples	11722.5	Cytochrome c domain-containing protein OS=Capra hircus OX=9925 PE=3 SV=1									36.8625	12.2037	31.4125	9.00114	702.485	1346.86	8.85234	383.091
tr|A0A452F797|A0A452F797_CAPHI	2	1	133.89	0.0235504	0.230448	8.15829	0.71088	AF samples	Control	13889.4	E3 ubiquitin-protein ligase PPP1R11 OS=Capra hircus OX=9925 GN=PPP1R11 PE=4 SV=1									2449.63	17261.1	34851.3	12966.1	1877.5	3739.5	1892.21	493.168
tr|A0A452EU15|A0A452EU15_CAPHI	10	4	533.82	0.0236805	0.230448	3.04418	0.709689	AF samples	Control	33142.9	NmrA domain-containing protein OS=Capra hircus OX=9925 GN=NMRAL1 PE=4 SV=1									1727.91	1111.57	5521.13	1879.53	3034.34	5541.26	206.024	6828.81
tr|A0A452EXR4|A0A452EXR4_CAPHI	36	15	2125.92	0.0240077	0.230596	3.18546	0.706716	AF samples	Control	55204.5	Aminotran_1_2 domain-containing protein OS=Capra hircus OX=9925 GN=GPT PE=4 SV=1									21359	26955.8	26196.1	26174.7	135435	19811.2	1338.9	55708.3
tr|A0A452FSE1|A0A452FSE1_CAPHI	5	3	265.73	0.0240842	0.230596	3.18129	0.706026	Control	AF samples	17222.3	40S ribosomal protein S13 OS=Capra hircus OX=9925 GN=RPS13 PE=3 SV=1									633.657	282.072	288.606	371.532	12490.1	22150.5	145.252	5918.56
tr|A0A452ELY9|A0A452ELY9_CAPHI;tr|A0A452ELZ7|A0A452ELZ7_CAPHI;tr|A0A452EMJ5|A0A452EMJ5_CAPHI	1	1	41.57	0.0241266	0.230596	Infinity	0.705644	Control	AF samples	55967.8	Atx10homo_assoc domain-containing protein OS=Capra hircus OX=9925 GN=ATXN10 PE=4 SV=1									0	0	0	0	629.674	493.819	0	343.228
tr|A0A452EI11|A0A452EI11_CAPHI	2	1	86.3	0.0243798	0.231637	4.47537	0.703371	AF samples	Control	34219.1	t-SNARE coiled-coil homology domain-containing protein OS=Capra hircus OX=9925 GN=STX4 PE=3 SV=1									327.38	902.708	3153.41	946.21	2552.65	1140.03	77.5615	1935.53
tr|A0A452FZM5|A0A452FZM5_CAPHI;tr|A0A452FZV4|A0A452FZV4_CAPHI	5	3	182.59	0.0248306	0.233508	1.72386	0.699369	Control	AF samples	49423.7	Protein arginine methyltransferase NDUFAF7 OS=Capra hircus OX=9925 GN=NDUFAF7 PE=3 SV=1									961.234	1159.69	2058.18	918.387	21395	15104.2	761.528	9821.22
tr|A0A452GAH4|A0A452GAH4_CAPHI	11	5	505.66	0.0248675	0.233508	5.57702	0.699043	AF samples	Control	61610.9	Uncharacterized protein OS=Capra hircus OX=9925 GN=LACTB PE=4 SV=1									6329.22	14905.2	21748.4	57442.4	47025.4	61527.8	435.357	24819.8
tr|A0A452EHC3|A0A452EHC3_CAPHI;tr|A0A452F8I7|A0A452F8I7_CAPHI	2	1	92.38	0.0253936	0.234545	Infinity	0.694445	Control	AF samples	23539.8	Small monomeric GTPase OS=Capra hircus OX=9925 GN=RALA PE=3 SV=1									0	0	0	0	3028.28	14095.6	0	1384.63
tr|A0A452EQ73|A0A452EQ73_CAPHI	75	36	6318.03	0.0254005	0.234545	2.60722	0.694385	AF samples	Control	21296.3	Uncharacterized protein OS=Capra hircus OX=9925 GN=MYL4 PE=4 SV=1									1.32908e+06	2.18396e+06	3.08e+06	1.89991e+06	9.35998e+06	7.49403e+06	336401	1.28127e+06
tr|A0A452F7R4|A0A452F7R4_CAPHI	34	17	2118.54	0.0254318	0.234545	2.5296	0.694114	Control	AF samples	33500.3	NIPSNAP domain-containing protein OS=Capra hircus OX=9925 GN=NIPSNAP2 PE=3 SV=1									24961.4	7485.7	11133.9	13332.8	318403	552328	5746.26	193505
tr|A0A452DTJ6|A0A452DTJ6_CAPHI	1	1	29.51	0.0255623	0.234545	Infinity	0.692986	Control	AF samples	29207.9	Proteasome assembly chaperone 2 OS=Capra hircus OX=9925 GN=PSMG2 PE=3 SV=1									0	0	0	0	2833.96	2540.46	0	315.123
tr|A0A452ELF2|A0A452ELF2_CAPHI;tr|A0A452FCV8|A0A452FCV8_CAPHI;tr|A0A452FD04|A0A452FD04_CAPHI;tr|A0A452FD21|A0A452FD21_CAPHI;tr|A0A452FCR5|A0A452FCR5_CAPHI	3	1	87.27	0.025864	0.235793	Infinity	0.690394	Control	AF samples	44264.1	Ras-related GTP-binding protein OS=Capra hircus OX=9925 GN=RRAGC PE=3 SV=1									0	0	0	0	523.608	2134.6	0	242.021
tr|A0A452F096|A0A452F096_CAPHI	14	5	1059.26	0.02601	0.235793	2.27572	0.689147	AF samples	Control	9720.25	Complex III subunit 8 OS=Capra hircus OX=9925 GN=UQCRQ PE=3 SV=1									25383.1	31656.1	33150.5	28820.9	201390	138403	1385.48	66787.2
tr|A0A452E1E7|A0A452E1E7_CAPHI	7	5	279.45	0.0261924	0.235793	3.60301	0.687598	AF samples	Control	43338.8	PB1 domain-containing protein OS=Capra hircus OX=9925 GN=TFG PE=4 SV=1									1311.22	4596.1	8571.16	4233.57	6515.55	7866.17	524.53	7375.04
tr|A0A452DZ71|A0A452DZ71_CAPHI	16	5	943.64	0.0262856	0.235793	2.24621	0.686809	Control	AF samples	33175.8	Glyoxalase domain-containing protein 4 OS=Capra hircus OX=9925 GN=GLOD4 PE=4 SV=1									4975.16	1523.81	2084.28	4268.29	57111.4	72549.3	2184.31	41387.7
tr|A0A452F484|A0A452F484_CAPHI	1	1	66.8	0.0265233	0.236602	15.0546	0.684808	AF samples	Control	79058.4	Lipase maturation factor OS=Capra hircus OX=9925 GN=LMF2 PE=3 SV=1									12.5406	274.826	1482.2	339.656	1161.87	0	0	0
tr|A0A452FN18|A0A452FN18_CAPHI;tr|A0A452FN24|A0A452FN24_CAPHI	45	2	2584.25	0.026715	0.236996	2.37794	0.683204	Control	AF samples	64200.7	IF rod domain-containing protein OS=Capra hircus OX=9925 GN=KRT3 PE=3 SV=1									5108.24	5619.25	9382.56	29373	264082	260167	7638.84	166161
tr|A0A452FHF8|A0A452FHF8_CAPHI	4	3	122.78	0.0274137	0.241281	4.18798	0.677432	AF samples	Control	14527.5	Uncharacterized protein OS=Capra hircus OX=9925 GN=PFDN6 PE=3 SV=1									6138.99	11481.1	5708.74	10109.1	8493.68	3193.13	1797.04	2882.63
tr|A0A452GB29|A0A452GB29_CAPHI	59	14	4444.2	0.0275887	0.241281	4.29266	0.676004	AF samples	Control	84605.8	Calpain inhibitor OS=Capra hircus OX=9925 GN=CAST PE=3 SV=1									3957.17	8530.36	29082.4	21319.5	14805.4	17510	2106.03	11210
tr|A0A452FL06|A0A452FL06_CAPHI	14	4	652.11	0.027658	0.241281	2.2293	0.675441	Control	AF samples	42294.5	Uncharacterized protein OS=Capra hircus OX=9925 GN=ACTR1B PE=3 SV=1									1008.36	1981.69	1845.15	1584.45	28298.5	44379.6	1414.02	9924.73
tr|A0A452FC56|A0A452FC56_CAPHI	7	1	443.08	0.0278346	0.241281	6.27377	0.67401	Control	AF samples	53698.5	Cysteine-S-conjugate beta-lyase 2 OS=Capra hircus OX=9925 GN=KYAT3 PE=4 SV=1									3147.89	350.104	203.093	326.781	112932	69673.7	389.797	38540.6
tr|A0A452FUK5|A0A452FUK5_CAPHI	1	1	69.89	0.0279988	0.241281	Infinity	0.672686	Control	AF samples	99937.6	Staphylococcal nuclease domain-containing protein OS=Capra hircus OX=9925 GN=SND1 PE=4 SV=1									0	0	0	0	0	4717.57	465.403	445.178
tr|A0A452G9M2|A0A452G9M2_CAPHI	15	10	888.96	0.028118	0.241281	1.83471	0.671728	AF samples	Control	33255.7	Sulfurtransferase OS=Capra hircus OX=9925 GN=MPST PE=4 SV=1									18434.2	15544.8	55911.6	32577.8	120086	160623	4056.79	89841.5
tr|A0A452EDG3|A0A452EDG3_CAPHI;tr|A0A452EEB3|A0A452EEB3_CAPHI	1	1	33.21	0.0283609	0.241281	16.9034	0.669787	Control	AF samples	334840	Uncharacterized protein OS=Capra hircus OX=9925 GN=RANBP2 PE=4 SV=1									20.4645	0	16.8955	0	265.502	1411.61	64.6445	919.731
tr|A0A452EHT7|A0A452EHT7_CAPHI	49	23	3072.58	0.028658	0.241281	5.69397	0.667432	Control	AF samples	100507	Uncharacterized protein OS=Capra hircus OX=9925 GN=ITIH4 PE=3 SV=1									1016.71	1395.69	1874.48	2601.72	16494.8	124421	3951.93	49451.8
tr|A0A452DTZ8|A0A452DTZ8_CAPHI;tr|A0A452DTM9|A0A452DTM9_CAPHI	18	8	997.95	0.0286933	0.241281	2.07057	0.667153	AF samples	Control	22454.6	Uncharacterized protein OS=Capra hircus OX=9925 GN=CRIP2 PE=4 SV=1									52862.1	81835.2	203931	159934	562541	505001	15029.2	307157
tr|A0A452E6Y1|A0A452E6Y1_CAPHI	4	2	121.49	0.0290278	0.241281	5.0821	0.664525	AF samples	Control	14223.5	Uncharacterized protein OS=Capra hircus OX=9925 GN=PFDN1 PE=3 SV=1									941.757	3224.65	3325.76	5060.81	1612.36	1786.55	557.388	243.927
tr|A0A452FIX8|A0A452FIX8_CAPHI;tr|A0A452FJ03|A0A452FJ03_CAPHI;tr|A0A452FJ26|A0A452FJ26_CAPHI	3	1	91.46	0.0291376	0.241281	5.59925	0.663669	Control	AF samples	161898	Uncharacterized protein OS=Capra hircus OX=9925 GN=EEA1 PE=4 SV=1									10.4199	7.89932	6.90266	109.887	1397.11	1418.13	111.506	270.441
tr|A0A452FWU9|A0A452FWU9_CAPHI	7	3	287.3	0.0292625	0.241281	7.69195	0.662697	Control	AF samples	16445.3	Uncharacterized protein OS=Capra hircus OX=9925 GN=RPS16 PE=3 SV=1									267.793	7.86749	149.222	101.656	8264.38	20218.9	73.6434	4270.01
tr|A0A452F024|A0A452F024_CAPHI	4	1	155.34	0.0292654	0.241281	22.069	0.662674	AF samples	Control	11651.3	Cytochrome c oxidase assembly factor 3 OS=Capra hircus OX=9925 GN=LOC102190454 PE=3 SV=1									96.6166	621.865	1442.85	758.2	0	320.286	24.3622	0
tr|A0A452EJR1|A0A452EJR1_CAPHI	2	1	74.18	0.0293017	0.241281	12.2811	0.662393	Control	AF samples	61702.6	Uncharacterized protein OS=Capra hircus OX=9925 GN=EOGT PE=3 SV=1									123.465	0	0	0	6868.38	6076.59	3.19847	1860.9
tr|A0A452EUJ3|A0A452EUJ3_CAPHI;tr|A0A452EUJ7|A0A452EUJ7_CAPHI;tr|A0A452EUN3|A0A452EUN3_CAPHI	2	1	48.18	0.0295553	0.241531	Infinity	0.660432	Control	AF samples	65956	Uncharacterized protein OS=Capra hircus OX=9925 GN=NT5C2 PE=3 SV=1									0	0	0	0	0	7469.03	90.1172	170.407
tr|A0A452G5M5|A0A452G5M5_CAPHI	4	3	142.19	0.0296737	0.241531	5.76689	0.659521	Control	AF samples	62531.3	Uncharacterized protein OS=Capra hircus OX=9925 GN=PALMD PE=3 SV=1									18749.3	3858.38	6859.02	13365.2	637407	666396	3350.83	534423
tr|A0A452FX49|A0A452FX49_CAPHI	110	2	7669.27	0.0298582	0.241531	7.96345	0.658108	Control	AF samples	15764.1	Hemoglobin subunit beta-C OS=Capra hircus OX=9925 GN=HBBC PE=3 SV=1									467.591	64.6532	65.5959	159.762	18128.6	19516.2	57.9922	11885.2
tr|A0A452EZK7|A0A452EZK7_CAPHI	2	1	61.05	0.0300054	0.241531	2.38419	0.656985	AF samples	Control	90681.7	Uncharacterized protein OS=Capra hircus OX=9925 GN=CSDE1 PE=4 SV=1									695.754	544.431	1571.63	501.721	4093.84	2812.32	37.618	2276.42
tr|A0A452E0U0|A0A452E0U0_CAPHI	6	2	432.25	0.0302468	0.241531	3.5781	0.655153	Control	AF samples	25765.4	Tetraspanin OS=Capra hircus OX=9925 GN=CD81 PE=3 SV=1									3372.14	6285.24	1078.62	1689.4	95951.9	91770.4	6044.43	44875.3
tr|A0A452DZM5|A0A452DZM5_CAPHI	9	5	513.58	0.0302523	0.241531	3.24579	0.655112	Control	AF samples	34880.7	Uncharacterized protein OS=Capra hircus OX=9925 GN=PURA PE=3 SV=1									2508.84	217.34	1247.19	1057.72	37982.1	48892	630.463	25652
tr|A0A452E134|A0A452E134_CAPHI	3	1	116.34	0.030385	0.241531	4.08704	0.654111	AF samples	Control	12564.4	Uncharacterized protein OS=Capra hircus OX=9925 GN=PYURF PE=3 SV=1									17243.9	49571.8	80596.8	29057.2	71387.8	130230	5164.99	10428
tr|A0A452FFI1|A0A452FFI1_CAPHI	25	12	1380.5	0.0310664	0.244822	2.73272	0.649024	AF samples	Control	60682	Uncharacterized protein OS=Capra hircus OX=9925 GN=EHD1 PE=4 SV=1									8586.21	12682.4	31080.8	17732.5	30138.4	32874.7	4084.54	12484.7
P82018|CTHL2_CAPHI;tr|A0A452F973|A0A452F973_CAPHI	99	11	2435.64	0.0311039	0.244822	4.92666	0.648746	AF samples	Control	19845.8	Cathelicidin-2 OS=Capra hircus OX=9925 GN=CATHL2 PE=1 SV=1									6928.15	40295.5	34665.3	34566	11337.1	14704.7	5480.96	4527.94
tr|A0A452EGA4|A0A452EGA4_CAPHI;tr|A0A452EGB7|A0A452EGB7_CAPHI;tr|A0A452EGC8|A0A452EGC8_CAPHI	5	1	172.73	0.0316505	0.246974	101.613	0.644736	Control	AF samples	70347.4	Uncharacterized protein OS=Capra hircus OX=9925 GN=LMNB2 PE=3 SV=1									0.706186	0.292876	0.365484	0.316377	377.555	805.788	15.7032	1.54988
tr|A0A452GA62|A0A452GA62_CAPHI	2	1	101.96	0.031685	0.246974	Infinity	0.644485	Control	AF samples	25846.7	Uncharacterized protein OS=Capra hircus OX=9925 GN=MRPS34 PE=4 SV=1									0	0	0	0	2449.33	3089.35	0	72.8596
tr|A0A452E8H3|A0A452E8H3_CAPHI	6	5	438.37	0.0323982	0.251314	4.57456	0.639343	AF samples	Control	7478.65	HMA domain-containing protein OS=Capra hircus OX=9925 PE=4 SV=1									6598.06	21433.5	13476.4	31398.8	9998.17	5886.32	3601.15	6848.99
tr|A0A452FP74|A0A452FP74_CAPHI;tr|A0A452FP90|A0A452FP90_CAPHI	18	10	927.47	0.0328824	0.252551	3.58515	0.635906	AF samples	Control	106957	Gal_mutarotas_2 domain-containing protein OS=Capra hircus OX=9925 GN=GANAB PE=3 SV=1									32142.7	50482.1	111514	78789.2	26784.7	37759.4	14650	54331.9
tr|A0A452DQ94|A0A452DQ94_CAPHI;tr|A0A452EDX0|A0A452EDX0_CAPHI	2	2	99.45	0.0330993	0.252551	12.4277	0.63438	AF samples	Control	10067.7	HIG1 domain-containing protein OS=Capra hircus OX=9925 PE=4 SV=1									757.445	6443.74	16566.4	7076.81	368.749	4138.9	485.526	42.1897
tr|A0A452EIK2|A0A452EIK2_CAPHI	2	1	118.4	0.0331491	0.252551	Infinity	0.634031	Control	AF samples	49474.3	Uncharacterized protein OS=Capra hircus OX=9925 GN=PPARD PE=3 SV=1									0	0	0	0	220.148	10353.5	0	2468.36
tr|A0A452EMK0|A0A452EMK0_CAPHI	3	2	127.39	0.0332929	0.252551	9.12706	0.633025	AF samples	Control	26735.2	Uncharacterized protein OS=Capra hircus OX=9925 GN=EFHD2 PE=4 SV=1									16.5549	102.434	471.178	123.909	60.6752	68.7301	14.0813	10.1797
tr|A0A452EHZ0|A0A452EHZ0_CAPHI	5	4	239.93	0.0333442	0.252551	2.71531	0.632668	AF samples	Control	41448.3	Protein phosphatase methylesterase 1 OS=Capra hircus OX=9925 GN=PPME1 PE=3 SV=1									1147.12	1830.3	4323.74	1759.08	2858.49	4514.52	302.847	6116.95
tr|A0A452ECG5|A0A452ECG5_CAPHI	32	3	1599.21	0.0335778	0.253126	2.72757	0.631044	Control	AF samples	50231.3	IF rod domain-containing protein OS=Capra hircus OX=9925 GN=LOC102176997 PE=3 SV=1									1888.2	554.919	897.148	2883.6	29265.2	36612.1	971.805	33720
tr|A0A452EVL8|A0A452EVL8_CAPHI;tr|A0A452EVM6|A0A452EVM6_CAPHI;tr|A0A452EVN5|A0A452EVN5_CAPHI;tr|A0A452EVS4|A0A452EVS4_CAPHI;tr|A0A452EVS8|A0A452EVS8_CAPHI	9	4	262.06	0.0339127	0.253227	5.20664	0.628733	AF samples	Control	330727	Uncharacterized protein OS=Capra hircus OX=9925 GN=MAP1A PE=4 SV=1									1262.74	2575.24	2916.18	8857.64	1482.34	3356.71	462.754	3729.39
tr|A0A452FJC1|A0A452FJC1_CAPHI	3	2	123.03	0.0339239	0.253227	959.727	0.628656	Control	AF samples	50951.3	Coronin OS=Capra hircus OX=9925 GN=CORO1A PE=3 SV=1									0	0	0	0.259703	1671.12	410.155	0	162.902
tr|A0A452EAY9|A0A452EAY9_CAPHI	54	1	4554.85	0.034087	0.253227	3.73641	0.627538	AF samples	Control	28236.7	Uncharacterized protein OS=Capra hircus OX=9925 PE=3 SV=1									184.037	235.548	1040.61	161.673	1454.28	899.133	28.8348	182.117
tr|A0A452FVT3|A0A452FVT3_CAPHI	27	12	1074.83	0.0346524	0.253227	5.37914	0.623697	Control	AF samples	78647	Dynamin-1-like protein OS=Capra hircus OX=9925 GN=DNM1L PE=3 SV=1									2118.09	2085.68	2492.29	4296.16	78016.2	63533.8	1429.35	192743
tr|A0A452EHX9|A0A452EHX9_CAPHI	35	13	2390.53	0.0347179	0.253227	4.65379	0.623255	AF samples	Control	13508.4	Cytochrome b-c1 complex subunit 7 OS=Capra hircus OX=9925 GN=LOC102183616 PE=3 SV=1									2997.63	14586	14790.8	4663.41	33534.8	20916	527.314	2651.89
tr|A0A452EKC1|A0A452EKC1_CAPHI	24	18	1616.07	0.0349345	0.253227	4.2963	0.621801	AF samples	Control	21724.7	NADH dehydrogenase [ubiquinone] 1 beta subcomplex subunit 8, mitochondrial OS=Capra hircus OX=9925 GN=NDUFB8 PE=3 SV=1									10609.2	43532.4	59312.3	26101.4	34189.9	25809.1	6584.7	5375.57
tr|A0A452FD52|A0A452FD52_CAPHI	27	14	1437.62	0.0349958	0.253227	2.08814	0.62139	AF samples	Control	72557.3	Protein disulfide-isomerase A4 OS=Capra hircus OX=9925 GN=PDIA4 PE=3 SV=1									11292	7095.96	21238.8	9538.28	43548.4	57390.6	697.972	46411.3
tr|A0A452DNN2|A0A452DNN2_CAPHI	8	3	390.5	0.0350058	0.253227	2.09364	0.621324	AF samples	Control	16722.2	SHSP domain-containing protein OS=Capra hircus OX=9925 GN=HSPB3 PE=3 SV=1									1594.7	1190.11	2393.06	4085.05	9842.76	11034.3	218.721	6857.17
tr|A0A452E1M0|A0A452E1M0_CAPHI;tr|A0A452E1P2|A0A452E1P2_CAPHI;tr|A0A452E1R5|A0A452E1R5_CAPHI;tr|A0A452E1U6|A0A452E1U6_CAPHI	4	1	98.74	0.0351402	0.253227	5.33099	0.620427	AF samples	Control	175813	Uncharacterized protein OS=Capra hircus OX=9925 GN=EIF4G1 PE=3 SV=1									1822.8	8060.95	23333.1	5881.7	5098.54	26226.5	524.711	7416.64
tr|A0A452EL33|A0A452EL33_CAPHI	14	4	826.41	0.0351681	0.253227	12.5838	0.620241	AF samples	Control	45181.5	Uncharacterized protein OS=Capra hircus OX=9925 GN=BCL2L13 PE=3 SV=1									126.19	212.114	87.8182	492.268	567.301	80.2973	0.0232866	48.8976
tr|A0A452DP52|A0A452DP52_CAPHI	9	4	455.15	0.0365721	0.26216	1.95868	0.61105	Control	AF samples	40248.5	AFP-like domain-containing protein OS=Capra hircus OX=9925 GN=NANS PE=4 SV=1									1384.89	1009.65	1168.21	1020.61	15073.2	18380.4	544.469	18348.5
tr|A0A452F6E5|A0A452F6E5_CAPHI	46	17	2822.31	0.0368533	0.263002	2.64084	0.609247	Control	AF samples	50191.2	Succinate--CoA ligase [ADP-forming] subunit beta, mitochondrial OS=Capra hircus OX=9925 GN=SUCLA2 PE=3 SV=1									13350.7	7583.69	17545	5360.44	349137	397098	3203.95	125680
tr|A0A452E5X4|A0A452E5X4_CAPHI	23	7	1270.23	0.0374505	0.265436	1.43109	0.605458	Control	AF samples	27122.4	Glutathione-dependent dehydroascorbate reductase OS=Capra hircus OX=9925 GN=LOC102190016 PE=3 SV=1									4694.53	5001.84	9995.86	8451.99	84641.4	118800	2113.47	51843.6
tr|A0A452F9F6|A0A452F9F6_CAPHI;tr|A0A452F9H1|A0A452F9H1_CAPHI	25	10	1354.88	0.0377524	0.265436	4.85088	0.603562	Control	AF samples	51630.1	SERPIN domain-containing protein OS=Capra hircus OX=9925 GN=SERPING1 PE=3 SV=1									6671.06	2989.56	3615.9	4527.65	55347.7	141384	4635.42	251785
tr|A0A452FYV6|A0A452FYV6_CAPHI	23	5	1509.84	0.0378458	0.265436	3.61142	0.602979	Control	AF samples	18387.4	Cofilin, non-muscle isoform OS=Capra hircus OX=9925 GN=CFL1 PE=3 SV=1									5955.99	543.51	10729.8	1420.57	138589	186886	2155.34	94287.2
tr|A0A452DPV7|A0A452DPV7_CAPHI;tr|A0A452DQ06|A0A452DQ06_CAPHI	28	21	1372.88	0.0378699	0.265436	3.0933	0.602828	Control	AF samples	106887	Lon protease homolog, mitochondrial OS=Capra hircus OX=9925 GN=LONP1 PE=3 SV=1									1986.91	5003.88	5066.77	3234.61	90816.2	149235	5246.25	20502.6
tr|A0A452FU62|A0A452FU62_CAPHI	7	2	399.54	0.038021	0.265436	2.32376	0.601887	Control	AF samples	15524.1	40S ribosomal protein S17 OS=Capra hircus OX=9925 GN=RPS17 PE=3 SV=1									2525.17	570.731	1872.97	3123.73	34355.1	65181.7	1285.28	18613.2
tr|A0A452EPM8|A0A452EPM8_CAPHI;tr|A0A452EPW3|A0A452EPW3_CAPHI;tr|A0A452EQW2|A0A452EQW2_CAPHI	15	6	842.4	0.03864	0.266476	3.11479	0.598067	Control	AF samples	124863	Phosphorylase b kinase regulatory subunit OS=Capra hircus OX=9925 GN=PHKB PE=3 SV=1									425.603	1727.48	897.654	554.532	40163.8	32257	987.161	5161.04
tr|A0A452EQ11|A0A452EQ11_CAPHI	67	35	5238.81	0.0387691	0.266476	2.79698	0.597278	Control	AF samples	52867.8	Uncharacterized protein OS=Capra hircus OX=9925 GN=UQCRC1 PE=4 SV=1									54819.9	15353	30422	30198.4	1.25723e+06	1.15183e+06	25322	169993
tr|A0A452E104|A0A452E104_CAPHI	127	53	9216.31	0.0390531	0.266476	2.07856	0.595548	Control	AF samples	44565.7	Phosphoglycerate kinase OS=Capra hircus OX=9925 GN=PGK1 PE=3 SV=1									178463	41946.3	100018	137046	1.7063e+06	2.24708e+06	80178.2	1.27322e+06
tr|A0A452F2G4|A0A452F2G4_CAPHI	5	2	235.8	0.0391268	0.266476	3.99209	0.595102	AF samples	Control	11102.8	Dynein light chain roadblock OS=Capra hircus OX=9925 GN=DYNLRB1 PE=3 SV=1									2548.64	7842.5	4372.7	11367.6	3121.78	3755.9	1507.11	2377.49
tr|A0A452E0H9|A0A452E0H9_CAPHI;tr|A0A452E0Q6|A0A452E0Q6_CAPHI	10	5	431.92	0.0392347	0.266476	3.51365	0.594449	Control	AF samples	45371.6	Uncharacterized protein OS=Capra hircus OX=9925 GN=ASAH1 PE=3 SV=1									392.383	676.825	2582.5	717.778	14936.3	43268.5	1683.65	7916.97
tr|A0A452G757|A0A452G757_CAPHI	94	54	5680.37	0.0393083	0.266476	7.51936	0.594004	AF samples	Control	173711	IF rod domain-containing protein OS=Capra hircus OX=9925 GN=NES PE=3 SV=1									19755.3	10329	96307	175235	21355.9	16226	8070.66	15193.4
tr|A0A452FM11|A0A452FM11_CAPHI	65	5	4752.47	0.0394875	0.266476	1.86818	0.592926	AF samples	Control	50017.2	Tubulin beta chain OS=Capra hircus OX=9925 GN=TUBB4B PE=3 SV=1									151895	80100.7	205106	143179	701662	773129	9943.85	561659
tr|A0A452F8C5|A0A452F8C5_CAPHI	1	1	24.81	0.0394976	0.266476	3.3877	0.592865	AF samples	Control	334360	Uncharacterized protein OS=Capra hircus OX=9925 GN=CSMD1 PE=4 SV=1									468.661	700.053	1347.05	271.967	621.683	983.152	88.5222	1434.05
tr|A0A452EQF0|A0A452EQF0_CAPHI	34	19	2189.93	0.0397937	0.267351	3.67769	0.591092	AF samples	Control	29530.8	Cytochrome b-c1 complex subunit Rieske, mitochondrial OS=Capra hircus OX=9925 GN=UQCRFS1 PE=3 SV=1									139463	627055	547038	515972	568975	543496	95999.4	171640
tr|A0A452G707|A0A452G707_CAPHI	88	44	5863.28	0.0403098	0.268605	2.01596	0.588032	AF samples	Control	89155.1	MICOS complex subunit MIC60 OS=Capra hircus OX=9925 GN=IMMT PE=3 SV=1									16989.9	11733.8	25925.6	18121.6	89345.7	53723.2	4506.26	18687.3
tr|A0A452F4M6|A0A452F4M6_CAPHI	58	8	3850.59	0.040315	0.268605	3.69919	0.588001	AF samples	Control	73998.4	Amidohydro-rel domain-containing protein OS=Capra hircus OX=9925 GN=DPYSL3 PE=3 SV=1									6804.72	13557.1	32655.9	13781	5624.45	10859.2	3081.69	17943.6
tr|A0A452FRH9|A0A452FRH9_CAPHI	4	3	213.59	0.0406225	0.269535	2.16899	0.586195	Control	AF samples	60714.3	Inositol-3-phosphate synthase 1 OS=Capra hircus OX=9925 GN=ISYNA1 PE=3 SV=1									2318.99	636.822	1065.66	1997.38	22551.6	36471.8	784.379	21777.2
tr|A0A452G4Z6|A0A452G4Z6_CAPHI	12	5	567.44	0.0411156	0.270314	3.01499	0.583325	Control	AF samples	71281.5	Uncharacterized protein OS=Capra hircus OX=9925 GN=PGM2L1 PE=3 SV=1									1819.98	183.957	1787.23	411.568	22013.8	20918.9	1248.45	14817.3
tr|A0A452EKF4|A0A452EKF4_CAPHI	43	2	2619.23	0.041154	0.270314	6.83635	0.583102	Control	AF samples	67106.4	Malic enzyme OS=Capra hircus OX=9925 GN=ME3 PE=3 SV=1									111.906	49.4653	62.3276	64.9848	8733.11	9010.95	28.9377	702.387
tr|A0A452F3N4|A0A452F3N4_CAPHI	9	5	433.28	0.0412654	0.270314	4.77105	0.582458	AF samples	Control	23089.2	Clathrin light chain OS=Capra hircus OX=9925 GN=CLTB PE=3 SV=1									6605.31	32496.4	100427	45468.3	5317.79	8832.38	8728.82	5165.2
tr|A0A452EWR7|A0A452EWR7_CAPHI	10	3	629.81	0.0416586	0.270314	2.66375	0.5802	Control	AF samples	28419.2	Proteasome subunit alpha type OS=Capra hircus OX=9925 GN=PSMA3 PE=3 SV=1									2073.11	1298.99	5523.72	648.194	36694.8	56232.6	2473.92	22074.3
tr|A0A452FNA0|A0A452FNA0_CAPHI	3	2	153.59	0.0417414	0.270314	17.252	0.579727	Control	AF samples	53162	Coronin OS=Capra hircus OX=9925 GN=CORO1C PE=3 SV=1									147.287	0	112.668	0	9824.62	8684.44	51.1932	10748.5
tr|A0A452F341|A0A452F341_CAPHI	14	4	725.97	0.0417499	0.270314	6.11332	0.579678	Control	AF samples	54688.6	Beta-MPP OS=Capra hircus OX=9925 GN=PMPCB PE=3 SV=1									92.8089	8.16421	2.71933	507.326	9020.66	7161.39	461.595	1978.65
tr|A0A452GBH0|A0A452GBH0_CAPHI	7	4	258.83	0.0420223	0.270985	11.4417	0.578128	AF samples	Control	21416.2	Uncharacterized protein OS=Capra hircus OX=9925 GN=MRPL12 PE=3 SV=1									448.057	10482.4	6020.76	2305.22	7729.37	6587.27	64.9105	504.93
tr|A0A452EK19|A0A452EK19_CAPHI	11	5	676.02	0.042479	0.271418	2.45951	0.57555	AF samples	Control	35880.1	CSD_1 domain-containing protein OS=Capra hircus OX=9925 GN=YBX1 PE=4 SV=1									14602.3	25546.4	49908.8	14486.6	59083.2	64461.3	5529.92	36156.6
tr|A0A452FVX8|A0A452FVX8_CAPHI;tr|A0A452FVZ0|A0A452FVZ0_CAPHI	4	2	159.9	0.0425925	0.271418	11.9156	0.574913	AF samples	Control	61997.8	WH2 domain-containing protein OS=Capra hircus OX=9925 GN=LMOD2 PE=4 SV=1									65.7139	423.043	347.669	128.31	269.462	563.113	0	0
tr|A0A452E5T5|A0A452E5T5_CAPHI;tr|A0A452E5W1|A0A452E5W1_CAPHI	11	5	636.67	0.0428178	0.271418	2.80405	0.573654	AF samples	Control	39960.8	CSD_1 domain-containing protein OS=Capra hircus OX=9925 GN=YBX3 PE=4 SV=1									7315.98	5422.81	17521	4087.07	10280.3	47710.8	1119.65	7094.38
B7U9B5|MYG_CAPHI	1051	150	36412.4	0.0428727	0.271418	3.85853	0.573348	AF samples	Control	16955.5	Myoglobin OS=Capra hircus OX=9925 GN=MB PE=1 SV=3									3.25017e+06	1.99144e+07	1.20997e+07	1.09852e+07	1.69513e+07	1.94898e+07	1.83376e+06	1.00192e+07
tr|A0A452FXG0|A0A452FXG0_CAPHI	4	1	200.25	0.0429694	0.271418	3.83206	0.57281	AF samples	Control	12658.3	F-actin-capping protein subunit beta OS=Capra hircus OX=9925 PE=3 SV=1									3941.99	8610.01	29070.2	8424.46	1871.25	4174.52	2769.25	3920.91
tr|A0A452EPS0|A0A452EPS0_CAPHI	8	1	254.66	0.0431036	0.271418	18.9592	0.572066	AF samples	Control	288715	Spectrin beta chain OS=Capra hircus OX=9925 GN=SPTBN4 PE=3 SV=1									449.796	451.494	3852.78	1598.86	171.326	1984.6	0	366.63
tr|A0A452F9G8|A0A452F9G8_CAPHI	6	2	276.31	0.043429	0.271646	11.138	0.570269	AF samples	Control	23411	60S ribosomal protein L14 OS=Capra hircus OX=9925 GN=RPL14 PE=3 SV=1									75.2607	96.0886	453.815	273.476	180.966	74.8695	0	225.507
tr|A0A452EAC5|A0A452EAC5_CAPHI;tr|A0A452EAT7|A0A452EAT7_CAPHI	1	1	37.65	0.0435201	0.271646	9.04075	0.569768	Control	AF samples	77826.7	Uncharacterized protein OS=Capra hircus OX=9925 GN=PTCD3 PE=3 SV=1									0	1200.6	0	0	4809.92	9357.29	3269.24	478.828
tr|A0A452DPJ7|A0A452DPJ7_CAPHI;tr|A0A452DPQ1|A0A452DPQ1_CAPHI	64	30	5010.62	0.0439419	0.271646	1.95612	0.567463	Control	AF samples	54622	Fumarate hydratase, mitochondrial OS=Capra hircus OX=9925 GN=FH PE=3 SV=1									291960	110413	204888	136346	3.21963e+06	5.305e+06	60288.7	1.8957e+06
tr|A0A452E1J4|A0A452E1J4_CAPHI	50	10	3475.65	0.0440414	0.271646	3.17682	0.566922	AF samples	Control	75857.4	Uncharacterized protein OS=Capra hircus OX=9925 GN=LDB3 PE=4 SV=1									18521.3	49692.7	106850	29545.8	98693.1	99068.3	9295.61	27466.6
tr|A0A452E1G1|A0A452E1G1_CAPHI	42	7	2968.88	0.0440414	0.271646	3.17682	0.566922	AF samples	Control	71966	Uncharacterized protein OS=Capra hircus OX=9925 GN=LDB3 PE=4 SV=1									5476.41	14693.2	31593.7	8736.18	29181.8	29292.7	2748.55	8121.37
tr|A0A452EW73|A0A452EW73_CAPHI	1	1	23.85	0.0444124	0.271646	3.00092	0.564916	AF samples	Control	116461	Uncharacterized protein OS=Capra hircus OX=9925 GN=AUTS2 PE=4 SV=1									10873.9	23633	30252.7	19440	8064.51	12481	6124.36	14035.4
tr|A0A452FJ27|A0A452FJ27_CAPHI	18	10	1073.82	0.0446438	0.271646	1.45817	0.563673	AF samples	Control	44689.5	Uncharacterized protein OS=Capra hircus OX=9925 GN=DCTN2 PE=3 SV=1									7467.15	6470.19	12126.3	11789.8	41798.2	64150	1850.79	38182.9
tr|A0A452ELU5|A0A452ELU5_CAPHI	18	1	1139.54	0.0448444	0.271646	2.66675	0.562599	Control	AF samples	42554.8	SERPIN domain-containing protein OS=Capra hircus OX=9925 GN=LOC102178679 PE=3 SV=1									154.311	156.035	232.572	145.485	1468.27	5262.94	175.35	2420.65
tr|A0A452G2F7|A0A452G2F7_CAPHI;tr|A0A452G2H2|A0A452G2H2_CAPHI	8	5	305.83	0.045081	0.271646	2.18994	0.56134	Control	AF samples	31088.5	CN hydrolase domain-containing protein OS=Capra hircus OX=9925 GN=NIT2 PE=4 SV=1									954.684	362.527	961.375	323.824	13947.8	15868.5	200.1	8956.95
tr|A0A452DZU0|A0A452DZU0_CAPHI	64	28	4352.97	0.0450961	0.271646	4.848	0.561259	Control	AF samples	52671.6	SERPIN domain-containing protein OS=Capra hircus OX=9925 GN=LOC102174926 PE=3 SV=1									53484	50719.4	68260	30030.8	1.03293e+06	1.23939e+06	25504.1	3.20803e+06
tr|A0A452EKW5|A0A452EKW5_CAPHI	10	2	188.19	0.0451083	0.271646	16.2987	0.561195	AF samples	Control	771368	SH3 domain-containing protein OS=Capra hircus OX=9925 GN=NEB PE=4 SV=1									153.881	796.38	1814.35	550.262	118.021	531.945	0	593.095
tr|A0A452G133|A0A452G133_CAPHI	27	14	1368.85	0.0452317	0.271646	5.28441	0.560541	AF samples	Control	81069.6	1,4-alpha-glucan branching enzyme OS=Capra hircus OX=9925 GN=GBE1 PE=3 SV=1									256328	1.12378e+06	5.76546e+06	1.47171e+06	111160	118729	356709	229633
tr|A0A452FSD4|A0A452FSD4_CAPHI	5	2	306.28	0.0455391	0.271646	2.08418	0.558919	Control	AF samples	16894.9	40S ribosomal protein S15 OS=Capra hircus OX=9925 GN=RPS15 PE=3 SV=1									1567.76	3510.05	4285.1	2799.72	42449	87225.5	2258.07	18582.9
tr|A0A452FK08|A0A452FK08_CAPHI	27	12	1921.68	0.0457553	0.271646	2.36477	0.557784	Control	AF samples	22138.3	NAD(P)-bd_dom domain-containing protein OS=Capra hircus OX=9925 GN=BLVRB PE=4 SV=1									38699.1	10696.5	23033.7	18663.6	541235	692989	6565.46	336945
tr|A0A452GB32|A0A452GB32_CAPHI	15	9	923.4	0.045888	0.271646	2.78575	0.55709	AF samples	Control	17566	ATP synthase F1 subunit delta OS=Capra hircus OX=9925 GN=ATP5F1D PE=3 SV=1									121235	266507	493938	234952	506879	622235	65637.2	121607
tr|A0A452G4U3|A0A452G4U3_CAPHI;tr|A0A452G4W1|A0A452G4W1_CAPHI	1	1	58.63	0.0461058	0.271646	11.2944	0.555956	AF samples	Control	86714.7	Uncharacterized protein OS=Capra hircus OX=9925 GN=PPP1R13L PE=4 SV=1									1285.56	1907.65	6324.39	3621.14	8227.39	1059.34	0.129364	593.068
tr|A0A452E278|A0A452E278_CAPHI	8	2	376	0.0461093	0.271646	2.7991	0.555937	Control	AF samples	89345.1	Eukaryotic translation initiation factor 3 subunit B OS=Capra hircus OX=9925 GN=EIF3B PE=3 SV=1									195.09	216.294	261.091	448.093	7514.21	15618.8	94.4536	2348.14
tr|A0A452FD51|A0A452FD51_CAPHI	8	2	380.19	0.046185	0.271646	1.70284	0.555545	AF samples	Control	24257.2	26S proteasome non-ATPase regulatory subunit 9 OS=Capra hircus OX=9925 GN=PSMD9 PE=3 SV=1									5946.2	6758.7	12828.3	4642.2	35643.6	38634.5	945.917	29786.3
tr|A0A452E6F8|A0A452E6F8_CAPHI	6	3	247.01	0.0465846	0.272996	1.7278	0.55348	Control	AF samples	36108.2	Eukaryotic translation initiation factor 2 subunit 1 OS=Capra hircus OX=9925 GN=EIF2S1 PE=3 SV=1									346.03	317.958	789.84	305.935	10544.4	6750.17	176.787	2345.84
tr|A0A452DNV7|A0A452DNV7_CAPHI;tr|A0A452DNX6|A0A452DNX6_CAPHI	2	1	59.93	0.0469053	0.273876	10.963	0.551834	Control	AF samples	26391.6	Uncharacterized protein OS=Capra hircus OX=9925 GN=ANP32E PE=4 SV=1									0.0837207	70.9587	27.6736	0	2968.96	7214.41	15.5136	645.206
tr|A0A452EDD9|A0A452EDD9_CAPHI	3	3	153.91	0.0479691	0.278123	2.43257	0.546455	Control	AF samples	65045.9	Uncharacterized protein OS=Capra hircus OX=9925 GN=ACSF3 PE=3 SV=1									618.902	196.097	718.432	498.237	8095.72	17646.8	434.443	2799.97
tr|A0A452E356|A0A452E356_CAPHI	14	9	821.47	0.0483095	0.278123	1.37185	0.544758	AF samples	Control	49544	AAA domain-containing protein OS=Capra hircus OX=9925 GN=PSMC3 PE=3 SV=1									4732.33	4849.53	9697.01	7677.95	35571.9	55413.4	1506.72	20836.2
tr|A0A452F9L4|A0A452F9L4_CAPHI	12	3	653.77	0.0487022	0.278123	2.02866	0.542815	AF samples	Control	32143.5	Uncharacterized protein OS=Capra hircus OX=9925 GN=SGCD PE=3 SV=1									327.19	193.354	947.871	382.921	2628.41	2639.16	44.0444	664.59
tr|A0A452FV54|A0A452FV54_CAPHI;tr|A0A452FV69|A0A452FV69_CAPHI	3	1	57.3	0.0487698	0.278123	3.53544	0.542481	AF samples	Control	139796	USP domain-containing protein OS=Capra hircus OX=9925 GN=USP40 PE=4 SV=1									575.646	595.267	2323.49	1852.54	1609.13	270.537	296.928	464.08
tr|A0A452F4S4|A0A452F4S4_CAPHI	24	2	1455.46	0.0488851	0.278123	15.3418	0.541914	Control	AF samples	10769.9	Ig-like domain-containing protein OS=Capra hircus OX=9925 PE=4 SV=1									441.894	0	0	29.3386	6925.56	2787.58	112.032	32022.6
tr|A0A452E268|A0A452E268_CAPHI	3	1	164.68	0.0492921	0.278123	17.9432	0.539924	Control	AF samples	20811.4	Uncharacterized protein OS=Capra hircus OX=9925 GN=CBX3 PE=4 SV=1									0	169.623	600.017	4.53381	7522.1	25312.2	2035.09	4840.41
tr|A0A452E8J9|A0A452E8J9_CAPHI	22	8	1195.11	0.0494754	0.278123	2.86639	0.539032	Control	AF samples	45064.7	Uncharacterized protein OS=Capra hircus OX=9925 GN=ACAD8 PE=3 SV=1									3534.29	1498.39	1451.55	1429.93	28976.7	122247	993.93	24801.8
tr|A0A452FHV2|A0A452FHV2_CAPHI	3	1	117.68	0.0496533	0.278123	10.925	0.53817	Control	AF samples	49124.7	Eukaryotic translation initiation factor 5 OS=Capra hircus OX=9925 GN=EIF5 PE=3 SV=1									187.58	0	0	61.3337	7165.95	15862.7	49.1145	2289.22
tr|A0A452EU77|A0A452EU77_CAPHI	137	1	9336.6	0.0498323	0.278123	1.72185	0.537306	AF samples	Control	57980	Pyruvate kinase OS=Capra hircus OX=9925 GN=PKM PE=3 SV=1									134277	66704	133379	108936	528893	617135	10230.3	494417
tr|A0A452ET82|A0A452ET82_CAPHI	151	6	10182.1	0.0498323	0.278123	1.72185	0.537306	AF samples	Control	58091.1	Pyruvate kinase OS=Capra hircus OX=9925 GN=PKM PE=3 SV=1									166350	82637	165238	134957	655225	764545	12673.9	612514
tr|A0A452G689|A0A452G689_CAPHI;tr|A0A452G6J0|A0A452G6J0_CAPHI	7	4	283.67	0.0499642	0.278123	2.18246	0.536672	AF samples	Control	157917	Collagen IV NC1 domain-containing protein OS=Capra hircus OX=9925 GN=COL4A2 PE=4 SV=1									259.052	376.798	686.65	251.667	966.95	828.576	67.435	1274.48
tr|A0A452ETQ5|A0A452ETQ5_CAPHI	7	6	270.44	0.0499772	0.278123	2.26197	0.536609	Control	AF samples	42107.4	SERPIN domain-containing protein OS=Capra hircus OX=9925 GN=SERPINB9 PE=3 SV=1									690.813	866.537	3539.2	2441.63	22665	31792.2	1602.58	19905.3
tr|A0A452E7B4|A0A452E7B4_CAPHI;tr|A0A452E7C7|A0A452E7C7_CAPHI	3	1	88.49	0.0499956	0.278123	4.78866	0.53652	Control	AF samples	18380.3	Prostaglandin E synthase 3 OS=Capra hircus OX=9925 PE=4 SV=1									661.739	38.9176	337.761	370.296	14720.1	36154.2	137.516	5485.9
tr|A0A452DSI4|A0A452DSI4_CAPHI	11	3	543.56	0.0500576	0.278123	1.94111	0.536223	AF samples	Control	33316.4	Uncharacterized protein OS=Capra hircus OX=9925 GN=CRKL PE=3 SV=1									1785.51	1856.02	3238.72	3343.18	4985.6	12144.5	526.173	7192.13
tr|A0A452E625|A0A452E625_CAPHI;tr|A0A452E637|A0A452E637_CAPHI	7	3	291.46	0.0506345	0.279286	2.87569	0.533471	Control	AF samples	55892.9	Uncharacterized protein OS=Capra hircus OX=9925 GN=PACSIN2 PE=3 SV=1									230.762	118.39	300.312	359.838	3229.5	15369.4	144.073	2139.25
tr|A0A452FCU2|A0A452FCU2_CAPHI	5	1	250.55	0.0507226	0.279286	4.83667	0.533053	Control	AF samples	40389.2	Uncharacterized protein OS=Capra hircus OX=9925 GN=FDPS PE=3 SV=1									124.921	523.386	199.642	83.9877	11863	16780.3	57.2376	9178.42
tr|A0A452DLQ9|A0A452DLQ9_CAPHI;tr|A0A452DLP7|A0A452DLP7_CAPHI	39	1	2696.72	0.0507887	0.279286	3.2855	0.53274	Control	AF samples	31105.1	Uncharacterized protein OS=Capra hircus OX=9925 GN=ECHS1 PE=3 SV=1									49614.8	7431.17	56838.9	25950.7	622002	1.18899e+06	54832.9	239300
tr|A0A452F8B4|A0A452F8B4_CAPHI	17	11	1176.99	0.0510887	0.279977	4.88174	0.531325	AF samples	Control	10828.4	Cytochrome c oxidase subunit OS=Capra hircus OX=9925 GN=COX6A2 PE=3 SV=1									22499.3	229907	569316	244133	38054.6	26033	51112.7	13006.7
tr|A0A452DX94|A0A452DX94_CAPHI	7	1	241.92	0.0512702	0.280016	4.26393	0.530473	AF samples	Control	25455.9	Glutathione transferase OS=Capra hircus OX=9925 GN=LOC102173702 PE=3 SV=1									358.752	887.341	581.622	139.006	480.624	2210.66	14.3195	815.097
tr|A0A452F5Q0|A0A452F5Q0_CAPHI	35	15	2121.5	0.0518537	0.282243	28.4344	0.527754	Control	AF samples	96698.9	Uncharacterized protein OS=Capra hircus OX=9925 PE=4 SV=1									733.434	3.50944	481.653	125.856	52261.1	45385.3	90.9947	129992
tr|A0A452G6D2|A0A452G6D2_CAPHI	30	14	1891.79	0.0522935	0.282772	2.41945	0.525725	Control	AF samples	51980.7	6-phosphogluconate dehydrogenase, decarboxylating OS=Capra hircus OX=9925 GN=PGD PE=3 SV=1									13948.6	6341.4	11348.4	10056.4	115955	168153	11896	137689
tr|A0A452DJZ4|A0A452DJZ4_CAPHI;tr|A0A452DJZ5|A0A452DJZ5_CAPHI	11	1	679.32	0.0524558	0.282772	2.34258	0.524981	Control	AF samples	38552	Adenosine kinase OS=Capra hircus OX=9925 GN=ADK PE=3 SV=1									1289.46	389.289	468.961	512.16	14749.9	7887.25	563.259	10320.6
tr|A0A452F0A3|A0A452F0A3_CAPHI	10	3	467.47	0.0525338	0.282772	4.61047	0.524624	Control	AF samples	51421.3	Integrin-linked protein kinase OS=Capra hircus OX=9925 GN=ILK PE=4 SV=1									376.986	18.0455	146.525	22.4415	7280.75	12812.3	42.1202	2349.82
tr|A0A452E480|A0A452E480_CAPHI	108	27	7535.97	0.0526553	0.282772	1.90646	0.524069	AF samples	Control	36481.4	L-lactate dehydrogenase OS=Capra hircus OX=9925 GN=LDHB PE=3 SV=1									819805	1.07151e+06	1.7789e+06	1.90234e+06	4.29917e+06	5.82674e+06	372720	2.1999e+06
tr|A0A452F2J4|A0A452F2J4_CAPHI	9	6	780.54	0.0528424	0.282831	1.9515	0.523216	Control	AF samples	11203.1	Calpactin I light chain OS=Capra hircus OX=9925 GN=S100A10 PE=4 SV=1									8998.07	7273.51	9227.06	14625.3	101293	182941	7755.81	104214
tr|A0A452EK22|A0A452EK22_CAPHI;tr|A0A452EK45|A0A452EK45_CAPHI;tr|A0A452EK60|A0A452EK60_CAPHI	87	48	7369.64	0.0530301	0.282892	3.14173	0.522365	Control	AF samples	119678	Uncharacterized protein OS=Capra hircus OX=9925 GN=CP PE=3 SV=1									25406.1	13673.8	31907.2	28211.7	500911	401112	9749.94	856534
tr|A0A452ENH1|A0A452ENH1_CAPHI	20	9	1016.65	0.0532181	0.282955	4.34198	0.521514	Control	AF samples	126930	DNA damage-binding protein 1 OS=Capra hircus OX=9925 GN=DDB1 PE=3 SV=1									1198.63	37.4652	201.845	366.241	22988.4	38623.2	161.901	7152.98
tr|A0A452F0A8|A0A452F0A8_CAPHI	2	1	104.38	0.053643	0.284273	2.26469	0.519604	AF samples	Control	6647.86	40S ribosomal protein S30 OS=Capra hircus OX=9925 PE=3 SV=1									1598.28	1914.07	6879.49	2104.4	8255.32	11522.1	625.431	3365.95
tr|A0A452DWY1|A0A452DWY1_CAPHI;tr|A0A452DX95|A0A452DX95_CAPHI	4	3	192.77	0.0540275	0.284557	6.25532	0.517888	Control	AF samples	20495.7	Vacuolar protein sorting-associated protein 29 OS=Capra hircus OX=9925 GN=VPS29 PE=3 SV=1									401.798	211.153	5.3214	3.64047	12861.5	19357.4	86.0267	4756.17
tr|A0A452G8Z0|A0A452G8Z0_CAPHI	20	7	1164.55	0.0542171	0.284557	1.98417	0.517046	Control	AF samples	53669.4	Adenylyl cyclase-associated protein OS=Capra hircus OX=9925 GN=CAP2 PE=3 SV=1									3502.7	1552.53	1355.83	2618.82	62133.8	53262.3	1008.9	16408
tr|A0A452FKS0|A0A452FKS0_CAPHI	16	5	1080.21	0.0544944	0.284557	2.93432	0.515821	AF samples	Control	11658.7	ATP synthase membrane subunit f OS=Capra hircus OX=9925 GN=ATP5MF PE=3 SV=1									2919.9	7493.78	13533	10328.2	40951.7	19839	1163.55	3463.17
tr|A0A452DKD8|A0A452DKD8_CAPHI	3	1	216.8	0.0545111	0.284557	6.29004	0.515747	AF samples	Control	9370.14	Uncharacterized protein OS=Capra hircus OX=9925 PE=3 SV=1									2340.29	5395.69	5685.83	10765.1	366.312	0	1007.79	257.197
tr|A0A452F1F1|A0A452F1F1_CAPHI	2	1	93.71	0.0545826	0.284557	26.7007	0.515432	AF samples	Control	61869.7	Uncharacterized protein OS=Capra hircus OX=9925 GN=PIGS PE=3 SV=1									234.948	2875.92	741.934	2848.44	387.98	1002.01	0	640.008
tr|A0A452EWA5|A0A452EWA5_CAPHI	61	24	3893.57	0.0552201	0.285452	1.56481	0.512644	Control	AF samples	50470.2	Elongation factor 1-alpha OS=Capra hircus OX=9925 GN=EEF1A2 PE=3 SV=1									64016.7	30009.3	49711.3	60660.4	949728	890872	15755.6	378584
tr|A0A452G6T0|A0A452G6T0_CAPHI	6	3	254	0.0553319	0.285452	1.41804	0.512158	Control	AF samples	73628.9	Uncharacterized protein OS=Capra hircus OX=9925 GN=HNRNPM PE=4 SV=1									262.694	141.612	429.225	199.796	3358.05	4142.52	93.8195	1429.59
tr|A0A452F285|A0A452F285_CAPHI;tr|A0A452F2H1|A0A452F2H1_CAPHI;tr|A0A452F2I0|A0A452F2I0_CAPHI	5	3	334.9	0.0553627	0.285452	2.28929	0.512024	Control	AF samples	58963.9	CN hydrolase domain-containing protein OS=Capra hircus OX=9925 GN=VNN1 PE=3 SV=1									890.211	758.581	1084.76	953.21	12056.2	39075.7	294.094	10938
tr|A0A452EE38|A0A452EE38_CAPHI	5	2	219.59	0.0554654	0.285452	5.89435	0.511579	Control	AF samples	17730.8	Late endosomal/lysosomal adaptor and MAPK and MTOR activator 1 OS=Capra hircus OX=9925 GN=LAMTOR1 PE=3 SV=1									64.0459	20.455	112.507	33.7542	5151.78	5249.52	44.9645	229.44
tr|A0A452G6X5|A0A452G6X5_CAPHI;tr|A0A452G6Z2|A0A452G6Z2_CAPHI;tr|A0A452G718|A0A452G718_CAPHI	4	1	160.75	0.0556539	0.285506	4.35764	0.510764	AF samples	Control	37670.5	Heme oxygenase (biliverdin-producing) OS=Capra hircus OX=9925 GN=HMOX2 PE=3 SV=1									306.582	1395.26	4343.75	1075.2	1109.2	1560.01	300.591	348.48
tr|A0A452G1Q7|A0A452G1Q7_CAPHI	1	1	87.26	0.0559283	0.286	2.05183	0.509583	AF samples	Control	15557.6	Uncharacterized protein OS=Capra hircus OX=9925 GN=CHCHD2 PE=4 SV=1									26294.5	67226.5	88147.3	89007	351340	338665	10041.9	112254
tr|A0A452EVI7|A0A452EVI7_CAPHI	15	3	711.94	0.0563555	0.28727	10.6418	0.507756	AF samples	Control	29944.9	40S ribosomal protein S3a OS=Capra hircus OX=9925 GN=RPS3A PE=3 SV=1									101.236	1849.14	4341.22	1949.58	1304.32	2350.49	14.2558	1410.62
tr|A0A452ECV2|A0A452ECV2_CAPHI	6	1	224.3	0.0567325	0.288277	1.89803	0.506156	AF samples	Control	16272.7	Uncharacterized protein OS=Capra hircus OX=9925 GN=RPS14 PE=3 SV=1									956.418	1275.02	3930.79	2555.26	9592.95	12490.7	216.109	6000.93
P37713|LYSC1_CAPHI	40	2	863.71	0.0569865	0.288465	2.98156	0.505084	AF samples	Control	14433.2	Lysozyme C-1 OS=Capra hircus OX=9925 PE=1 SV=1									2726.27	8530.3	16301.9	7191.11	17994.6	13331.5	1915.68	3570.91
tr|A0A452FQZ0|A0A452FQZ0_CAPHI	4	3	277.46	0.0572542	0.288465	4.48707	0.503959	Control	AF samples	47798.2	Uncharacterized protein OS=Capra hircus OX=9925 GN=SQSTM1 PE=4 SV=1									116.697	246.564	319.369	1029.67	7541.13	24379.5	1039.53	2552.94
tr|A0A452F6I4|A0A452F6I4_CAPHI	4	2	149.69	0.0573085	0.288465	3.61046	0.503732	Control	AF samples	36167.7	ANK_REP_REGION domain-containing protein OS=Capra hircus OX=9925 GN=ANKRD1 PE=4 SV=1									21.8648	2.86489	12.472	52.8619	652.636	1347.14	25.5281	132.766
tr|A0A452FP92|A0A452FP92_CAPHI;tr|A0A452FP94|A0A452FP94_CAPHI;tr|A0A452FPB7|A0A452FPB7_CAPHI	3	1	102.77	0.0580795	0.291354	4.14501	0.500525	Control	AF samples	106008	Protein kinase domain-containing protein OS=Capra hircus OX=9925 GN=NEK9 PE=3 SV=1									45.3713	52.7405	458.106	4.34423	3967.45	5255.9	207.969	986.638
tr|A0A452EIJ8|A0A452EIJ8_CAPHI;tr|A0A452EIT0|A0A452EIT0_CAPHI	4	2	226.94	0.0582875	0.291354	5.63086	0.499668	Control	AF samples	34750.8	Elongation factor Ts, mitochondrial OS=Capra hircus OX=9925 GN=TSFM PE=3 SV=1									71.3745	0	1443.5	0	13786.8	22365.4	610.05	2657.79
tr|A0A452FRH5|A0A452FRH5_CAPHI	27	12	1904.31	0.058469	0.291354	1.83255	0.498922	AF samples	Control	68549.5	Electron transfer flavoprotein-ubiquinone oxidoreductase OS=Capra hircus OX=9925 GN=ETFDH PE=4 SV=1									16439.7	12584.8	24206	21015.8	70981.9	64911.3	5762.8	22120.3
tr|A0A452DMC5|A0A452DMC5_CAPHI	16	10	938.72	0.0588937	0.291354	3.71061	0.497187	AF samples	Control	44580.3	Hsp90 chaperone protein kinase-targeting subunit OS=Capra hircus OX=9925 GN=CDC37 PE=3 SV=1									1480.74	5542.57	18556.8	6884.21	3390.28	6161.76	1746.65	1811.65
tr|A0A452DTT0|A0A452DTT0_CAPHI;tr|A0A452DTZ6|A0A452DTZ6_CAPHI;tr|A0A452DU53|A0A452DU53_CAPHI	4	3	179.76	0.0589259	0.291354	3.42597	0.497056	Control	AF samples	47499.4	2',3'-cyclic-nucleotide 3'-phosphodiesterase OS=Capra hircus OX=9925 GN=CNP PE=3 SV=1									935.696	889.891	2448.09	1174.76	19414.2	26946.6	2903.69	10176.3
tr|A0A452F991|A0A452F991_CAPHI	17	5	1279.55	0.0589711	0.291354	2.20524	0.496872	Control	AF samples	37272.5	2-methoxy-6-polyprenyl-1,4-benzoquinol methylase, mitochondrial OS=Capra hircus OX=9925 GN=COQ5 PE=3 SV=1									1921.92	1481.17	2087.1	4107.47	48533.2	90348.4	1270.11	12347.8
tr|A0A452G8C4|A0A452G8C4_CAPHI	3	2	144.95	0.0593648	0.292399	2.45501	0.495277	AF samples	Control	58671.9	Serine/threonine-protein phosphatase OS=Capra hircus OX=9925 GN=PPP3CA PE=3 SV=1									280.605	688.534	1134.79	269.02	2417.51	1791.14	79.557	1013.8
P80601|RIDA_CAPHI	827	88	17577.4	0.0597299	0.293298	3.22411	0.493808	AF samples	Control	14298.4	2-iminobutanoate/2-iminopropanoate deaminase OS=Capra hircus OX=9925 GN=RIDA PE=1 SV=3									53870.5	204128	304489	216951	161793	137924	41569.3	237656
tr|A0A452F756|A0A452F756_CAPHI	14	8	1060.57	0.0609076	0.298169	1.8662	0.489131	Control	AF samples	56922.3	Prenylcys_lyase domain-containing protein OS=Capra hircus OX=9925 GN=PCYOX1 PE=3 SV=1									3459.98	1680.52	3553.22	2576.01	41335	33507.6	2396.83	20939.3
tr|A0A452EUA9|A0A452EUA9_CAPHI	6	1	469.2	0.0617637	0.299585	3.90196	0.48579	Control	AF samples	30037.6	Inositol-1-monophosphatase OS=Capra hircus OX=9925 GN=IMPA1 PE=3 SV=1									522.658	352.047	34.5761	564.434	16238.3	11573.2	280.021	11763
tr|A0A452DUN3|A0A452DUN3_CAPHI	14	8	677.72	0.0621367	0.299585	2.66964	0.484349	AF samples	Control	12301.6	ATP synthase F1 subunit epsilon OS=Capra hircus OX=9925 GN=ATP5IF1 PE=3 SV=1									11093.7	21209.2	36245.4	8521.06	58583.9	63954.9	3517.2	11673.6
tr|A0A452F2G7|A0A452F2G7_CAPHI	63	32	4720.54	0.0621806	0.299585	2.34881	0.48418	Control	AF samples	72974.7	Succinate dehydrogenase [ubiquinone] flavoprotein subunit, mitochondrial OS=Capra hircus OX=9925 GN=SDHA PE=3 SV=1									53891.6	9422.52	20635.1	18182.2	803410	916913	10150	178852
tr|A0A452EX66|A0A452EX66_CAPHI;tr|A0A452EX76|A0A452EX76_CAPHI;tr|A0A452EX97|A0A452EX97_CAPHI	22	12	1559.91	0.0622696	0.299585	2.75983	0.483838	Control	AF samples	42259.8	Isocitrate dehydrogenase [NAD] subunit, mitochondrial OS=Capra hircus OX=9925 GN=IDH3G PE=3 SV=1									15262.5	4455.05	6658.35	6259.29	246518	386861	2092.22	106538
tr|A0A452EIY1|A0A452EIY1_CAPHI;tr|A0A452EJF0|A0A452EJF0_CAPHI;tr|A0A452EJA1|A0A452EJA1_CAPHI	49	19	2551.91	0.0623256	0.299585	3.00422	0.483623	AF samples	Control	115104	Microtubule-associated protein OS=Capra hircus OX=9925 GN=MAP4 PE=4 SV=1									3848.99	4574.53	24882.7	12131.9	4099.84	3699.25	3081.62	5585.39
tr|A0A452ED36|A0A452ED36_CAPHI	9	1	460.83	0.0624551	0.299585	2.26562	0.483127	AF samples	Control	29125.7	B-cell receptor-associated protein OS=Capra hircus OX=9925 GN=BCAP31 PE=3 SV=1									247.529	209.669	758.392	521.052	771.966	784.581	82.7651	1192.15
tr|A0A452FAL7|A0A452FAL7_CAPHI	14	3	828.14	0.0625029	0.299585	1.41005	0.482944	AF samples	Control	35129.8	FAA_hydrolase domain-containing protein OS=Capra hircus OX=9925 GN=FAHD2A PE=3 SV=1									5138.47	5815.76	10606.3	6685.48	34300.9	70307.5	1090.37	24059.6
tr|A0A452FE94|A0A452FE94_CAPHI	139	71	9019.72	0.063151	0.301655	2.60726	0.480478	Control	AF samples	53699.8	Vimentin OS=Capra hircus OX=9925 GN=VIM PE=3 SV=1									62481.8	22565.7	33738.9	27461.2	782290	1.23337e+06	9487.77	747835
tr|A0A452F5W4|A0A452F5W4_CAPHI	2	1	133.57	0.0633105	0.301655	4.15989	0.479875	Control	AF samples	19526.8	Adenine phosphoribosyltransferase OS=Capra hircus OX=9925 GN=APRT PE=3 SV=1									747.043	0	0	0	6037.26	9673.7	2.59373	9170.8
tr|A0A452G7G8|A0A452G7G8_CAPHI	7	2	363.54	0.0635395	0.301851	10.1767	0.479013	Control	AF samples	18033.6	Uncharacterized protein OS=Capra hircus OX=9925 GN=JCHAIN PE=4 SV=1									85.1778	62.9799	335.993	13.4409	3867.41	1052.28	778.955	4976.33
tr|A0A452FMD3|A0A452FMD3_CAPHI	4	2	171.09	0.0638193	0.302285	9.20694	0.477963	Control	AF samples	102338	Coatomer subunit beta' OS=Capra hircus OX=9925 GN=COPB2 PE=3 SV=1									14.498	0	66.1106	0	450.9	4513.96	18.3238	185.38
tr|A0A452ES90|A0A452ES90_CAPHI	3	3	130.48	0.0643632	0.303965	3.80238	0.475937	Control	AF samples	20732.7	ESCRT-II complex subunit VPS25 OS=Capra hircus OX=9925 GN=VPS25 PE=3 SV=1									27.7519	84.6307	20.4609	421.365	3332.09	2633.16	338.369	1422.13
tr|A0A452FHI5|A0A452FHI5_CAPHI	59	26	4064.58	0.0654638	0.307785	2.32318	0.471892	AF samples	Control	60019.5	Catalase OS=Capra hircus OX=9925 GN=CAT PE=3 SV=1									87371.3	72409.8	221715	211675	175030	469382	21660.9	465156
tr|A0A452DQG8|A0A452DQG8_CAPHI;tr|A0A452DQH3|A0A452DQH3_CAPHI;tr|A0A452DQJ4|A0A452DQJ4_CAPHI	3	2	139.57	0.0655741	0.307785	2.36987	0.47149	Control	AF samples	52250.8	Uncharacterized protein OS=Capra hircus OX=9925 GN=FUS PE=3 SV=1									1564.8	755.238	1288.13	2469.33	18814	21134.7	1113.47	30185.9
tr|A0A452ETA7|A0A452ETA7_CAPHI	5	4	219.33	0.0657471	0.307785	3.27141	0.470862	AF samples	Control	23322.5	Clathrin light chain OS=Capra hircus OX=9925 GN=CLTA PE=3 SV=1									1088.85	4060.16	6064.12	3825.89	1819.52	2654.43	750.453	5835.03
tr|A0A452DTI0|A0A452DTI0_CAPHI	14	5	853.55	0.0663894	0.309717	1.35041	0.468545	Control	AF samples	30246	Catechol O-methyltransferase OS=Capra hircus OX=9925 GN=COMT PE=3 SV=1									1534.69	1673.56	1775.34	1466.07	19989.2	19363.8	565.616	13634.5
tr|A0A452ETB4|A0A452ETB4_CAPHI;tr|A0A452ETF2|A0A452ETF2_CAPHI;tr|A0A452ETK3|A0A452ETK3_CAPHI;tr|A0A452EU90|A0A452EU90_CAPHI	5	4	291	0.0665456	0.309717	1.80318	0.467985	Control	AF samples	24400	Uncharacterized protein OS=Capra hircus OX=9925 GN=TPD52 PE=3 SV=1									2071.17	1633.26	1753.54	1321.45	25363.2	26989.9	1401.46	10108.5
tr|A0A452EMI7|A0A452EMI7_CAPHI	6	1	409.89	0.0669871	0.310254	7.9186	0.466411	AF samples	Control	11917.7	Uncharacterized protein OS=Capra hircus OX=9925 GN=LOC108634607 PE=4 SV=1									491.076	938.325	532.189	371.07	91.0705	0	23.9764	1041.83
tr|A0A452FSH2|A0A452FSH2_CAPHI;tr|A0A452FSJ9|A0A452FSJ9_CAPHI;tr|A0A452FT05|A0A452FT05_CAPHI	4	3	151.28	0.0670473	0.310254	4.43457	0.466197	AF samples	Control	147641	Uncharacterized protein OS=Capra hircus OX=9925 GN=SPAG9 PE=3 SV=1									1021.38	548.13	2022.92	1315.55	2347.15	4528.86	2.13819	1675.32
tr|A0A452FEA2|A0A452FEA2_CAPHI	220	11	11327.4	0.067326	0.310512	6.76528	0.46521	AF samples	Control	223672	Uncharacterized protein OS=Capra hircus OX=9925 GN=MYH3 PE=3 SV=1									3017.27	25029.1	40108.7	3254.5	3661.1	9437.27	1980.11	6389.81
tr|A0A452FTD0|A0A452FTD0_CAPHI	9	4	464.52	0.0675661	0.310512	2.6609	0.464363	Control	AF samples	18762.8	Ig-like domain-containing protein OS=Capra hircus OX=9925 PE=4 SV=1									585.056	199.346	1946.21	296.987	23047.4	10816.4	224.483	13257.9
tr|A0A452FZU7|A0A452FZU7_CAPHI	17	4	1080.38	0.0676833	0.310512	2.70523	0.463951	Control	AF samples	28563.1	Fibrinogen C-terminal domain-containing protein OS=Capra hircus OX=9925 GN=MFAP4 PE=4 SV=1									73640.3	21090.3	26605	65771.3	1.27477e+06	1.39239e+06	12732	1.00376e+06
tr|A0A452G4I2|A0A452G4I2_CAPHI	17	9	1599.06	0.0679888	0.311025	2.74021	0.462879	AF samples	Control	20204.5	SHSP domain-containing protein OS=Capra hircus OX=9925 GN=HSPB2 PE=3 SV=1									19323.3	55216.2	297098	129169	9815.3	17385.1	41533.4	9677.79
tr|A0A452EGY3|A0A452EGY3_CAPHI	3	1	233.4	0.0682101	0.311151	23.516	0.462107	Control	AF samples	9111.37	40S ribosomal protein S21 OS=Capra hircus OX=9925 GN=RPS21 PE=3 SV=1									276.348	14.2855	343.974	0	39449.2	87241	185.956	1621.45
tr|A0A452FT24|A0A452FT24_CAPHI	12	4	549.09	0.0686058	0.312069	3.69722	0.460732	Control	AF samples	29597.7	40S ribosomal protein S4 OS=Capra hircus OX=9925 GN=RPS4X PE=3 SV=1									875.918	372.941	690.88	28.9567	12174.3	27274	593.333	5837.97
tr|A0A452E867|A0A452E867_CAPHI	12	6	643.49	0.0689711	0.312616	2.89349	0.45947	Control	AF samples	34296.5	Ribosomal_L18_c domain-containing protein OS=Capra hircus OX=9925 GN=LOC102179869 PE=3 SV=1									855.771	298.861	324.959	1202.84	11321.2	40283	511.316	4547.56
tr|A0A452F328|A0A452F328_CAPHI	82	33	6702.76	0.0691154	0.312616	2.60174	0.458974	AF samples	Control	86925.6	Dynamin-type G domain-containing protein OS=Capra hircus OX=9925 GN=SRL PE=4 SV=1									30527.7	49220.1	166387	48127.3	216422	170216	14982.6	36550.4
tr|A0A452E2I7|A0A452E2I7_CAPHI	20	10	1384.56	0.0701103	0.315528	3.78207	0.455582	AF samples	Control	11589.3	Uncharacterized protein OS=Capra hircus OX=9925 GN=LOC108633249 PE=4 SV=1									7023.89	33722.7	80479.4	29661.1	35557.7	95532.7	5699.53	11674.3
tr|A0A452ETD8|A0A452ETD8_CAPHI;tr|A0A452ETK1|A0A452ETK1_CAPHI;tr|A0A452EU58|A0A452EU58_CAPHI;tr|A0A452EUB7|A0A452EUB7_CAPHI	23	4	898.05	0.0702905	0.315528	1.96682	0.454973	AF samples	Control	277990	Uncharacterized protein OS=Capra hircus OX=9925 GN=FLNB PE=3 SV=1									6818.22	8955.94	13164.8	14608.2	26227.3	27097.9	3756.46	12095.1
tr|A0A452EK39|A0A452EK39_CAPHI	12	5	509.99	0.0707973	0.315528	2.2251	0.45327	Control	AF samples	17209.6	Single-stranded DNA-binding protein, mitochondrial OS=Capra hircus OX=9925 GN=SSBP1 PE=3 SV=1									648.264	442.668	454.128	369.397	12908.1	18655.3	192.202	2587.23
tr|A0A452DZ25|A0A452DZ25_CAPHI;tr|A0A452DZC9|A0A452DZC9_CAPHI	8	5	346	0.0708863	0.315528	2.39344	0.452972	Control	AF samples	57660.6	NEDD8-activating enzyme E1 regulatory subunit OS=Capra hircus OX=9925 GN=NAE1 PE=3 SV=1									225.47	131.859	390.534	644.805	12504.1	7512.88	86.0681	4192.78
tr|A0A452FIG7|A0A452FIG7_CAPHI	18	8	1325.02	0.0709642	0.315528	1.92759	0.452712	Control	AF samples	31535.9	S-formylglutathione hydrolase OS=Capra hircus OX=9925 GN=ESD PE=3 SV=1									4800	2637.15	4225.81	9545.67	66007.7	88125.2	2369.71	80075.1
tr|A0A452DT65|A0A452DT65_CAPHI	14	4	853.91	0.0712222	0.315528	2.51635	0.451852	Control	AF samples	24437.1	GTP-binding nuclear protein Ran OS=Capra hircus OX=9925 GN=LOC108637516 PE=3 SV=1									1813	245.348	411.594	2960.07	29722.6	46260.6	609.204	19795
tr|A0A452DMV1|A0A452DMV1_CAPHI	7	3	303.99	0.0713001	0.315528	3.26922	0.451594	AF samples	Control	41059.9	Sodium/potassium-transporting ATPase subunit beta OS=Capra hircus OX=9925 GN=ATP1B4 PE=3 SV=1									731.217	431.498	6090.32	1055.33	632.502	328.689	15.2995	9422.93
tr|A0A452FHV8|A0A452FHV8_CAPHI	22	3	1297.3	0.0713312	0.315528	9.19443	0.45149	AF samples	Control	51238.7	Adenylyl cyclase-associated protein OS=Capra hircus OX=9925 GN=CAP1 PE=3 SV=1									469.763	13915.3	11238.8	6328.81	8287.58	9801.69	204.453	4675.4
tr|A0A452FNR2|A0A452FNR2_CAPHI	6	1	295.39	0.0722547	0.317769	4.40247	0.448446	AF samples	Control	16169.7	UBC core domain-containing protein OS=Capra hircus OX=9925 PE=3 SV=1									1072.7	2873.39	8258.45	3283.71	180.236	2589.64	607.358	3252.35
tr|A0A452FYS6|A0A452FYS6_CAPHI;tr|A0A452FYJ5|A0A452FYJ5_CAPHI	16	8	691.55	0.0722552	0.317769	2.71655	0.448444	Control	AF samples	139540	Dynactin subunit 1 OS=Capra hircus OX=9925 GN=DCTN1 PE=3 SV=1									148.638	174.258	922.154	444.935	5292.11	9359.82	558.414	2595.98
tr|A0A452E7Y7|A0A452E7Y7_CAPHI	11	4	503.49	0.0724315	0.317769	2.94528	0.447868	Control	AF samples	43632.6	PKS_ER domain-containing protein OS=Capra hircus OX=9925 GN=RTN4IP1 PE=3 SV=1									852.781	769.714	897.341	1427.62	25277.4	33384.9	214.509	24509
tr|A0A452DRC3|A0A452DRC3_CAPHI	3	1	204.53	0.0728169	0.318589	4.90283	0.446613	AF samples	Control	13721.5	Uncharacterized protein OS=Capra hircus OX=9925 GN=PAM16 PE=3 SV=1									270.461	534.011	681.296	475.706	109.052	0	93.1304	186.792
tr|A0A452EB34|A0A452EB34_CAPHI	63	1	3989.52	0.0732612	0.319662	1.87824	0.445176	Control	AF samples	32858.3	Uncharacterized protein OS=Capra hircus OX=9925 GN=SLC25A6 PE=3 SV=1									271.443	465.08	594.032	210.715	7888.52	9335.99	102.18	3749.53
tr|A0A452DZH9|A0A452DZH9_CAPHI	20	10	1212.91	0.0739978	0.321459	1.9452	0.442814	Control	AF samples	79191.2	Thioredoxin domain-containing protein OS=Capra hircus OX=9925 GN=NHLRC2 PE=4 SV=1									9835.15	2112.21	2260.18	5830.1	117567	99839.7	2350.21	50098.1
tr|A0A452ELE4|A0A452ELE4_CAPHI	43	20	2871.01	0.0742223	0.321459	2.09371	0.442099	Control	AF samples	40333.1	NADH dehydrogenase [ubiquinone] 1 alpha subcomplex subunit 10, mitochondrial OS=Capra hircus OX=9925 GN=NDUFA10 PE=3 SV=1									13382.5	7483.75	7971.72	5556.36	259601	210543	5168.09	40257.7
tr|A0A452DJR4|A0A452DJR4_CAPHI;tr|A0A452DJS2|A0A452DJS2_CAPHI	2	1	41.78	0.0742736	0.321459	9.17538	0.441936	Control	AF samples	197074	SWIM-type domain-containing protein OS=Capra hircus OX=9925 GN=ZSWIM8 PE=4 SV=1									2941.69	444.651	348.829	712.808	125726	127940	145.184	87656.9
tr|A0A452FW84|A0A452FW84_CAPHI;tr|A0A452FWH4|A0A452FWH4_CAPHI	14	7	628.98	0.0747399	0.322089	1.61145	0.440461	AF samples	Control	55114.3	Perilipin OS=Capra hircus OX=9925 GN=PLIN1 PE=3 SV=1									5172.55	6217.08	11726.9	8667.14	27644.8	36540.5	2344.79	19030.1
tr|A0A452E219|A0A452E219_CAPHI	40	21	2699	0.0748886	0.322089	2.51432	0.439992	AF samples	Control	16824.3	Cytochrome c oxidase polypeptide Va OS=Capra hircus OX=9925 GN=LOC102191741 PE=3 SV=1									177971	347215	510888	450824	1.11092e+06	799953	98436.4	97402.7
tr|A0A452G5C8|A0A452G5C8_CAPHI	5	2	427.66	0.0750935	0.322089	1.98463	0.439348	AF samples	Control	11898.5	Complex I-9kD OS=Capra hircus OX=9925 GN=NDUFV3 PE=3 SV=1									2284.35	3336.66	5142.31	3661.27	14743.9	13518.6	1013.87	2483.16
tr|A0A452FM00|A0A452FM00_CAPHI	29	9	1754.54	0.0752216	0.322089	1.89659	0.438947	Control	AF samples	15104.4	FABP domain-containing protein OS=Capra hircus OX=9925 GN=FABP5 PE=3 SV=1									4756.41	2632.57	4209.78	1207.66	45793.1	83548.2	1276.45	33120.3
tr|A0A452EZL5|A0A452EZL5_CAPHI	15	3	859.95	0.0762113	0.325459	1.90009	0.43587	Control	AF samples	45797.1	AAA domain-containing protein OS=Capra hircus OX=9925 GN=PSMC6 PE=3 SV=1									3066.87	1430.04	1216.59	1422.1	30861.3	43709.9	1271.28	10197
tr|A0A452G353|A0A452G353_CAPHI	1	1	27.11	0.0773381	0.328842	4.5291	0.432421	Control	AF samples	57305.1	Uncharacterized protein OS=Capra hircus OX=9925 GN=SESN3 PE=3 SV=1									47.2465	456.616	629.056	51.8201	7833.48	12147.2	777.583	1365.28
tr|A0A452GBL9|A0A452GBL9_CAPHI	4	3	208.44	0.077413	0.328842	2.36285	0.432193	AF samples	Control	27445	Uncharacterized protein OS=Capra hircus OX=9925 GN=CDV3 PE=3 SV=1									6633.48	15523.4	25591	7421.92	29005.6	25995.4	3699.72	15371.9
tr|A0A452FJZ6|A0A452FJZ6_CAPHI	16	6	737.53	0.0779406	0.32885	1.75667	0.430599	Control	AF samples	50992	DAO domain-containing protein OS=Capra hircus OX=9925 GN=L2HGDH PE=4 SV=1									7585.45	2062.08	5021.85	5110.02	78534.2	92984.9	3201.32	27469.4
tr|A0A452FQ40|A0A452FQ40_CAPHI;tr|A0A452FQA4|A0A452FQA4_CAPHI	4	2	202.55	0.0780125	0.32885	1.8069	0.430383	Control	AF samples	31164.8	Glucosamine-6-phosphate isomerase OS=Capra hircus OX=9925 GN=GNPDA2 PE=3 SV=1									356.608	208.836	1083.6	451.381	6927.3	10162.5	323.389	2541.61
tr|A0A452EUU0|A0A452EUU0_CAPHI	129	60	8674.83	0.0780294	0.32885	1.7546	0.430332	Control	AF samples	62836.8	Glucose-6-phosphate isomerase OS=Capra hircus OX=9925 GN=GPI PE=3 SV=1									255395	107627	106287	215057	2.66239e+06	2.77557e+06	71372.4	2.1074e+06
tr|A0A452F308|A0A452F308_CAPHI;tr|A0A452F375|A0A452F375_CAPHI	7	1	337.19	0.0787432	0.33099	4.71242	0.428197	Control	AF samples	16303.6	Glutathione peroxidase OS=Capra hircus OX=9925 GN=GPX1 PE=3 SV=1									1023.63	263.312	158.276	168.222	25619.5	15962.6	77.8999	18414.5
tr|A0A452FI84|A0A452FI84_CAPHI	7	3	438.42	0.0798631	0.334821	3.42072	0.424891	Control	AF samples	56074.6	26S proteasome non-ATPase regulatory subunit 5 OS=Capra hircus OX=9925 GN=PSMD5 PE=4 SV=1									30.6007	90.3795	642.915	603.606	6015.2	9136.88	580.115	2310.33
tr|A0A452FVB9|A0A452FVB9_CAPHI	10	2	474.82	0.0805728	0.336149	5.27888	0.422822	Control	AF samples	27334.8	BPI1 domain-containing protein OS=Capra hircus OX=9925 PE=4 SV=1									9.66984	950.75	1218.85	1018.7	34968.8	35054.5	622.376	34100.1
tr|A0A452FW61|A0A452FW61_CAPHI	15	7	756.92	0.0807622	0.336149	2.88986	0.422274	Control	AF samples	16748.4	Ig-like domain-containing protein OS=Capra hircus OX=9925 PE=4 SV=1									6728.64	4244.08	11719	2904.09	144615	130020	1615.33	177775
tr|A0A452EWE3|A0A452EWE3_CAPHI	7	1	408.35	0.080808	0.336149	4.47058	0.422141	Control	AF samples	28378.3	GST N-terminal domain-containing protein OS=Capra hircus OX=9925 GN=CLIC2 PE=3 SV=1									499.181	327.322	942.244	629.191	7622.21	11621.7	1919.95	5467.14
tr|A0A452FXL9|A0A452FXL9_CAPHI;tr|A0A452FXN5|A0A452FXN5_CAPHI	13	7	585.15	0.0818283	0.339514	1.69352	0.419213	Control	AF samples	46670.1	Platelet-activating factor acetylhydrolase IB subunit alpha OS=Capra hircus OX=9925 GN=PAFAH1B1 PE=3 SV=1									449.844	288.904	597.237	1139.61	6847.47	10327.9	380.047	4718.3
tr|A0A452G0R1|A0A452G0R1_CAPHI	8	3	577.48	0.0836592	0.34565	2.17694	0.414061	AF samples	Control	13318.3	MICOS complex subunit MIC13 OS=Capra hircus OX=9925 GN=MICOS13 PE=3 SV=1									806.771	405.428	1386.01	777.981	4540.97	4360.59	132.622	396.536
tr|A0A452E1U5|A0A452E1U5_CAPHI	23	8	1331.94	0.0837378	0.34565	2.23527	0.413843	Control	AF samples	45155.6	SCP2 domain-containing protein OS=Capra hircus OX=9925 GN=HSDL2 PE=4 SV=1									3470.51	9402.9	6607.5	7523.1	88809.5	106948	8305.97	58110.9
tr|A0A452DUP7|A0A452DUP7_CAPHI	3	2	86.63	0.0839876	0.345792	32.3025	0.41315	Control	AF samples	25330.1	Adenylate kinase 4, mitochondrial OS=Capra hircus OX=9925 GN=AK4 PE=3 SV=1									0	2.13867	0	0	452.439	217.236	5.24476	0
tr|A0A452DWR4|A0A452DWR4_CAPHI;tr|A0A452DWP9|A0A452DWP9_CAPHI	51	19	3784.58	0.0849941	0.349041	1.89173	0.410385	Control	AF samples	57388.8	Aldedh domain-containing protein OS=Capra hircus OX=9925 GN=ALDH7A1 PE=4 SV=1									40890.5	19019.5	43017.9	20226.9	494061	900982	7759.08	296103
tr|A0A452FF42|A0A452FF42_CAPHI	38	15	2426.95	0.0852986	0.349398	2.51477	0.409555	AF samples	Control	49384.3	Elongation factor Tu OS=Capra hircus OX=9925 GN=TUFM PE=3 SV=1									6407.89	7056.82	14376.9	2415.66	34955	47914	392.978	8641.66
tr|A0A452F327|A0A452F327_CAPHI	68	15	5012.46	0.0862276	0.350779	1.7636	0.407045	AF samples	Control	83253.2	HATPase_c domain-containing protein OS=Capra hircus OX=9925 GN=HSP90AB1 PE=3 SV=1									22639.5	16458	39151.3	26379.5	146539	166618	1274.15	101622
tr|A0A452DWW0|A0A452DWW0_CAPHI	185	12	15455.4	0.0862493	0.350779	2.91422	0.406987	AF samples	Control	17054.5	Myoglobin OS=Capra hircus OX=9925 GN=MB PE=3 SV=1									1.64507e+06	9.50813e+06	5.56573e+06	5.70094e+06	8.79327e+06	9.79636e+06	1.3938e+06	4.92119e+06
tr|A0A452DL17|A0A452DL17_CAPHI;tr|A0A452DLG5|A0A452DLG5_CAPHI	1	1	25.25	0.0863108	0.350779	1.23876	0.406822	AF samples	Control	132670	SAP domain-containing protein OS=Capra hircus OX=9925 GN=CCAR1 PE=4 SV=1									122535	637230	1.14341e+06	773146	36805.9	27041.8	547940	22128.9
tr|A0A452ETL0|A0A452ETL0_CAPHI	1	1	82.59	0.0865095	0.350779	4.7645	0.40629	Control	AF samples	10703.3	U6 snRNA-associated Sm-like protein LSm2 OS=Capra hircus OX=9925 GN=LSM2 PE=3 SV=1									0	639.557	0	601.137	19070.9	22839.2	231.337	7707
tr|A0A452FG03|A0A452FG03_CAPHI	44	16	3464.96	0.0872615	0.351577	1.97473	0.404289	Control	AF samples	38897.6	Annexin OS=Capra hircus OX=9925 GN=ANXA1 PE=3 SV=1									8283.39	7158.76	8703.47	8633.38	95181.4	136297	8464.44	52425.9
tr|A0A452G4C7|A0A452G4C7_CAPHI	13	10	643.11	0.0874265	0.351577	2.98145	0.403852	Control	AF samples	34695.9	ATP-dependent (S)-NAD(P)H-hydrate dehydratase OS=Capra hircus OX=9925 GN=NAXD PE=3 SV=1									134152	48626.8	40684.3	65248	1.67406e+06	821335	41194.8	2.44146e+06
tr|A0A452EN27|A0A452EN27_CAPHI	23	9	1076.85	0.0875965	0.351577	4.531	0.403404	AF samples	Control	46284.8	COP9 signalosome complex subunit 4 OS=Capra hircus OX=9925 GN=COPS4 PE=3 SV=1									2738.58	13065.1	35669	43137.3	25703.7	32899.1	2957.37	12438.9
tr|A0A452FAS7|A0A452FAS7_CAPHI;tr|A0A452FAW1|A0A452FAW1_CAPHI	144	30	6462.54	0.0879425	0.351577	4.04518	0.402494	Control	AF samples	229855	Uncharacterized protein OS=Capra hircus OX=9925 GN=MYH9 PE=3 SV=1									8820.11	5424.9	4738.87	5989.13	174604	133304	1791.44	327790
Q7M323|PLMN_CAPHI	460	77	9933.13	0.088019	0.351577	1.82718	0.402293	AF samples	Control	13908.3	Plasminogen (Fragment) OS=Capra hircus OX=9925 GN=PLG PE=1 SV=1									96483.2	121077	215859	116353	225979	132748	66154.3	46505.5
tr|A0A452EUK4|A0A452EUK4_CAPHI	4	4	92.98	0.0880535	0.351577	1.72348	0.402203	Control	AF samples	32800.1	Inorganic diphosphatase OS=Capra hircus OX=9925 GN=PPA1 PE=3 SV=1									690.856	175.5	183.41	290.192	6183.93	7075.72	151.131	2639.38
tr|A0A452EV37|A0A452EV37_CAPHI	22	5	1491.47	0.0882389	0.351577	1.39305	0.401717	AF samples	Control	34160.4	Mimecan OS=Capra hircus OX=9925 GN=OGN PE=3 SV=1									14350.3	15388	23810.2	27897.9	141475	161163	2776.82	82297.1
tr|A0A452EHP3|A0A452EHP3_CAPHI	8	4	475.11	0.088655	0.35236	1.78758	0.400632	Control	AF samples	41539.3	Actin-related protein 2/3 complex subunit OS=Capra hircus OX=9925 GN=ARPC1A PE=3 SV=1									642.166	417.639	385.731	1072.98	7584.98	12044.4	445.022	4822.13
tr|A0A452FUI6|A0A452FUI6_CAPHI	3	1	147.81	0.0890981	0.353247	8.40777	0.399483	Control	AF samples	16010	ADF-H domain-containing protein OS=Capra hircus OX=9925 GN=COTL1 PE=4 SV=1									34.2585	587.7	146.842	0	7981.57	7161.52	1350.87	4399.35
tr|A0A452FXV5|A0A452FXV5_CAPHI	7	2	521.18	0.0899067	0.355575	4.52777	0.397404	Control	AF samples	23433.9	Maleylacetoacetate isomerase OS=Capra hircus OX=9925 GN=GSTZ1 PE=3 SV=1									960.051	534.976	109.722	1066.83	12870.9	23050.9	2222.08	5636.18
tr|A0A452FY20|A0A452FY20_CAPHI	8	2	261.51	0.0901311	0.355586	2.78387	0.396831	Control	AF samples	39869	Uncharacterized protein OS=Capra hircus OX=9925 GN=CAB39 PE=3 SV=1									18.5466	307.642	633.805	53.1428	6021.88	7631.75	80.234	4425.75
tr|A0A452E1G5|A0A452E1G5_CAPHI;tr|A0A452E1K7|A0A452E1K7_CAPHI	2	1	38.23	0.0907323	0.355663	4.80334	0.395303	Control	AF samples	263576	Uncharacterized protein OS=Capra hircus OX=9925 GN=NCOR2 PE=3 SV=1									29.0321	0	31.7471	11.1683	889.246	773.503	19.4548	393.912
tr|A0A452FVF2|A0A452FVF2_CAPHI	26	8	1255.21	0.0910385	0.355663	1.87921	0.394529	Control	AF samples	77845.6	PH domain-containing protein OS=Capra hircus OX=9925 GN=FERMT2 PE=3 SV=1									1170.21	235.922	360.888	464.092	9924.3	16737.1	193.02	4803.81
tr|A0A452EZS5|A0A452EZS5_CAPHI	38	19	2883.59	0.0911226	0.355663	1.74808	0.394317	Control	AF samples	35302.8	PKS_ER domain-containing protein OS=Capra hircus OX=9925 GN=CRYZ PE=3 SV=1									31096	31933.2	48974.9	41321.2	535650	479340	32102.2	211096
tr|M4NBE4|M4NBE4_CAPHI	67	21	4757.16	0.0914474	0.355663	1.7529	0.393501	AF samples	Control	72397.1	78 kDa glucose-regulated protein OS=Capra hircus OX=9925 GN=HSPA5 PE=2 SV=1									22006.1	24545.2	44707.6	50016	100031	130239	11455.3	61778
tr|A0A452DPK3|A0A452DPK3_CAPHI;tr|A0A452DPP1|A0A452DPP1_CAPHI	3	2	151.04	0.0917044	0.355663	2.6592	0.392857	AF samples	Control	40082.8	Mitochondrial import inner membrane translocase subunit TIM50 OS=Capra hircus OX=9925 GN=TIMM50 PE=3 SV=1									538.112	287.739	2187.51	674.398	2138.47	2051.01	197.377	299.696
tr|A0A452FMX3|A0A452FMX3_CAPHI	124	44	4177.82	0.0917501	0.355663	1.85546	0.392743	AF samples	Control	470756	Uncharacterized protein OS=Capra hircus OX=9925 GN=PLEC PE=4 SV=1									64477.8	43705	143044	122602	203424	388448	26132.6	163509
tr|A0A452ESK8|A0A452ESK8_CAPHI	7	2	285.08	0.0917804	0.355663	1.82424	0.392667	AF samples	Control	51727.6	Protein kinase domain-containing protein OS=Capra hircus OX=9925 GN=MAP3K20 PE=4 SV=1									1700.21	1918.83	5639.27	2712.53	8372.18	10026.1	936.082	3749.47
tr|A0A452ER42|A0A452ER42_CAPHI	8	7	378.11	0.0919224	0.355663	5.47154	0.392313	AF samples	Control	14117.3	Gamma-brain natriuretic peptide OS=Capra hircus OX=9925 GN=NPPB PE=3 SV=1									17183.1	4542.23	4535.82	49935.6	16142.2	21144.9	2141.24	11718.9
tr|A0A452FNS1|A0A452FNS1_CAPHI	37	10	2620.7	0.0929351	0.357399	1.62552	0.389804	Control	AF samples	17869.3	Peptidyl-prolyl cis-trans isomerase OS=Capra hircus OX=9925 GN=PPIA PE=3 SV=1									78593.2	45471.1	57597.7	74611.2	725573	1.32661e+06	20119.4	697727
tr|A0A452G3T0|A0A452G3T0_CAPHI	1	1	71.06	0.0932341	0.357399	1.42344	0.38907	Control	AF samples	57932.3	F-box domain-containing protein OS=Capra hircus OX=9925 GN=FBXO7 PE=4 SV=1									454.478	436.226	445.2	776.591	7775.28	7170.24	250.523	3021.93
tr|A0A452FBE9|A0A452FBE9_CAPHI;tr|A0A452FBM6|A0A452FBM6_CAPHI;tr|A0A452FBV2|A0A452FBV2_CAPHI	4	2	261.61	0.0933816	0.357399	5.38468	0.388708	Control	AF samples	43710.2	LAM_G_DOMAIN domain-containing protein OS=Capra hircus OX=9925 GN=SHBG PE=4 SV=1									13.9096	47.4777	638.729	126.994	944.899	6880.88	232.896	9502.3
tr|A0A452DNL3|A0A452DNL3_CAPHI	16	3	1028.62	0.0937488	0.357399	4.46287	0.387811	Control	AF samples	37331	WD_REPEATS_REGION domain-containing protein OS=Capra hircus OX=9925 GN=GNB2 PE=3 SV=1									173.061	36.0311	271.858	16.17	9241.58	4902.79	141.483	376.432
tr|A0A452DRB9|A0A452DRB9_CAPHI	34	14	1558.68	0.0942091	0.357399	3.92458	0.386693	AF samples	Control	99030	Uncharacterized protein OS=Capra hircus OX=9925 PE=4 SV=1									1836.18	5562.92	2081.76	13600.1	9742.99	3631.86	1132.44	2579.46
tr|A0A452FIJ7|A0A452FIJ7_CAPHI	9	6	607.91	0.0945006	0.357399	5.46079	0.385988	Control	AF samples	48404.3	3-oxoacyl-[acyl-carrier-protein] synthase, mitochondrial OS=Capra hircus OX=9925 GN=OXSM PE=3 SV=1									1603.29	345.031	1559.48	3.39238	43848.4	79411.2	850.73	14454.8
tr|A0A452ETX9|A0A452ETX9_CAPHI	31	10	1650.15	0.0948449	0.357399	3.62799	0.385159	Control	AF samples	165484	Uncharacterized protein OS=Capra hircus OX=9925 GN=LOC102175560 PE=3 SV=1									252.741	613.346	1817.36	783.183	14045.9	7002.07	1049.49	26288.9
tr|A0A452DU29|A0A452DU29_CAPHI	35	16	2631.53	0.0951771	0.357399	2.06676	0.384362	AF samples	Control	129313	Reticulon OS=Capra hircus OX=9925 GN=RTN4 PE=4 SV=1									7766.15	7736.91	31450.8	18403.9	45864.8	29330.5	4662.69	19003.7
tr|A0A452EKM2|A0A452EKM2_CAPHI	9	4	367.94	0.0952561	0.357399	5.13813	0.384173	Control	AF samples	33262.8	Sulfurtransferase OS=Capra hircus OX=9925 GN=TST PE=4 SV=1									780.527	196.794	95.9012	206.299	17720.7	28051.5	47.711	11670
P02078|HBBC_CAPHI	1275	143	36115.8	0.0953734	0.357399	2.48571	0.383892	Control	AF samples	15751.1	Hemoglobin subunit beta-C OS=Capra hircus OX=9925 GN=HBBC PE=2 SV=2									95240.7	383787	125835	641909	1.00181e+07	4.41123e+06	125821	6.46659e+06
tr|A0A452FFV4|A0A452FFV4_CAPHI	48	21	3208.37	0.095778	0.357399	2.30241	0.382929	Control	AF samples	67359.9	Acetyltransferase component of pyruvate dehydrogenase complex OS=Capra hircus OX=9925 GN=DLAT PE=3 SV=1									31479	17245	20997.9	26284.8	554270	1.10051e+06	10028.6	115063
tr|A0A452EXY1|A0A452EXY1_CAPHI;tr|A0A452EY58|A0A452EY58_CAPHI	5	2	192.6	0.0958787	0.357399	3.41175	0.38269	Control	AF samples	36121.1	Uncharacterized protein OS=Capra hircus OX=9925 GN=AUH PE=3 SV=1									740.191	257.34	15.2648	19.5647	11067.4	20734.1	93.3369	2496.92
tr|A0A452FRG2|A0A452FRG2_CAPHI	4	3	172.67	0.0959718	0.357399	2.87374	0.382469	AF samples	Control	13911.1	J domain-containing protein OS=Capra hircus OX=9925 GN=DNAJC19 PE=4 SV=1									245.256	556.881	1053.62	233.433	2992.07	3139.29	13.9332	110.634
tr|A0A452G3V6|A0A452G3V6_CAPHI	5	4	139.87	0.0962804	0.357399	4.21327	0.381739	AF samples	Control	110452	Collagen type I alpha 2 chain OS=Capra hircus OX=9925 GN=COL1A2 PE=4 SV=1									329.884	3439.31	1117.99	1193.12	4723.98	2189.68	111.267	2308.75
tr|A0A452FNV6|A0A452FNV6_CAPHI	3	3	111.56	0.0963843	0.357399	3.67253	0.381493	Control	AF samples	61736.9	Uncharacterized protein OS=Capra hircus OX=9925 GN=FAM114A1 PE=3 SV=1									284.856	0	1.73361	263.964	5895.05	5508.36	98.9526	2966.76
tr|A0A452EAY4|A0A452EAY4_CAPHI	19	2	1486.58	0.0967642	0.357399	1.63859	0.380599	AF samples	Control	40717.2	N-myc downstream-regulated gene 2 protein OS=Capra hircus OX=9925 GN=NDRG2 PE=3 SV=1									46194.7	23940	48149.1	32720.7	248809	179278	2903.43	180325
tr|A0A452FZX0|A0A452FZX0_CAPHI;tr|A0A452FZZ9|A0A452FZZ9_CAPHI;tr|A0A452G0I1|A0A452G0I1_CAPHI;tr|A0A452G0V5|A0A452G0V5_CAPHI	13	7	474.63	0.0969371	0.357399	3.61437	0.380194	Control	AF samples	105394	Eukaryotic translation initiation factor 3 subunit C OS=Capra hircus OX=9925 GN=LOC102182187 PE=3 SV=1									196.774	164.379	232.604	94.5596	6907.79	13898.8	45.293	1237.76
tr|A0A452ES10|A0A452ES10_CAPHI;tr|A0A452ESY5|A0A452ESY5_CAPHI	10	4	499.4	0.0969389	0.357399	2.30288	0.38019	AF samples	Control	95722.5	Alpha-dystroglycan OS=Capra hircus OX=9925 GN=DAG1 PE=4 SV=1									439.111	846.736	2060.98	1308.15	8146.56	7094.49	65.7235	571.139
tr|A0A452FI81|A0A452FI81_CAPHI	8	3	351.55	0.0969514	0.357399	1.77918	0.38016	AF samples	Control	19243.8	Thioredoxin domain-containing protein 12 OS=Capra hircus OX=9925 GN=TXNDC12 PE=4 SV=1									10968.2	6646.27	19745.7	5160.28	45757	53732.5	1227.06	39083.7
tr|A0A452DT93|A0A452DT93_CAPHI	17	7	852.73	0.097125	0.357399	2.03493	0.379754	AF samples	Control	60382.6	Sulfite oxidase OS=Capra hircus OX=9925 GN=SUOX PE=4 SV=1									3068.44	3285.3	5700.79	3475.37	23924.3	19035.7	93.7425	13502.1
tr|A0A452FXA4|A0A452FXA4_CAPHI;tr|A0A452FXA9|A0A452FXA9_CAPHI	2	1	74.3	0.0971461	0.357399	2.63521	0.379705	Control	AF samples	80664	Uncharacterized protein OS=Capra hircus OX=9925 GN=MELTF PE=3 SV=1									321.675	366.717	90.925	239.302	5602.1	9995.55	303.43	1333.23
tr|A0A452EQU0|A0A452EQU0_CAPHI	1	1	46.06	0.0972679	0.357399	11.6546	0.379421	Control	AF samples	35462.5	GATOR complex protein SEC13 OS=Capra hircus OX=9925 GN=SEC13 PE=3 SV=1									65.5128	0	21.3001	12.038	5308.25	5021.19	4.36904	590.095
tr|A0A452G039|A0A452G039_CAPHI	30	21	1596.35	0.0977185	0.357987	2.13118	0.378372	AF samples	Control	19992.6	Alpha-atrial natriuretic peptide OS=Capra hircus OX=9925 GN=NPPA PE=3 SV=1									418510	249137	322593	283368	884545	1.52359e+06	92077.1	124787
tr|A0A452DU93|A0A452DU93_CAPHI	26	3	1718.78	0.0978738	0.357987	1.82005	0.378012	AF samples	Control	35420.9	3-hydroxyisobutyrate dehydrogenase, mitochondrial OS=Capra hircus OX=9925 PE=3 SV=1									1317.42	2223.39	5827.37	4325.25	13345.1	22605	480.227	8029.6
tr|A0A452EUX2|A0A452EUX2_CAPHI	50	18	3445.84	0.0981678	0.358246	1.87224	0.377332	AF samples	Control	25095	Peroxiredoxin-6 OS=Capra hircus OX=9925 GN=PRDX6 PE=3 SV=1									18165.7	30901.6	54341.6	55030.5	30317.8	32646.4	18547.4	31446.5
tr|A0A452DPX9|A0A452DPX9_CAPHI	3	1	54.7	0.0985249	0.358734	6.12003	0.37651	AF samples	Control	91192.3	WD_REPEATS_REGION domain-containing protein OS=Capra hircus OX=9925 GN=WDR78 PE=4 SV=1									745.763	3277.01	9361.48	1657.53	307.041	0	511.664	1287.91
tr|A0A452FEY0|A0A452FEY0_CAPHI	3	2	110.6	0.0989362	0.359416	8.78351	0.375567	AF samples	Control	38715	Uncharacterized protein OS=Capra hircus OX=9925 GN=CAB39L PE=3 SV=1									111.256	436.496	3718.52	198.545	1936.37	69.8638	18.5291	662.441
tr|A0A452E8X2|A0A452E8X2_CAPHI	10	7	555.52	0.0992941	0.359902	3.76406	0.37475	Control	AF samples	39394.3	Uncharacterized protein OS=Capra hircus OX=9925 GN=ADPRS PE=3 SV=1									698.94	196.962	283.548	135.336	19175.9	16296.7	53.1656	6781.07
tr|A0A452FUR2|A0A452FUR2_CAPHI	42	6	2420.21	0.10034	0.362873	1.49988	0.372384	Control	AF samples	76195.7	Uncharacterized protein OS=Capra hircus OX=9925 GN=NEBL PE=4 SV=1									238.964	131.881	343.159	160.084	3502.81	2041.8	109.396	1444.44
tr|A0A452FVS1|A0A452FVS1_CAPHI	46	16	3170.49	0.101054	0.364081	3.61434	0.370783	AF samples	Control	26441.7	Adenylate kinase 2, mitochondrial OS=Capra hircus OX=9925 GN=AK2 PE=3 SV=1									22606.5	99960.2	178625	24297.1	97289.1	217711	12798.5	28053.9
tr|A0A452FMZ7|A0A452FMZ7_CAPHI	115	40	8281.79	0.101127	0.364081	1.69542	0.370621	AF samples	Control	84730.8	HATPase_c domain-containing protein OS=Capra hircus OX=9925 GN=HSP90AA1 PE=3 SV=1									65944.3	38024.8	174458	57952.9	377296	510257	9284.49	278924
tr|A0A452EN67|A0A452EN67_CAPHI	4	2	195.68	0.101959	0.366254	91.9038	0.368777	Control	AF samples	41340.8	Tripartite motif-containing protein 54 OS=Capra hircus OX=9925 GN=TRIM54 PE=4 SV=1									0	0	19.0703	0	6116.15	6359.53	10.5495	0
tr|A0A452EAS1|A0A452EAS1_CAPHI;tr|A0A452EAW5|A0A452EAW5_CAPHI	7	2	381.67	0.102832	0.367894	3.7655	0.36686	Control	AF samples	42070.3	Uncharacterized protein OS=Capra hircus OX=9925 GN=GNA11 PE=3 SV=1									185.179	0	5.65988	348.576	4061.84	7202.65	108.325	2690.01
tr|A0A452FLZ7|A0A452FLZ7_CAPHI;tr|A0A452FMJ4|A0A452FMJ4_CAPHI;tr|A0A452FMJ8|A0A452FMJ8_CAPHI	2	1	77.49	0.102874	0.367894	9.45976	0.36677	AF samples	Control	134950	PDZ domain-containing protein OS=Capra hircus OX=9925 GN=SYNPO2 PE=4 SV=1									497.387	5291.31	13359.4	1766.21	0	1453.46	32.3095	8323.73
tr|A0A452EMY0|A0A452EMY0_CAPHI	8	7	271.34	0.103438	0.369091	1.60233	0.365541	AF samples	Control	28744.3	Uncharacterized protein OS=Capra hircus OX=9925 GN=TFAM PE=4 SV=1									1200.99	833.565	2108.5	1318.51	5838	14328.7	244.11	1712.1
tr|A0A452F585|A0A452F585_CAPHI	11	6	601.84	0.104028	0.370372	2.02841	0.364266	Control	AF samples	36173.5	Serine/threonine-protein phosphatase 2A activator OS=Capra hircus OX=9925 GN=PTPA PE=3 SV=1									3179.62	1076.34	5148.01	3997.09	39404.4	46116.3	3230.11	24257.9
tr|A0A452FSS9|A0A452FSS9_CAPHI	14	6	859.6	0.105159	0.372628	2.13738	0.361846	AF samples	Control	46275.9	Uncharacterized protein OS=Capra hircus OX=9925 GN=SCRN1 PE=3 SV=1									6230.84	7105.36	16702.7	24966.6	28010.6	39169.3	2354.03	44382.4
tr|A0A452FQP1|A0A452FQP1_CAPHI	1	1	24.1	0.105311	0.372628	3.44265	0.361522	AF samples	Control	88674	BRCA1-A complex subunit RAP80 OS=Capra hircus OX=9925 GN=UIMC1 PE=3 SV=1									980.423	5886.46	13300.2	7755.45	9055.11	13769.6	1066.17	6176.57
tr|A0A452GB99|A0A452GB99_CAPHI	21	6	1269.19	0.105509	0.372628	1.76573	0.361103	AF samples	Control	22454.5	Transgelin OS=Capra hircus OX=9925 GN=TAGLN2 PE=3 SV=1									19481.5	35602.6	56977.2	47008.7	31560.9	62275	19515.1	27193.5
tr|A0A452FE48|A0A452FE48_CAPHI	7	2	293.08	0.10559	0.372628	8.67116	0.360932	Control	AF samples	25753.2	Glutathione S-transferase kappa OS=Capra hircus OX=9925 GN=GSTK1 PE=3 SV=1									89.3893	35.1474	0	0.0287589	3030.35	8874.28	6.58179	211.368
tr|A0A452E6R9|A0A452E6R9_CAPHI	6	4	428.81	0.106331	0.374419	2.10747	0.359371	AF samples	Control	9320.88	Complex I-B9 OS=Capra hircus OX=9925 PE=3 SV=1									30994.5	179489	151606	138924	94647.8	69499	58330.1	37634.3
tr|A0A452G9A6|A0A452G9A6_CAPHI	16	8	740.59	0.106601	0.37455	1.83368	0.358805	AF samples	Control	82057.8	Uncharacterized protein OS=Capra hircus OX=9925 GN=TXLNB PE=3 SV=1									4090.39	3162.65	8554.17	9216.54	12746.6	10386.9	2659.41	3920.35
tr|A0A452EWY0|A0A452EWY0_CAPHI	24	12	1115.32	0.107417	0.376594	3.10941	0.357105	AF samples	Control	89284.4	AAA domain-containing protein OS=Capra hircus OX=9925 GN=AFG3L2 PE=3 SV=1									580.05	3460.79	1377.69	898.222	6851.91	4431.64	190.815	1813.03
tr|A0A452EIS8|A0A452EIS8_CAPHI;tr|A0A452EIT8|A0A452EIT8_CAPHI;tr|A0A452EJ35|A0A452EJ35_CAPHI	14	7	690.58	0.108197	0.377571	2.23722	0.355496	Control	AF samples	52064	Christmas factor OS=Capra hircus OX=9925 GN=F9 PE=4 SV=1									466.722	1639.77	856.633	3305.44	19257.8	36337.9	1747.66	11642.8
tr|A0A452ELZ4|A0A452ELZ4_CAPHI;tr|A0A452EMM8|A0A452EMM8_CAPHI;tr|A0A452EMY6|A0A452EMY6_CAPHI	10	7	436.68	0.109135	0.377571	2.10872	0.35358	AF samples	Control	184133	Uncharacterized protein OS=Capra hircus OX=9925 GN=TNS1 PE=3 SV=1									1460.5	3562.08	2025.17	3023.81	5496.34	4295.44	823.491	4679.69
tr|A0A452FVJ7|A0A452FVJ7_CAPHI;tr|A0A452FW25|A0A452FW25_CAPHI	3	2	106.25	0.109897	0.377571	38.5955	0.352036	Control	AF samples	62671	Phospholipase B-like OS=Capra hircus OX=9925 GN=PLBD1 PE=3 SV=1									0	0	58.9179	1747.14	3517.69	1729.36	18023.4	1089.52
tr|A0A452G9G0|A0A452G9G0_CAPHI	3	2	177.52	0.109946	0.377571	3.31018	0.351938	Control	AF samples	8086.69	60S ribosomal protein L38 OS=Capra hircus OX=9925 GN=RPL38 PE=3 SV=1									383.506	44.6507	443.616	192.702	5031.05	8836.95	460.337	1042
tr|A0A452FM48|A0A452FM48_CAPHI	8	3	323.65	0.110174	0.377571	3.02109	0.351479	AF samples	Control	28032.1	Phosphomannomutase OS=Capra hircus OX=9925 GN=PMM2 PE=3 SV=1									1902.07	14224.7	15373.3	5448.98	4216.93	8376.8	2485.51	7951.55
tr|A0A452F1S0|A0A452F1S0_CAPHI	36	18	2819.44	0.11031	0.377571	2.53062	0.351207	AF samples	Control	30388.6	Complex I-30kD OS=Capra hircus OX=9925 GN=NDUFS3 PE=3 SV=1									17352.9	40130	150737	34053.3	114045	67972.3	15784.5	36748.8
tr|A0A452FK47|A0A452FK47_CAPHI	8	4	478.82	0.110326	0.377571	1.95832	0.351174	AF samples	Control	11460.1	Acylphosphatase OS=Capra hircus OX=9925 GN=ACYP1 PE=3 SV=1									5143.74	8607.08	18238.4	14598.6	17137.7	24402.1	3594.77	24704.8
tr|A0A452FTN4|A0A452FTN4_CAPHI	13	8	755.99	0.110369	0.377571	2.63086	0.351089	Control	AF samples	40462.8	Phosphoserine aminotransferase OS=Capra hircus OX=9925 GN=PSAT1 PE=3 SV=1									509.931	366.18	221.752	452.342	19165.8	13929.1	104.088	2886.99
tr|A0A452FDV8|A0A452FDV8_CAPHI	1	1	30.18	0.110728	0.377571	2.89079	0.350369	Control	AF samples	19315	Uncharacterized protein OS=Capra hircus OX=9925 PE=4 SV=1									221.881	114.178	0	0	3051.8	1762.65	50.6272	2223.32
tr|A0A452E1E4|A0A452E1E4_CAPHI	7	5	523.72	0.110779	0.377571	1.75868	0.350268	Control	AF samples	18753.3	Glycine cleavage system H protein OS=Capra hircus OX=9925 GN=LOC108634030 PE=3 SV=1									7138.35	1565	15319.7	4652.54	87207.2	138208	3506.31	47377
tr|A0A452EPW1|A0A452EPW1_CAPHI	6	3	236.73	0.110932	0.377571	1.74327	0.349963	AF samples	Control	36894.6	NAD-dependent protein deacetylase OS=Capra hircus OX=9925 GN=SIRT3 PE=3 SV=1									1067.83	3224.43	3818.66	3424	2899.95	2676.19	1562.27	874.18
tr|A0A452E6C1|A0A452E6C1_CAPHI	8	1	402.06	0.11101	0.377571	4.33498	0.349807	Control	AF samples	37581.2	WD_REPEATS_REGION domain-containing protein OS=Capra hircus OX=9925 GN=GNB4 PE=3 SV=1									2.73016	0.743234	11.8778	6.87154	342.36	221.548	6.70418	13.1254
tr|A0A452EPG5|A0A452EPG5_CAPHI;tr|A0A452ENC5|A0A452ENC5_CAPHI;tr|A0A452END2|A0A452END2_CAPHI;tr|A0A452EPH1|A0A452EPH1_CAPHI	16	1	825.95	0.111094	0.377571	1.45315	0.34964	Control	AF samples	76241.6	Amine oxidase OS=Capra hircus OX=9925 PE=3 SV=1									969.382	540.039	575.609	655.523	9036.71	12492.7	318.19	3760.93
tr|A0A452E5B4|A0A452E5B4_CAPHI	10	4	576.73	0.11114	0.377571	1.65947	0.349549	Control	AF samples	22457.2	Peroxiredoxin-5 OS=Capra hircus OX=9925 GN=PRDX5 PE=3 SV=1									8605.15	6784.25	7965.37	9491.14	163100	149043	1821.23	83341.8
tr|A0A452EIX9|A0A452EIX9_CAPHI	6	1	369.85	0.111348	0.377571	1.37417	0.349135	AF samples	Control	21310.6	Cell division control protein 42 homolog OS=Capra hircus OX=9925 GN=CDC42 PE=3 SV=1									4459.65	3245.98	5185.23	5296.58	28782.3	30431.9	581.037	24497
tr|A0A452EE00|A0A452EE00_CAPHI	10	5	807.84	0.111594	0.377571	1.85847	0.348648	AF samples	Control	22518.8	MICOS complex subunit OS=Capra hircus OX=9925 GN=APOO PE=3 SV=1									1215.47	638.816	2188.91	690.872	2816.31	2592.02	426.143	1292.1
tr|A0A452G1A9|A0A452G1A9_CAPHI	35	3	2144.09	0.111745	0.377571	2.48719	0.348349	Control	AF samples	49914.2	Tubulin beta chain OS=Capra hircus OX=9925 GN=TUBB6 PE=3 SV=1									162.97	104.232	286.871	892.804	9402.73	14565.2	67.8815	4047.87
tr|A0A452F9S7|A0A452F9S7_CAPHI;tr|A0A452F9T0|A0A452F9T0_CAPHI	11	2	426.1	0.112087	0.377571	12.6657	0.347675	Control	AF samples	41336.2	Ig-like domain-containing protein OS=Capra hircus OX=9925 GN=LOC102181202 PE=3 SV=1									8.95352	0.264888	110.08	25.6788	11910.3	272.224	14.3228	874.633
tr|A0A452FEJ8|A0A452FEJ8_CAPHI	16	2	779.94	0.112164	0.377571	2.96649	0.347524	Control	AF samples	56803.1	T-complex protein 1 subunit delta OS=Capra hircus OX=9925 GN=LOC102170672 PE=3 SV=1									1427.31	413.863	688.082	109.613	21498.4	27222.1	130.572	13260.8
tr|A0A452GBL7|A0A452GBL7_CAPHI	11	5	602.44	0.112608	0.377654	2.19821	0.346652	AF samples	Control	15496	Complex I-B17 OS=Capra hircus OX=9925 GN=NDUFB6 PE=3 SV=1									2334.57	6211.57	16101.1	6237.17	15390.1	11029.8	2516.29	4350.7
tr|A0A452ESJ1|A0A452ESJ1_CAPHI;tr|A0A452ESR4|A0A452ESR4_CAPHI	3	2	208.37	0.112659	0.377654	2.16393	0.346553	AF samples	Control	36941.3	CAP-ZIP_m domain-containing protein OS=Capra hircus OX=9925 GN=RCSD1 PE=4 SV=1									816.352	3501.28	4467.41	2533.95	3408.86	963.771	1160.71	1769.61
tr|A0A452G829|A0A452G829_CAPHI	6	6	290.03	0.114325	0.379546	1.57475	0.343323	AF samples	Control	21438.5	Uncharacterized protein OS=Capra hircus OX=9925 GN=KRAS PE=4 SV=1									2057.03	2717.14	3962.48	3910.08	9494.97	13947.7	970.789	9508.97
W8E7I1|RBM3_CAPHI;tr|A0A452DYP6|A0A452DYP6_CAPHI	617	101	13117	0.114531	0.379546	1.61478	0.342928	Control	AF samples	17525.8	RNA-binding protein 3 OS=Capra hircus OX=9925 GN=RBM3 PE=2 SV=2									104919	51378.6	201185	114850	1.7147e+06	1.26642e+06	75468.3	650078
tr|A0A452DTW0|A0A452DTW0_CAPHI	9	2	711.18	0.114602	0.379546	1.93327	0.342791	AF samples	Control	40507.1	Reticulon OS=Capra hircus OX=9925 GN=RTN4 PE=4 SV=1									20863.5	30205.4	81676.9	66617.3	136606	92169.8	16981.2	50447
tr|A0A452DPN1|A0A452DPN1_CAPHI	12	7	564.99	0.114969	0.379546	3.2972	0.34209	Control	AF samples	55388.3	Serine hydroxymethyltransferase OS=Capra hircus OX=9925 GN=SHMT2 PE=3 SV=1									737.618	1646.36	477.935	1851.2	25224.5	35802.9	2555.65	5310.49
tr|A0A452FWA5|A0A452FWA5_CAPHI	6	2	277.28	0.115247	0.379546	1.90524	0.34156	Control	AF samples	69676.8	Uncharacterized protein OS=Capra hircus OX=9925 GN=HNRNPR PE=4 SV=1									610.429	653.537	2620.86	1099.06	11274.7	18387.5	1041.63	8507.48
tr|A0A452ET71|A0A452ET71_CAPHI	2	1	82.15	0.115393	0.379546	2.53933	0.341282	AF samples	Control	10788.7	Mitochondrial pyruvate carrier OS=Capra hircus OX=9925 GN=MPC1 PE=3 SV=1									1092.55	835.741	3443.17	5841.11	2467.44	3269.26	839.858	2179.59
tr|A0A452F711|A0A452F711_CAPHI	6	5	292.09	0.115446	0.379546	1.40064	0.341183	AF samples	Control	25190.9	Peptidylprolyl isomerase OS=Capra hircus OX=9925 GN=FKBP3 PE=4 SV=1									918.075	926.183	2133.67	1591.42	8644.72	14721.9	217.888	3186.8
tr|A0A452FGH0|A0A452FGH0_CAPHI	6	3	346.04	0.116229	0.379546	2.01274	0.339702	AF samples	Control	52791.9	SMB domain-containing protein OS=Capra hircus OX=9925 GN=TINAGL1 PE=3 SV=1									2494.26	1861.21	9160.01	3015.23	5973.9	14465.5	1271.33	2917.99
tr|A0A452E2H1|A0A452E2H1_CAPHI	57	20	3720.42	0.116321	0.379546	1.69631	0.33953	AF samples	Control	21456.3	ATP synthase peripheral stalk subunit OSCP OS=Capra hircus OX=9925 GN=ATP5PO PE=3 SV=1									22684.9	21527.8	26172.7	19805.1	75330.7	69109.2	9627.21	16611.5
tr|A0A452EI45|A0A452EI45_CAPHI	3	1	90.6	0.116644	0.379546	35.5524	0.338923	AF samples	Control	17133.4	60S ribosomal protein L29 OS=Capra hircus OX=9925 GN=RPL29 PE=3 SV=1									0.0536872	1430.73	5573.47	1757.79	0	0	57.6489	0
tr|A0A452EN76|A0A452EN76_CAPHI	23	11	1388.33	0.116687	0.379546	2.06131	0.338841	Control	AF samples	35760.5	Uncharacterized protein OS=Capra hircus OX=9925 GN=DHRS11 PE=3 SV=1									11438.4	6785.25	6872.81	6381.06	218715	175142	1637.15	104750
tr|A0A452FUL8|A0A452FUL8_CAPHI	6	2	267.39	0.116714	0.379546	8.03748	0.338791	Control	AF samples	21329.8	Uncharacterized protein OS=Capra hircus OX=9925 GN=GPX4 PE=3 SV=1									4.01328	0	18.486	39.4961	1955.04	2029.62	13.4378	36.5278
tr|A0A452EPN2|A0A452EPN2_CAPHI;tr|A0A452EQU8|A0A452EQU8_CAPHI	3	1	143.71	0.116846	0.379546	4.82166	0.338545	AF samples	Control	145159	Uncharacterized protein OS=Capra hircus OX=9925 GN=MYPN PE=4 SV=1									234.572	986.257	421.889	867.284	901.057	270.651	116.74	0
tr|A0A452FQG0|A0A452FQG0_CAPHI;tr|A0A452FQ03|A0A452FQ03_CAPHI;tr|A0A452FQ35|A0A452FQ35_CAPHI;tr|A0A452FQ51|A0A452FQ51_CAPHI	8	1	139.97	0.116929	0.379546	5.01976	0.338389	AF samples	Control	163380	Rib_recp_KP_reg domain-containing protein OS=Capra hircus OX=9925 GN=RRBP1 PE=4 SV=1									101.618	366.566	894.933	327.727	1645.94	1305.31	0	65.0363
tr|A0A452DVP7|A0A452DVP7_CAPHI	23	8	1135.82	0.117137	0.379546	2.88626	0.338001	Control	AF samples	70179.3	Uncharacterized protein OS=Capra hircus OX=9925 GN=LCP1 PE=4 SV=1									1043.52	2376.25	1703.75	1189.87	22847.4	18932.6	3130.39	15239.6
tr|A0A452ET55|A0A452ET55_CAPHI	64	14	5133.56	0.117176	0.379546	1.54354	0.337929	AF samples	Control	31471.7	Triosephosphate isomerase OS=Capra hircus OX=9925 GN=TPI1 PE=3 SV=1									285458	395888	597478	506432	1.56461e+06	1.70299e+06	131770	1.54174e+06
tr|A0A452DQP7|A0A452DQP7_CAPHI	403	1	24987.6	0.117242	0.379546	1.91111	0.337806	AF samples	Control	41684.7	Uncharacterized protein OS=Capra hircus OX=9925 GN=ACTC1 PE=3 SV=1									267494	1.75758e+06	6.28025e+06	1.02157e+06	488107	204510	1.11526e+06	178175
tr|A0A452EEL9|A0A452EEL9_CAPHI	11	4	437.25	0.117745	0.380408	2.44904	0.336872	AF samples	Control	58206.1	Alpha-MPP OS=Capra hircus OX=9925 GN=PMPCA PE=3 SV=1									1639.15	8570.55	7337.21	5363.95	17480.9	34964.4	820.863	5945.64
tr|A0A452FEB3|A0A452FEB3_CAPHI	3	1	142.87	0.11883	0.380949	2.74888	0.334872	AF samples	Control	55137.9	Glucose transporter type 4, insulin-responsive OS=Capra hircus OX=9925 GN=SLC2A4 PE=3 SV=1									589.891	140.097	573.973	1068.45	2297.2	2434.05	83.6573	260.251
tr|A0A452EMX2|A0A452EMX2_CAPHI	82	2	5838.92	0.119494	0.380949	2.03766	0.333661	AF samples	Control	32975.8	Uncharacterized protein OS=Capra hircus OX=9925 GN=TPM2 PE=3 SV=1									10584.6	7075.17	23243.7	7442.97	18739.8	11881.5	2479.57	47607.7
tr|A0A452FKI3|A0A452FKI3_CAPHI	36	19	2480.99	0.119519	0.380949	3.29567	0.333614	Control	AF samples	56376.7	UTP--glucose-1-phosphate uridylyltransferase OS=Capra hircus OX=9925 GN=UGP2 PE=3 SV=1									7442.7	4091.47	14170	4367.53	123987	71564.5	16030.9	65475
tr|A0A452FHD4|A0A452FHD4_CAPHI;tr|A0A452FHG7|A0A452FHG7_CAPHI	5	3	221.66	0.120253	0.380949	1.67511	0.332284	AF samples	Control	55414.8	RanBD1 domain-containing protein OS=Capra hircus OX=9925 GN=RANBP3 PE=4 SV=1									1032.33	1137.57	3597.31	1435.96	5743.68	7953.59	518.871	3217.58
tr|A0A452ELD4|A0A452ELD4_CAPHI;tr|A0A452EMA2|A0A452EMA2_CAPHI	13	4	889.1	0.120268	0.380949	6.64242	0.332258	Control	AF samples	51206.6	SMB domain-containing protein OS=Capra hircus OX=9925 GN=VTN PE=4 SV=1									810.522	625.921	1023.58	336.879	23003.3	4232.17	797.966	61497.2
tr|A0A452DS14|A0A452DS14_CAPHI	2	2	73.36	0.121201	0.380949	4.18106	0.330583	Control	AF samples	54207.7	Alpha-L-fucosidase OS=Capra hircus OX=9925 GN=FUCA1 PE=3 SV=1									44.7814	48.7066	296.274	10.5227	1171.78	3234.91	242.632	383.763
tr|A0A452G9E9|A0A452G9E9_CAPHI	1	1	82	0.121304	0.380949	2.83197	0.330398	Control	AF samples	46440.5	Alpha-galactosidase OS=Capra hircus OX=9925 GN=NAGA PE=3 SV=1									282.111	495.264	686.937	950.752	3987.96	12308	755.288	11134.8
tr|A0A452ESI2|A0A452ESI2_CAPHI	2	2	73.31	0.121477	0.380949	1.73072	0.330089	AF samples	Control	42225.2	Asporin OS=Capra hircus OX=9925 GN=ASPN PE=3 SV=1									123.216	68.875	251.058	237.552	982.778	725.842	39.8139	247.748
tr|A0A452DUW4|A0A452DUW4_CAPHI;tr|A0A452DXC5|A0A452DXC5_CAPHI;tr|A0A452DZ62|A0A452DZ62_CAPHI;tr|A0A452E068|A0A452E068_CAPHI;tr|A0A452E1V4|A0A452E1V4_CAPHI	19	1	1072.98	0.121783	0.380949	3.22392	0.329545	AF samples	Control	13920.2	Histone H2B OS=Capra hircus OX=9925 GN=H2BC18 PE=3 SV=1									445.928	3638.99	3135.34	1078.79	3215.24	4483.29	454.287	776.631
tr|A0A452E691|A0A452E691_CAPHI;tr|A0A452EER2|A0A452EER2_CAPHI	19	1	1098.5	0.121783	0.380949	3.22392	0.329545	AF samples	Control	13950.2	Histone H2B OS=Capra hircus OX=9925 GN=LOC102186170 PE=3 SV=1									275.675	2249.65	1938.28	666.915	1987.68	2771.6	280.843	480.118
tr|A0A452EHG9|A0A452EHG9_CAPHI	34	19	1442.97	0.121949	0.380949	3.92614	0.329251	AF samples	Control	142593	Uncharacterized protein OS=Capra hircus OX=9925 GN=SORBS1 PE=4 SV=1									1850.16	498.292	7707.69	700.198	2017.85	11133	218.891	915.273
tr|A0A452DL52|A0A452DL52_CAPHI	18	3	946.55	0.122119	0.380949	2.55954	0.328949	Control	AF samples	81988.8	6-phosphofructokinase OS=Capra hircus OX=9925 GN=PFKL PE=3 SV=1									425.439	651.118	988.895	2199.64	9800.4	15209.1	1535.67	12039.4
tr|A0A452EWN9|A0A452EWN9_CAPHI;tr|A0A452EWT7|A0A452EWT7_CAPHI	7	4	203.96	0.122222	0.380949	2.27643	0.328767	Control	AF samples	136495	Uncharacterized protein OS=Capra hircus OX=9925 GN=OPLAH PE=3 SV=1									409.136	65.0503	165.381	665.553	4763.3	4531.89	398.855	2779.9
tr|A0A452F5H0|A0A452F5H0_CAPHI;tr|A0A452F5P7|A0A452F5P7_CAPHI;tr|A0A452F5R9|A0A452F5R9_CAPHI;tr|A0A452F5V4|A0A452F5V4_CAPHI	1	1	22.21	0.122473	0.380949	4.60963	0.328322	AF samples	Control	83290.3	Non-specific serine/threonine protein kinase OS=Capra hircus OX=9925 GN=MARK3 PE=3 SV=1									388.99	323.344	595.997	132.997	184.083	1556.42	0	648.304
tr|A0A452DL23|A0A452DL23_CAPHI	12	7	621.29	0.122794	0.380949	2.52513	0.327758	AF samples	Control	102390	PDZ domain-containing protein OS=Capra hircus OX=9925 GN=SYNPO2L PE=4 SV=1									812.579	3184.66	8873.31	4401.14	6903.37	4325.99	1252.37	2190.72
tr|A0A452FJJ3|A0A452FJJ3_CAPHI	8	1	423.61	0.122963	0.380949	1.56678	0.327461	AF samples	Control	21693.8	PRA1 family protein OS=Capra hircus OX=9925 GN=ARL6IP5 PE=3 SV=1									716.17	1673.76	4020.63	961.94	741.919	1633.21	1086.15	332.667
tr|A0A452EX71|A0A452EX71_CAPHI	6	5	299.23	0.122992	0.380949	2.1485	0.327409	Control	AF samples	48687.5	Peptidase_M14 domain-containing protein OS=Capra hircus OX=9925 GN=CPB2 PE=3 SV=1									410.822	703.612	1110.17	916.239	7197.78	9526.51	519.943	14357.6
tr|A0A452EPD2|A0A452EPD2_CAPHI	4	2	248.74	0.123039	0.380949	3.63923	0.327327	AF samples	Control	26575.9	Mannose-binding protein C OS=Capra hircus OX=9925 GN=MBL2 PE=4 SV=1									68.3635	436.649	411.172	1066.55	514.697	826.374	105.427	80.3448
tr|A0A452G6A1|A0A452G6A1_CAPHI;tr|A0A452G6D9|A0A452G6D9_CAPHI;tr|A0A452G6L7|A0A452G6L7_CAPHI	7	1	125.32	0.123249	0.380949	16.7708	0.32696	Control	AF samples	838636	Uncharacterized protein OS=Capra hircus OX=9925 GN=DST PE=4 SV=1									0	14.9692	0	0	876.247	1410.14	0	425.844
tr|A0A452DJR5|A0A452DJR5_CAPHI	76	38	5173.93	0.123287	0.380949	1.90299	0.326892	AF samples	Control	66895.6	Uncharacterized protein OS=Capra hircus OX=9925 GN=AIFM1 PE=3 SV=1									44527.2	47033.4	113510	36705.7	248113	207529	18206.6	31989
tr|A0A452G8D9|A0A452G8D9_CAPHI	17	10	1014.77	0.123512	0.380949	1.57621	0.3265	Control	AF samples	30460	C1q domain-containing protein OS=Capra hircus OX=9925 GN=ADIPOQ PE=4 SV=1									65816	36661	47316.9	47835.9	717517	1.12586e+06	12117.8	427874
tr|A0A452E2C8|A0A452E2C8_CAPHI	35	21	3094.14	0.124135	0.380949	1.86926	0.325415	AF samples	Control	15771	Transthyretin OS=Capra hircus OX=9925 GN=TTR PE=3 SV=1									214113	559827	903162	747421	354633	226000	280061	737188
tr|A0A452E2P1|A0A452E2P1_CAPHI	4	1	140.34	0.124613	0.380949	4.43231	0.324587	Control	AF samples	34884.6	Uncharacterized protein OS=Capra hircus OX=9925 PE=4 SV=1									863.433	1469.58	13500.9	571.731	29416.4	37310.2	2845.14	201682
tr|A0A452ETK7|A0A452ETK7_CAPHI	1	1	37.78	0.125328	0.380949	1.66301	0.323358	AF samples	Control	61900.3	CTP_transf_like domain-containing protein OS=Capra hircus OX=9925 GN=COASY PE=3 SV=1									79.5495	891.547	249.78	300.597	301.882	2.17372	264.91	0
tr|A0A452EAZ6|A0A452EAZ6_CAPHI	6	3	372.42	0.125342	0.380949	1.92588	0.323333	AF samples	Control	18917	Uncharacterized protein OS=Capra hircus OX=9925 GN=CUTA PE=3 SV=1									89047.1	318116	410633	359062	486493	308014	131508	146260
tr|A0A452EI96|A0A452EI96_CAPHI	35	1	2001.19	0.125454	0.380949	2.06647	0.323142	AF samples	Control	103291	Uncharacterized protein OS=Capra hircus OX=9925 GN=ACTN3 PE=3 SV=1									145.575	147.341	732.475	408.537	726.809	1196.19	58.4681	1033.42
tr|A0A452ELM9|A0A452ELM9_CAPHI;tr|A0A452ELU9|A0A452ELU9_CAPHI	2	1	106.44	0.125594	0.380949	5.38613	0.322902	AF samples	Control	22592.7	PWWP domain-containing protein OS=Capra hircus OX=9925 GN=HDGFL3 PE=4 SV=1									557.689	895.32	907.277	695.168	910.934	1841.34	0	1457.46
tr|A0A452FRA9|A0A452FRA9_CAPHI	47	2	3723.88	0.126143	0.380949	2.22278	0.321966	Control	AF samples	53140.1	Tubulin alpha chain OS=Capra hircus OX=9925 PE=3 SV=1									2839.91	7362.78	5803.37	3036.36	60157	50353.3	5727.98	55011.7
tr|A0A452DSF5|A0A452DSF5_CAPHI	20	10	1323.31	0.127102	0.380949	1.7101	0.320343	AF samples	Control	59632.1	Uncharacterized protein OS=Capra hircus OX=9925 GN=CPNE3 PE=3 SV=1									10364.3	3504.51	14645.6	11620	47333.6	37274.9	2198.95	27284.1
P52113|PRIO_CAPHI	103	13	2029.05	0.127215	0.380949	1.74615	0.320153	AF samples	Control	27897.4	Major prion protein OS=Capra hircus OX=9925 GN=PRNP PE=3 SV=1									24497.8	22321.6	68203.1	18906.5	128639	108934	2631.91	181296
tr|A0A452E2A9|A0A452E2A9_CAPHI	6	4	249.46	0.127695	0.380949	2.48999	0.319347	AF samples	Control	19208.4	Aminoacyl-tRNA hydrolase OS=Capra hircus OX=9925 GN=PTRH2 PE=4 SV=1									1515.79	2202.56	6977.08	1023.31	1456.3	27585.1	318.313	1016.8
tr|A0A452E813|A0A452E813_CAPHI	19	8	1212.73	0.127735	0.380949	3.02788	0.319281	Control	AF samples	28709.5	Proteasome subunit beta OS=Capra hircus OX=9925 GN=PSMB5 PE=3 SV=1									2509.41	790.74	1276.34	1595.91	51169.6	76990.2	241.361	26098.3
tr|A0A452GB27|A0A452GB27_CAPHI	8	5	387.78	0.128139	0.380949	1.91392	0.318606	AF samples	Control	18430.7	40S ribosomal protein S11 OS=Capra hircus OX=9925 GN=RPS11 PE=3 SV=1									726.317	860.157	3509.28	1955.65	4130.76	8734.81	375.001	3213.95
tr|A0A452F540|A0A452F540_CAPHI	17	7	1183.44	0.128747	0.380949	2.14934	0.317594	Control	AF samples	24907.8	Uncharacterized protein OS=Capra hircus OX=9925 GN=HMGB1 PE=3 SV=1									3759.18	1712.17	2585.28	2366.53	38933	105134	587.535	30163.7
tr|A0A452DZ57|A0A452DZ57_CAPHI	6	2	156.55	0.129028	0.380949	1.73898	0.317129	Control	AF samples	43803	Peptidase_M24 domain-containing protein OS=Capra hircus OX=9925 GN=PA2G4 PE=3 SV=1									2680.17	717.253	612.113	942.417	23016.8	22419	868.478	6708.2
tr|A0A452FQU3|A0A452FQU3_CAPHI	53	26	3831.68	0.129171	0.380949	4.03193	0.316892	Control	AF samples	100178	Uncharacterized protein OS=Capra hircus OX=9925 GN=ITIH1 PE=3 SV=1									11572	5200.02	11392.2	5906.55	217671	79754.8	3528.71	447374
tr|A0A452ESU7|A0A452ESU7_CAPHI	71	28	5183.13	0.129254	0.380949	1.73856	0.316756	AF samples	Control	22349	Heat shock 27 kDa protein OS=Capra hircus OX=9925 GN=HSPB1 PE=3 SV=1									910201	1.96686e+06	2.24891e+06	3.99089e+06	1.7545e+06	1.80616e+06	1.20796e+06	1.75197e+06
tr|A0A452DU41|A0A452DU41_CAPHI	4	4	153.4	0.129848	0.380949	3.24362	0.31578	AF samples	Control	22995.1	Uncharacterized protein OS=Capra hircus OX=9925 GN=PPP1R2 PE=3 SV=1									303.044	1818.9	4723.33	1968.6	2025.96	5325.84	373.475	1724.26
tr|A0A452E2V7|A0A452E2V7_CAPHI;tr|A0A452E2Z8|A0A452E2Z8_CAPHI	4	3	185.59	0.130023	0.380949	2.79925	0.315492	AF samples	Control	27366.1	Uncharacterized protein OS=Capra hircus OX=9925 GN=TMEM65 PE=4 SV=1									185.877	747.626	1204.37	244.297	2950.94	2034.68	67.1231	298.74
tr|A0A452FYH2|A0A452FYH2_CAPHI	1	1	68.67	0.130054	0.380949	1.86549	0.315442	AF samples	Control	39272	Ig-like domain-containing protein OS=Capra hircus OX=9925 GN=FCGRT PE=4 SV=1									405.718	515.73	949.362	704.381	1663.11	2724.69	230.796	191.246
tr|A0A452FMT9|A0A452FMT9_CAPHI	2	2	64.24	0.130055	0.380949	2.31159	0.315441	Control	AF samples	52198	WD_REPEATS_REGION domain-containing protein OS=Capra hircus OX=9925 GN=RBBP7 PE=4 SV=1									36.8295	107.495	854.092	552.607	5267.56	7751.93	372.617	2061.89
tr|A0A452ERZ9|A0A452ERZ9_CAPHI	8	4	344.66	0.130079	0.380949	1.85325	0.315401	AF samples	Control	7049.27	Complex I-MNLL OS=Capra hircus OX=9925 GN=NDUFB1 PE=3 SV=1									1549.47	14161.4	22106.4	6215.56	2060.83	1932.91	5808.37	2961.57
tr|A0A452F7N2|A0A452F7N2_CAPHI;tr|A0A452F7N8|A0A452F7N8_CAPHI	7	1	453.43	0.130413	0.380949	2.61084	0.314855	Control	AF samples	58748.5	AdoHcyase_NAD domain-containing protein OS=Capra hircus OX=9925 GN=AHCYL2 PE=3 SV=1									488.614	838.163	107.29	971.112	21533.5	6472.42	370.232	12886.4
tr|A0A452FHG5|A0A452FHG5_CAPHI;tr|A0A452FHY4|A0A452FHY4_CAPHI	4	2	196.52	0.130946	0.380949	5.5038	0.313988	Control	AF samples	64075.8	Uncharacterized protein OS=Capra hircus OX=9925 GN=HNRNPL PE=4 SV=1									354.869	187.138	22.6457	8.9422	9315.19	19753.1	15.1511	3241.17
tr|A0A452DS98|A0A452DS98_CAPHI	5	3	320.65	0.13111	0.380949	5.29819	0.313722	AF samples	Control	40859.7	Uncharacterized protein OS=Capra hircus OX=9925 GN=CD34 PE=4 SV=1									1306.57	1228.11	2287.61	969.516	2216.15	1829.14	0	3184.39
tr|A0A452ET13|A0A452ET13_CAPHI	2	1	125.31	0.131158	0.380949	7.33226	0.313644	AF samples	Control	31664.4	39S ribosomal protein L46, mitochondrial OS=Capra hircus OX=9925 GN=MRPL46 PE=3 SV=1									251.922	602.35	2611.41	3368.38	3913.9	4040.41	0	278.373
tr|A0A452DKJ7|A0A452DKJ7_CAPHI	20	8	1147.83	0.131241	0.380949	2.05886	0.313511	Control	AF samples	22078.3	Peptidyl-prolyl cis-trans isomerase OS=Capra hircus OX=9925 GN=PPIF PE=3 SV=1									18356.7	10626.6	15981.8	14203	374461	400402	2688.08	169678
tr|A0A452EGM8|A0A452EGM8_CAPHI	23	10	1280.2	0.132393	0.380949	1.34739	0.311656	AF samples	Control	42751.4	PKS_ER domain-containing protein OS=Capra hircus OX=9925 GN=VAT1 PE=4 SV=1									5551.55	5434.43	14159.9	6642.61	43708.5	44147.9	1729.24	33914.2
tr|A0A452FLQ3|A0A452FLQ3_CAPHI	18	3	903.25	0.132406	0.380949	3.00363	0.311636	AF samples	Control	53691.6	Uncharacterized protein OS=Capra hircus OX=9925 PE=3 SV=1									2856.53	14379.9	35663.2	8953.92	27483	44962.8	2710.06	6955.68
tr|A0A452E3T9|A0A452E3T9_CAPHI;tr|A0A452DW37|A0A452DW37_CAPHI;tr|A0A452E6U0|A0A452E6U0_CAPHI	10	1	301.65	0.132464	0.380949	2.15127	0.311543	Control	AF samples	29345.4	40S ribosomal protein S6 OS=Capra hircus OX=9925 GN=RPS6 PE=3 SV=1									1058.13	839.61	4016.73	1507.91	23755.8	20400.3	2074.82	10670.5
tr|A0A452GB25|A0A452GB25_CAPHI	10	2	734.18	0.132643	0.380949	2.30117	0.311257	AF samples	Control	11079.8	NADH dehydrogenase [ubiquinone] 1 alpha subcomplex subunit 2 OS=Capra hircus OX=9925 GN=NDUFA2 PE=3 SV=1									1402.68	2616.22	5516.22	1017.11	20417.1	15139.8	102.326	1727.32
tr|A0A452EB05|A0A452EB05_CAPHI	57	31	3699.78	0.13286	0.380949	1.60547	0.310912	AF samples	Control	39168.3	Pyruvate dehydrogenase E1 component subunit beta OS=Capra hircus OX=9925 GN=PDHB PE=4 SV=1									134186	179642	410965	277478	1.08074e+06	1.77296e+06	64315.8	329498
tr|A0A452DLQ3|A0A452DLQ3_CAPHI	41	1	2625.01	0.133309	0.380949	2.73791	0.310198	Control	AF samples	30250.8	Uncharacterized protein OS=Capra hircus OX=9925 GN=ECHS1 PE=3 SV=1									753.28	395.229	1234.89	743.85	8089.49	18231.3	1267.05	3961.57
tr|A0A452F158|A0A452F158_CAPHI	3	1	67.5	0.133458	0.380949	1.6025	0.309961	AF samples	Control	84273.2	Protein phosphatase 1 regulatory subunit OS=Capra hircus OX=9925 GN=PPP1R12C PE=4 SV=1									918.559	2429.46	2874.49	1049.28	976.75	700.027	1081.04	1554.77
tr|A0A452DQM6|A0A452DQM6_CAPHI	127	54	8000.62	0.133626	0.380949	1.47677	0.309695	Control	AF samples	60963.6	60 kDa chaperonin OS=Capra hircus OX=9925 GN=HSPD1 PE=3 SV=1									27606.1	17899.9	19547.9	14576.5	221556	374424	10410.8	111388
tr|A0A452G1T7|A0A452G1T7_CAPHI;tr|A0A452G237|A0A452G237_CAPHI;tr|A0A452G281|A0A452G281_CAPHI	189	72	12724.6	0.133762	0.380949	1.90032	0.30948	AF samples	Control	109622	Calcium-transporting ATPase OS=Capra hircus OX=9925 GN=ATP2A2 PE=3 SV=1									58662.4	107081	345543	115209	278790	134563	61808.1	130815
tr|A0A452ERY2|A0A452ERY2_CAPHI	35	13	2550.12	0.133863	0.380949	1.73177	0.309322	Control	AF samples	18736.6	ADF-H domain-containing protein OS=Capra hircus OX=9925 GN=CFL2 PE=3 SV=1									32819.4	13032.8	17133.9	18840.2	370207	299347	5351.35	283657
tr|A0A452EYP2|A0A452EYP2_CAPHI;tr|A0A452EYS4|A0A452EYS4_CAPHI;tr|A0A452EYZ0|A0A452EYZ0_CAPHI	4	1	84.62	0.133975	0.380949	Infinity	0.309144	AF samples	Control	131860	Uncharacterized protein OS=Capra hircus OX=9925 GN=RBM20 PE=4 SV=1									0	0	340.306	260.197	0	0	0	0
tr|A0A452G908|A0A452G908_CAPHI;tr|A0A452G9F8|A0A452G9F8_CAPHI	1	1	32.25	0.133981	0.380949	Infinity	0.309135	Control	AF samples	43628	Uncharacterized protein OS=Capra hircus OX=9925 PE=3 SV=1									0	0	0	0	461.042	504.856	0	0
tr|A0A452FSW2|A0A452FSW2_CAPHI;tr|A0A452FTE5|A0A452FTE5_CAPHI	1	1	39.78	0.134014	0.380949	Infinity	0.309084	Control	AF samples	10645.4	MICOS complex subunit MIC10 OS=Capra hircus OX=9925 GN=MICOS10 PE=3 SV=1									0	0	0	0	796.437	713.616	0	0
tr|A0A452FA69|A0A452FA69_CAPHI	1	1	26.65	0.134042	0.380949	Infinity	0.309039	Control	AF samples	35540.1	Uncharacterized protein OS=Capra hircus OX=9925 GN=C6orf136 PE=4 SV=1									0	0	0	0	1269.32	1073.41	0	0
tr|A0A452ESY2|A0A452ESY2_CAPHI	2	1	50.58	0.13414	0.380949	Infinity	0.308885	Control	AF samples	19559.3	Trafficking protein particle complex subunit OS=Capra hircus OX=9925 GN=TRAPPC3 PE=3 SV=1									0	0	0	0	1122.72	852.655	0	0
tr|A0A452EQQ5|A0A452EQQ5_CAPHI	6	2	299.5	0.134184	0.380949	1.5666	0.308815	AF samples	Control	18658	S-phase kinase-associated protein 1 OS=Capra hircus OX=9925 GN=SKP1 PE=3 SV=1									1745.88	1964.13	3980.39	1577.63	8445.99	8531.26	816.717	4554.51
tr|A0A452EW00|A0A452EW00_CAPHI	8	4	171.53	0.13438	0.380949	1.4078	0.308508	AF samples	Control	1.01009e+06	Uncharacterized protein OS=Capra hircus OX=9925 GN=SYNE1 PE=3 SV=1									13589.4	9990.65	18989.8	13414.7	33097.5	10427.9	242.544	162890
tr|A0A452F0W7|A0A452F0W7_CAPHI	69	5	4798.93	0.134597	0.380949	4.67847	0.308168	AF samples	Control	32836.8	Uncharacterized protein OS=Capra hircus OX=9925 GN=TPM3 PE=3 SV=1									1610.57	1277.61	11739.8	506.923	7066.59	11560.7	50.2592	3069.71
tr|A0A452E998|A0A452E998_CAPHI	25	12	1571.72	0.134699	0.380949	1.68116	0.308008	Control	AF samples	28713	Chloride intracellular channel protein OS=Capra hircus OX=9925 GN=CLIC4 PE=3 SV=1									15591.3	4104.18	7445.17	13401.4	103992	187658	4184.52	119191
tr|A0A452F6T5|A0A452F6T5_CAPHI	1	1	29.47	0.134984	0.380949	16.7606	0.307561	Control	AF samples	95640.6	RNA helicase OS=Capra hircus OX=9925 GN=DDX23 PE=4 SV=1									0	0	0	28.7181	1286.12	2848.27	0	292.777
tr|A0A452EFT1|A0A452EFT1_CAPHI	33	16	2033.27	0.135392	0.380949	1.48695	0.306925	AF samples	Control	53946.2	Dihydrolipoamide acetyltransferase component of pyruvate dehydrogenase complex OS=Capra hircus OX=9925 GN=PDHX PE=3 SV=1									6422.43	4316.89	9918.47	7884.84	51834.2	79429	577.737	16141.7
tr|A0A452G7S8|A0A452G7S8_CAPHI	1	1	31.21	0.13544	0.380949	Infinity	0.306852	Control	AF samples	23759.2	Coatomer subunit zeta OS=Capra hircus OX=9925 GN=COPZ2 PE=3 SV=1									0	0	0	0	0	152.924	0	149.435
tr|A0A452ESS0|A0A452ESS0_CAPHI	3	1	65.5	0.135526	0.380949	4.64358	0.306718	AF samples	Control	127756	DNA-directed RNA polymerase subunit beta OS=Capra hircus OX=9925 GN=POLR3B PE=3 SV=1									810.1	4366.67	3496.77	792.815	378.93	4410.12	437.616	0
tr|A0A452F5J4|A0A452F5J4_CAPHI	20	11	1245.3	0.135774	0.380949	1.72612	0.306333	Control	AF samples	38437	15-oxoprostaglandin 13-reductase OS=Capra hircus OX=9925 GN=PTGR2 PE=3 SV=1									31625.4	6771.79	16709.2	23665.1	309733	306171	5785.19	260041
tr|A0A452FV97|A0A452FV97_CAPHI	2	1	43.61	0.135857	0.380949	Infinity	0.306205	Control	AF samples	60248.7	Uncharacterized protein OS=Capra hircus OX=9925 GN=KPRP PE=4 SV=1									0	0	0	0	2493.77	9411.28	0	0
tr|A0A452F3F6|A0A452F3F6_CAPHI;tr|A0A452GBG0|A0A452GBG0_CAPHI	3	1	135.27	0.135941	0.380949	Infinity	0.306074	Control	AF samples	16604.4	60S ribosomal protein L27a OS=Capra hircus OX=9925 GN=RPL27A PE=3 SV=1									0	0	0	0	2033.03	699.365	0	0
tr|A0A452E9T4|A0A452E9T4_CAPHI	9	4	463.15	0.136064	0.380949	1.75252	0.305883	Control	AF samples	45708.6	Uncharacterized protein OS=Capra hircus OX=9925 GN=LOC102188874 PE=3 SV=1									181.014	398.584	1334.59	1034.11	14201.6	8799.92	414.977	4225.23
tr|A0A452EQJ4|A0A452EQJ4_CAPHI	324	8	12604.4	0.136092	0.380949	1.50584	0.305841	AF samples	Control	577314	PDZ domain-containing protein OS=Capra hircus OX=9925 GN=AHNAK PE=4 SV=1									13652.6	87306.2	100765	124152	17401.1	35827.4	55024.6	15627.2
tr|A0A452DSJ8|A0A452DSJ8_CAPHI;tr|A0A452G089|A0A452G089_CAPHI	2	1	79.43	0.136132	0.380949	6.49007	0.305779	Control	AF samples	23230.4	D-aminoacyl-tRNA deacylase OS=Capra hircus OX=9925 PE=3 SV=1									255.318	87.0156	20.1735	0.545453	10219.4	7944.06	7.5747	3923.91
tr|A0A452EMK6|A0A452EMK6_CAPHI	27	13	1583.77	0.136374	0.380949	4.12172	0.305406	Control	AF samples	22566.8	Transgelin OS=Capra hircus OX=9925 GN=TAGLN PE=3 SV=1									1991.06	779.749	555.555	1014.84	7999.89	22920.6	997.241	59116.2
tr|A0A452G155|A0A452G155_CAPHI	65	31	4836.74	0.136574	0.380949	1.42025	0.305097	AF samples	Control	77166.4	TGc domain-containing protein OS=Capra hircus OX=9925 GN=TGM2 PE=3 SV=1									63974.4	46775.3	61019.9	40556.5	422102	344177	13647.6	114870
tr|A0A452ED08|A0A452ED08_CAPHI	6	2	310.66	0.136655	0.380949	1.60954	0.304974	Control	AF samples	35309.7	Uncharacterized protein OS=Capra hircus OX=9925 GN=LRPAP1 PE=4 SV=1									202.511	120.105	287.789	70.3456	2473.56	3945.94	51.0524	1107.35
tr|A0A452F854|A0A452F854_CAPHI	75	28	5474.63	0.137405	0.382377	5.31583	0.303825	Control	AF samples	46482.2	SERPIN domain-containing protein OS=Capra hircus OX=9925 GN=LOC102175387 PE=3 SV=1									49040.2	20953.5	32906.9	22519.9	348610	563545	16043.1	2.5483e+06
tr|A0A452FJR3|A0A452FJR3_CAPHI;tr|A0A452FKJ1|A0A452FKJ1_CAPHI;tr|A0A452FKL1|A0A452FKL1_CAPHI	1	1	44.26	0.137832	0.382902	Infinity	0.303174	Control	AF samples	103953	UBA domain-containing protein OS=Capra hircus OX=9925 GN=UBAP2L PE=4 SV=1									0	0	0	0	188.015	703.218	0	0
tr|A0A452EZ82|A0A452EZ82_CAPHI	13	5	644.86	0.139374	0.385899	3.24023	0.300846	Control	AF samples	33997	NAD-dependent protein deacylase sirtuin-5, mitochondrial OS=Capra hircus OX=9925 GN=SIRT5 PE=3 SV=1									864.654	309.171	533.786	326.044	26337.4	20191.1	71.1401	8532.24
tr|A0A452EN08|A0A452EN08_CAPHI	15	3	1127.87	0.139739	0.385899	1.94459	0.300301	AF samples	Control	9028.48	Uncharacterized protein OS=Capra hircus OX=9925 GN=COX7A1 PE=3 SV=1									1546.36	17148.8	25005.5	24989.2	4979.16	5221.74	8744.57	2434.47
tr|A0A452EMZ7|A0A452EMZ7_CAPHI;tr|A0A452ENR8|A0A452ENR8_CAPHI	22	12	1505.21	0.13977	0.385899	1.57063	0.300255	AF samples	Control	12630.8	Complex I subunit B13 OS=Capra hircus OX=9925 GN=NDUFA5 PE=3 SV=1									15044.1	12514.6	15231.4	11601.6	119715	61554.6	3604.93	16659.2
tr|A0A452ED98|A0A452ED98_CAPHI	32	11	1865.65	0.139908	0.385899	1.7105	0.300048	Control	AF samples	44617.4	Uncharacterized protein OS=Capra hircus OX=9925 GN=ACADS PE=3 SV=1									29991.7	6953.67	8665.06	4900.23	313358	246338	3420.88	108944
tr|A0A452G5Z0|A0A452G5Z0_CAPHI;tr|A0A452G645|A0A452G645_CAPHI;tr|A0A452G601|A0A452G601_CAPHI;tr|A0A452G5Y3|A0A452G5Y3_CAPHI	12	5	534.6	0.140113	0.385899	4.66569	0.299744	Control	AF samples	365210	Uncharacterized protein OS=Capra hircus OX=9925 GN=VCAN PE=3 SV=1									444.605	98.7638	112.015	329.905	3405.66	2833.82	958.231	2913.18
tr|A0A452EC30|A0A452EC30_CAPHI;tr|A0A452ECI1|A0A452ECI1_CAPHI	6	2	203.36	0.141331	0.388323	2.98683	0.29794	Control	AF samples	52037.1	NAD kinase 2, mitochondrial OS=Capra hircus OX=9925 GN=NADK2 PE=3 SV=1									368.056	146.894	132.28	550.048	10562.8	15367.9	47.2215	4438.89
tr|C6ZP52|C6ZP52_CAPHI	142	7	9263.59	0.141476	0.388323	1.95987	0.297726	AF samples	Control	15221.4	II alpha globin OS=Capra hircus OX=9925 GN=HBAII PE=3 SV=1									39262.6	74241.8	187845	44315.4	220609	274138	20256.3	183411
tr|A0A452E8U3|A0A452E8U3_CAPHI	27	4	1642.82	0.142108	0.389379	2.19301	0.2968	Control	AF samples	38180.5	Glycerol-3-phosphate dehydrogenase [NAD(+)] OS=Capra hircus OX=9925 GN=GPD1L PE=3 SV=1									4961.59	8031.74	16011.6	12423	153327	165587	12309.4	44316.8
tr|A0A452DW65|A0A452DW65_CAPHI;tr|A0A452DWE7|A0A452DWE7_CAPHI	3	3	115.59	0.142346	0.389379	5.08763	0.296453	AF samples	Control	83732.6	PH domain-containing protein OS=Capra hircus OX=9925 GN=NIBAN2 PE=3 SV=1									104.45	2755.08	10460.5	3929.39	1974.01	639.041	713.772	265.797
tr|A0A452FPV4|A0A452FPV4_CAPHI;tr|A0A452FPU3|A0A452FPU3_CAPHI	8	4	394.89	0.142767	0.389656	2.41221	0.29584	AF samples	Control	192361	Uncharacterized protein OS=Capra hircus OX=9925 GN=COL14A1 PE=4 SV=1									517.09	1375.78	5335.32	2766.04	5651.29	2562.37	686.315	1583.57
tr|A0A452DRP4|A0A452DRP4_CAPHI;tr|A0A452DRQ1|A0A452DRQ1_CAPHI;tr|A0A452DRT3|A0A452DRT3_CAPHI	1	1	27.29	0.142933	0.389656	Infinity	0.295599	Control	AF samples	58956.8	Non-specific lipid-transfer protein OS=Capra hircus OX=9925 GN=SCP2 PE=3 SV=1									0	0	0	0	262.415	2536.65	0	0
tr|A0A097C2Z1|A0A097C2Z1_CAPHI	39	3	2301.97	0.143872	0.390648	1.50052	0.294242	AF samples	Control	27745.1	Tyrosine 3-monooxygenase/tryptophan 5-monooxygenase activation protein zeta polypeptide (Fragment) OS=Capra hircus OX=9925 GN=YWHAZ PE=2 SV=1									17243.1	15432.8	46579.1	21776	78711	147534	4069.7	121710
tr|A0A452DYE7|A0A452DYE7_CAPHI	1	1	23.35	0.144175	0.390648	Infinity	0.293806	Control	AF samples	70769.7	Protein kinase domain-containing protein OS=Capra hircus OX=9925 GN=TNK1 PE=4 SV=1									0	0	0	0	417.898	5954.26	0	0
tr|A0A452DS68|A0A452DS68_CAPHI;tr|A0A452FIM0|A0A452FIM0_CAPHI;tr|A0A452FIM5|A0A452FIM5_CAPHI	1	1	49.17	0.144247	0.390648	Infinity	0.293703	Control	AF samples	9350.87	Uncharacterized protein OS=Capra hircus OX=9925 GN=LOC108633904 PE=4 SV=1									0	0	0	0	40.9663	213.221	0	0
tr|A0A452DNR6|A0A452DNR6_CAPHI	10	7	429.34	0.144377	0.390648	1.71325	0.293517	AF samples	Control	46506.6	Collagen-binding protein OS=Capra hircus OX=9925 GN=SERPINH1 PE=3 SV=1									268.598	218.882	724.031	801.293	1978.34	3311.08	61.8635	1681.91
tr|A0A452FJ51|A0A452FJ51_CAPHI;tr|A0A452FJ48|A0A452FJ48_CAPHI	6	2	171.16	0.144513	0.390648	1.65258	0.293322	Control	AF samples	24020.5	Uncharacterized protein OS=Capra hircus OX=9925 GN=RRAS2 PE=4 SV=1									1024.08	180.697	612.257	132.424	7125.53	11053.4	168.416	3799.16
tr|A0A452EGI1|A0A452EGI1_CAPHI;tr|A0A452EGI8|A0A452EGI8_CAPHI;tr|A0A452EGK2|A0A452EGK2_CAPHI	8	4	361.46	0.14575	0.392892	3.18344	0.291563	Control	AF samples	23786.5	5-demethoxyubiquinone hydroxylase, mitochondrial OS=Capra hircus OX=9925 GN=COQ7 PE=3 SV=1									1874.28	727.855	3304.28	1197.82	31228.1	40747.6	3402.59	5855.99
tr|A0A452DK40|A0A452DK40_CAPHI;tr|A0A452DK52|A0A452DK52_CAPHI;tr|A0A452DL96|A0A452DL96_CAPHI	15	8	730.3	0.145951	0.392892	1.59062	0.291279	Control	AF samples	48700.9	Annexin OS=Capra hircus OX=9925 GN=ANXA7 PE=3 SV=1									2901.65	2422.21	7228.3	2123.72	38868.5	48777.5	2430.76	19211.8
tr|A0A452FYG8|A0A452FYG8_CAPHI	6	3	282.99	0.146137	0.392892	2.51269	0.291016	Control	AF samples	119528	Importin N-terminal domain-containing protein OS=Capra hircus OX=9925 GN=IPO7 PE=4 SV=1									13.4617	203.492	74.0773	99.0567	4017.5	3675.68	19.5423	1057.57
tr|A0A452E2V8|A0A452E2V8_CAPHI;tr|A0A452E317|A0A452E317_CAPHI;tr|A0A452E371|A0A452E371_CAPHI	10	5	434.99	0.146322	0.392892	1.89592	0.290756	AF samples	Control	114863	FERM domain-containing protein OS=Capra hircus OX=9925 GN=EPB41L2 PE=4 SV=1									2954.86	7198.11	16415.7	9229.05	24974.2	27571.9	2049.66	23112.4
tr|A0A452F1P5|A0A452F1P5_CAPHI	3	2	155.51	0.146809	0.393543	2.65521	0.290071	Control	AF samples	7841.02	40S ribosomal protein S28 OS=Capra hircus OX=9925 GN=RPS28 PE=3 SV=1									102.536	61.7007	269.469	27.2265	1474.5	6721.8	46.5844	592.142
tr|A0A452EQH0|A0A452EQH0_CAPHI	34	18	2089.88	0.148326	0.396946	1.9283	0.287959	AF samples	Control	45231.7	LRRNT domain-containing protein OS=Capra hircus OX=9925 GN=PRELP PE=4 SV=1									19093.4	37004.9	51060.1	88282.1	183635	142464	8287.61	174229
tr|A0A452EHZ3|A0A452EHZ3_CAPHI	11	4	642.08	0.148821	0.397607	1.71532	0.287277	Control	AF samples	32979.1	F-actin-capping protein subunit alpha OS=Capra hircus OX=9925 GN=CAPZA2 PE=3 SV=1									2463.95	869.954	2508.73	863.93	36964.3	28135.4	366.778	16051.3
tr|A0A452G6W6|A0A452G6W6_CAPHI	20	7	1298.07	0.149437	0.398591	1.39131	0.28643	AF samples	Control	40899.2	NSFL1 cofactor p47 OS=Capra hircus OX=9925 GN=NSFL1C PE=4 SV=1									8635.5	6403.81	12754.3	4837.1	49119.2	71903.5	1363.35	27702.3
tr|A0A452E734|A0A452E734_CAPHI	14	7	832.19	0.150133	0.399437	2.29332	0.285479	Control	AF samples	16837.6	Calmodulin OS=Capra hircus OX=9925 GN=CALM2 PE=3 SV=1									18834.2	6967.93	12098.1	10020.1	143194	202133	17026.2	65368.1
tr|A0A452FPW4|A0A452FPW4_CAPHI	13	5	674.43	0.150587	0.399437	2.04655	0.284862	AF samples	Control	33371.2	AB hydrolase-1 domain-containing protein OS=Capra hircus OX=9925 GN=ABHD11 PE=4 SV=1									6376.11	19568.4	37194.7	10410.1	33779	38031.2	5893.48	23053.9
tr|A0A452FSN4|A0A452FSN4_CAPHI	1	1	25.87	0.150789	0.399437	53.9724	0.28459	Control	AF samples	35462.1	Olfactory receptor OS=Capra hircus OX=9925 PE=3 SV=1									167.394	0.340925	0	0	8869.79	6789.79	0	41342.1
tr|A0A452F0Z7|A0A452F0Z7_CAPHI;tr|A0A452F1I7|A0A452F1I7_CAPHI;tr|A0A452F1J2|A0A452F1J2_CAPHI	9	4	525.12	0.150958	0.399437	1.57508	0.28436	Control	AF samples	74386.6	Uncharacterized protein OS=Capra hircus OX=9925 GN=TTLL12 PE=4 SV=1									1805.14	1150.95	1373.61	2372.21	19217.7	16914.8	968.434	16875.7
tr|A0A452EY56|A0A452EY56_CAPHI	14	2	660.77	0.15112	0.399437	2.20838	0.284142	AF samples	Control	49181.5	AAA domain-containing protein OS=Capra hircus OX=9925 GN=PSMC1 PE=3 SV=1									1556.79	2571.42	11426.8	5858.63	15504.2	30869.3	847.653	4297.14
tr|A0A452EI94|A0A452EI94_CAPHI	7	4	290.37	0.151362	0.399437	1.91546	0.283816	AF samples	Control	270468	Uncharacterized protein OS=Capra hircus OX=9925 GN=MAP1B PE=4 SV=1									312.433	1036.4	1104.55	543.291	2723.35	1761.99	66.3962	4196.59
tr|A0A452G9E1|A0A452G9E1_CAPHI	68	3	4425.9	0.151496	0.399437	3.86266	0.283635	Control	AF samples	40126.8	Uncharacterized protein OS=Capra hircus OX=9925 GN=SLC25A3 PE=3 SV=1									3340.33	605.48	1581.13	122.175	107326	74620	188.404	16132
tr|A0A452DT40|A0A452DT40_CAPHI	81	7	5219.89	0.153287	0.4031	2.8145	0.281244	AF samples	Control	41874	Uncharacterized protein OS=Capra hircus OX=9925 GN=ACTBL2 PE=3 SV=1									6193.11	268968	369132	120177	40946.9	26513.5	67758	11141.2
tr|A0A452FTJ0|A0A452FTJ0_CAPHI	43	24	2740.36	0.153387	0.4031	1.36337	0.281111	Control	AF samples	48025.6	Calreticulin OS=Capra hircus OX=9925 GN=CALR PE=3 SV=1									23564.2	11806.3	27690.9	21868.6	256528	315490	5114.44	178685
tr|A0A452G0B4|A0A452G0B4_CAPHI	5	3	154.56	0.153866	0.40357	1.58957	0.280479	AF samples	Control	18383.7	Cytochrome b5 heme-binding domain-containing protein OS=Capra hircus OX=9925 GN=NENF PE=4 SV=1									4058.74	15096.3	27195.9	8959.06	7737.82	12744.7	7894.44	7320.91
tr|A0A452E698|A0A452E698_CAPHI;tr|A0A452FC92|A0A452FC92_CAPHI	2	2	58.2	0.154069	0.40357	4.45911	0.280211	Control	AF samples	21417.8	Uncharacterized protein OS=Capra hircus OX=9925 GN=CBX1 PE=4 SV=1									102.4	41.9535	48.5591	101.065	2786.17	5464.93	8.37969	2389.07
tr|A0A452EL27|A0A452EL27_CAPHI	7	3	224.56	0.154426	0.403847	12.2209	0.279742	Control	AF samples	66727	Eukaryotic translation initiation factor 3 subunit L OS=Capra hircus OX=9925 GN=EIF3L PE=3 SV=1									55.9535	0	0	0.0443128	2782.03	3997.51	0	424.894
tr|A0A452FP52|A0A452FP52_CAPHI	4	3	210.71	0.156452	0.408065	1.40617	0.277105	AF samples	Control	39808.5	Uncharacterized protein OS=Capra hircus OX=9925 GN=CXADR PE=4 SV=1									669.539	4876.09	4249.54	5802.67	2087.24	1437.26	2870.32	663.82
tr|A0A452FFR8|A0A452FFR8_CAPHI	3	1	63.77	0.157104	0.408065	9.01109	0.276267	Control	AF samples	53270.5	Glycerol kinase OS=Capra hircus OX=9925 GN=GK PE=3 SV=1									15.0962	0	0	0	531.405	167.587	0	393.594
tr|A0A452G5L0|A0A452G5L0_CAPHI;tr|A0A452G5N9|A0A452G5N9_CAPHI	9	3	408.89	0.157146	0.408065	1.84735	0.276214	AF samples	Control	60042.2	Carboxylic ester hydrolase OS=Capra hircus OX=9925 GN=LOC102188340 PE=3 SV=1									2592.84	1751.97	3594.66	6774.02	4189.86	6577.2	1364.82	7923.57
tr|A0A452DTS6|A0A452DTS6_CAPHI;tr|A0A452DTT7|A0A452DTT7_CAPHI;tr|A0A452DTZ2|A0A452DTZ2_CAPHI;tr|A0A452DU67|A0A452DU67_CAPHI	3	1	58.02	0.157701	0.408065	7.17955	0.275503	Control	AF samples	137266	Uncharacterized protein OS=Capra hircus OX=9925 GN=JARID2 PE=4 SV=1									45.2369	70.7588	34.9343	10.9171	1036.09	854.225	9.18754	5030.07
tr|A0A452FY52|A0A452FY52_CAPHI	133	54	8947.31	0.157952	0.408065	1.20077	0.275184	AF samples	Control	46470.9	Aspartate aminotransferase OS=Capra hircus OX=9925 GN=GOT1 PE=3 SV=1									455067	442510	599468	570879	3.53616e+06	5.41392e+06	92535.5	2.33799e+06
tr|A0A452FK82|A0A452FK82_CAPHI	21	11	1519.47	0.158178	0.408065	4.43665	0.274895	Control	AF samples	23421.4	Uncharacterized protein OS=Capra hircus OX=9925 GN=ARHGDIA PE=3 SV=1									3323.99	616.648	1235.21	1113.08	49121.9	87296.6	174.248	70378.8
tr|A0A452F497|A0A452F497_CAPHI	2	1	91.17	0.158464	0.408065	10.5073	0.274532	Control	AF samples	32852.5	MPN domain-containing protein OS=Capra hircus OX=9925 GN=BRCC3 PE=3 SV=1									84.6397	0	0	0	2856.45	5755.66	0	659.86
tr|A0A452FZP6|A0A452FZP6_CAPHI	6	1	330.22	0.158569	0.408065	13.1469	0.2744	Control	AF samples	32043.5	Asparaginase-like protein 1 OS=Capra hircus OX=9925 GN=ASRGL1 PE=3 SV=1									1185.07	0	0	0	42131.7	51745	0	38819.2
tr|A0A452E5Q4|A0A452E5Q4_CAPHI	8	5	407.97	0.158868	0.408065	1.83112	0.274021	AF samples	Control	14281.9	Mitochondrial pyruvate carrier OS=Capra hircus OX=9925 GN=LOC108637636 PE=3 SV=1									3455.12	3763.39	2669.85	5445.85	26836.1	20484.1	895.063	2925.96
tr|T1RLJ2|T1RLJ2_CAPHI	47	21	3027.54	0.158974	0.408065	2.09204	0.273886	AF samples	Control	30210.3	Myozenin 2 OS=Capra hircus OX=9925 GN=MYOZ2 PE=2 SV=1									2355.53	16447.6	46977.8	7513.96	15223.1	5222.9	7712.08	2132.19
tr|A0A452G9I1|A0A452G9I1_CAPHI	8	5	440.16	0.158986	0.408065	1.59414	0.273872	Control	AF samples	40693	Uncharacterized protein OS=Capra hircus OX=9925 GN=NT5C1A PE=4 SV=1									711.967	437.586	848.561	1495.38	14244.9	15537.8	483.255	3387.48
tr|A0A452E2E4|A0A452E2E4_CAPHI	6	1	453	0.159089	0.408065	1.62729	0.273742	Control	AF samples	19700.5	TCTP domain-containing protein OS=Capra hircus OX=9925 GN=LOC102168398 PE=3 SV=1									191.585	40.7962	102.467	1009.49	4858.68	8823.79	96.586	2139.84
tr|A0A452FYY0|A0A452FYY0_CAPHI;tr|A0A452FYW5|A0A452FYW5_CAPHI	23	6	1049.88	0.160097	0.408543	1.44419	0.272475	AF samples	Control	47652.8	Uncharacterized protein OS=Capra hircus OX=9925 GN=ACADSB PE=3 SV=1									6604.54	21897.6	38039.5	14302.9	17227.6	17366.7	12856.4	9672.05
tr|A0A452FYK1|A0A452FYK1_CAPHI;tr|A0A452FZB2|A0A452FZB2_CAPHI	5	1	157.87	0.160276	0.408543	3.61219	0.272251	Control	AF samples	487866	Uncharacterized protein OS=Capra hircus OX=9925 GN=LRP1 PE=3 SV=1									82.0748	0	186.254	346.403	4398.16	5697.27	166.137	2059.9
tr|A0A452DZA3|A0A452DZA3_CAPHI;tr|A0A452DZN0|A0A452DZN0_CAPHI;tr|A0A452DZY6|A0A452DZY6_CAPHI	3	1	75.5	0.16035	0.408543	2.46586	0.272159	AF samples	Control	66674	Tr-type G domain-containing protein OS=Capra hircus OX=9925 GN=GSPT1 PE=3 SV=1									358.631	2162.8	2342.72	835.438	3069.58	4129.94	361.316	1134.67
tr|A0A452ESG4|A0A452ESG4_CAPHI	15	11	889.11	0.160615	0.408543	2.3911	0.271828	Control	AF samples	35076.7	WD_REPEATS_REGION domain-containing protein OS=Capra hircus OX=9925 GN=RACK1 PE=4 SV=1									888.161	1254.5	3754.73	2148.02	24412.9	61927.9	2096.8	6799.89
tr|A0A452EN82|A0A452EN82_CAPHI	214	79	13915.5	0.160714	0.408543	2.89547	0.271704	Control	AF samples	60792.1	ATP synthase subunit alpha OS=Capra hircus OX=9925 GN=ATP5F1A PE=3 SV=1									137818	22456.3	31791.9	42336.3	2.58923e+06	3.22559e+06	9424.78	480547
tr|A0A452DZP4|A0A452DZP4_CAPHI;tr|A0A452G176|A0A452G176_CAPHI	7	2	439.09	0.160927	0.408543	1.73611	0.27144	AF samples	Control	19988.7	Ferritin OS=Capra hircus OX=9925 PE=3 SV=1									420.885	4713.85	4364.26	2600.83	554.446	2203.27	1765.54	809.542
tr|A0A452DKX4|A0A452DKX4_CAPHI	19	8	1293.41	0.161286	0.408543	5.58885	0.270995	Control	AF samples	12357	SERPIN domain-containing protein OS=Capra hircus OX=9925 PE=4 SV=1									40926.1	3433.57	8438.71	5683.61	503920	519542	1368.66	1.1512e+06
tr|A0A452EXP6|A0A452EXP6_CAPHI	3	2	191.53	0.16131	0.408543	1.62228	0.270964	Control	AF samples	12784	60S ribosomal protein L30 OS=Capra hircus OX=9925 GN=RPL30 PE=3 SV=1									112.879	800.194	533.233	614.206	6815.37	8124.8	262.086	4755.44
tr|A0A452GAP9|A0A452GAP9_CAPHI	3	2	73.59	0.162022	0.409383	4.07523	0.270085	AF samples	Control	76897.7	Uncharacterized protein OS=Capra hircus OX=9925 GN=KHSRP PE=4 SV=1									232.83	420.561	1387.07	427.791	627.268	2720.46	0	1041.19
tr|A0A452G0W3|A0A452G0W3_CAPHI	5	2	254.46	0.162152	0.409383	1.72837	0.269925	Control	AF samples	34108.4	Palmitoyl-protein hydrolase 1 OS=Capra hircus OX=9925 GN=PPT1 PE=3 SV=1									341.119	0	63.6868	0	429.348	4946.16	38.1917	325.637
tr|A0A452G541|A0A452G541_CAPHI	1	1	33.05	0.163065	0.409715	2.80968	0.268805	AF samples	Control	25206.1	Uncharacterized protein OS=Capra hircus OX=9925 GN=TCEAL4 PE=4 SV=1									592.117	2040.03	735.977	3645.9	1157.12	4074.43	448.217	2073.8
tr|A0A452F3H8|A0A452F3H8_CAPHI	10	6	534.25	0.163144	0.409715	1.37818	0.268709	AF samples	Control	123142	Importin N-terminal domain-containing protein OS=Capra hircus OX=9925 GN=XPO1 PE=3 SV=1									10123.4	5917.2	8384.49	6881.01	16635.7	10953	5063.07	6677.57
tr|A0A452EHR7|A0A452EHR7_CAPHI	104	48	4682.69	0.163194	0.409715	1.96508	0.268648	Control	AF samples	332584	SH3 domain-containing protein OS=Capra hircus OX=9925 GN=DSP PE=4 SV=1									3663.08	4001.29	4408.39	3782.17	37701.1	56474	4449.34	27345.3
tr|A0A452ELJ3|A0A452ELJ3_CAPHI	2	1	48.51	0.163304	0.409715	3.74633	0.268514	AF samples	Control	59791.6	Uncharacterized protein OS=Capra hircus OX=9925 GN=TRIM55 PE=4 SV=1									1413.36	403.583	26365.6	3581.66	1307.82	343.932	1641.79	1911.69
tr|A0A452G711|A0A452G711_CAPHI	15	4	934.14	0.163849	0.410441	1.08992	0.267851	Control	AF samples	38298.9	Uncharacterized protein OS=Capra hircus OX=9925 GN=BDH1 PE=3 SV=1									1237.57	2662.03	1644.78	1339.84	436.942	1792.24	2053.16	261.778
tr|A0A452FC08|A0A452FC08_CAPHI	5	1	250.43	0.164376	0.41112	6.70304	0.267212	AF samples	Control	32223.7	Phosphatidylinositol transfer protein alpha OS=Capra hircus OX=9925 GN=PITPNA PE=4 SV=1									70.262	0	145.244	57.4432	0	366.297	0	0
tr|A0A452EGP3|A0A452EGP3_CAPHI	11	2	666.99	0.164979	0.411985	1.73913	0.266486	Control	AF samples	11842.6	Thioredoxin OS=Capra hircus OX=9925 GN=TXN PE=3 SV=1									14925.3	839.805	1316.92	3278.67	81230.4	45098.2	2196.69	83363.5
tr|A0A452FBI7|A0A452FBI7_CAPHI	15	1	616.52	0.166865	0.414957	1.65872	0.264234	Control	AF samples	34917.1	Uncharacterized protein OS=Capra hircus OX=9925 GN=PCBP2 PE=4 SV=1									136.893	38.4313	33.2595	40.7683	603.062	1004.84	45.0283	546.976
tr|A0A452FYY3|A0A452FYY3_CAPHI	6	4	535.45	0.166916	0.414957	1.98763	0.264174	AF samples	Control	11180	Apolipoprotein A-II OS=Capra hircus OX=9925 GN=APOA2 PE=3 SV=1									19722.3	20204	18523.6	61612.5	34554.7	19423.8	11268.3	66700.1
tr|A0A452FG45|A0A452FG45_CAPHI	4	2	180.97	0.166944	0.414957	2.01854	0.264141	Control	AF samples	60575.6	Dimethylaniline monooxygenase [N-oxide-forming] OS=Capra hircus OX=9925 GN=FMO2 PE=3 SV=1									167.478	833.094	813.812	1203.71	12442.1	7066.94	736.685	6683.22
tr|A0A452FJV3|A0A452FJV3_CAPHI;tr|A0A452FK53|A0A452FK53_CAPHI	4	1	75.55	0.167949	0.416811	2.08996	0.262956	Control	AF samples	97489.8	Uncharacterized protein OS=Capra hircus OX=9925 GN=ZNF280D PE=4 SV=1									2327.34	5188.59	9134.96	1290.69	62074.1	181437	2014.96	19809.8
tr|A0A452EB77|A0A452EB77_CAPHI	31	29	2513.69	0.168532	0.417309	2.37933	0.262273	AF samples	Control	79451.6	Uncharacterized protein OS=Capra hircus OX=9925 GN=HRC PE=4 SV=1									19273.8	4873	36247.2	9576.55	130988	65843.2	220.416	29638.5
tr|A0A452DSX3|A0A452DSX3_CAPHI	4	2	267.41	0.168793	0.417309	1.7445	0.261968	AF samples	Control	16492.6	Fe-S_biosyn domain-containing protein OS=Capra hircus OX=9925 GN=ISCA2 PE=3 SV=1									3754.83	3540.52	11166.1	2286.47	23299.8	45948.9	493.365	10738.4
tr|A0A452F0I5|A0A452F0I5_CAPHI;tr|A0A452F0L2|A0A452F0L2_CAPHI	66	17	4299.03	0.16893	0.417309	1.51126	0.261809	AF samples	Control	112658	Sodium/potassium-transporting ATPase subunit alpha OS=Capra hircus OX=9925 GN=ATP1A1 PE=3 SV=1									8875.99	6159.14	19322.5	9086.31	39602.9	34405.6	4688.59	10307.3
tr|A0A452FSS5|A0A452FSS5_CAPHI;tr|A0A452FT33|A0A452FT33_CAPHI;tr|A0A452FT46|A0A452FT46_CAPHI	51	16	3809.71	0.169236	0.417422	4.25979	0.261453	Control	AF samples	56686.7	Aldedh domain-containing protein OS=Capra hircus OX=9925 GN=ALDH2 PE=3 SV=1									89296.6	20950.9	16382.8	31811.6	1.88224e+06	2.60094e+06	3759.3	1.25698e+06
tr|A0A452ET92|A0A452ET92_CAPHI	38	20	2137.41	0.1696	0.41768	3.33839	0.26103	Control	AF samples	70928.9	Carn_acyltransf domain-containing protein OS=Capra hircus OX=9925 GN=CRAT PE=3 SV=1									4933.84	1515.74	3347.72	1972.82	138234	166331	369.015	36874.1
tr|A0A452G6U5|A0A452G6U5_CAPHI;tr|A0A452G6V6|A0A452G6V6_CAPHI;tr|A0A452G724|A0A452G724_CAPHI	37	12	2459.78	0.170467	0.417823	1.70724	0.260028	Control	AF samples	51394.4	Rab GDP dissociation inhibitor OS=Capra hircus OX=9925 GN=GDI2 PE=3 SV=1									26853.4	6016.49	6240.83	18705.9	186094	302764	4377.6	185104
tr|A0A452FQE3|A0A452FQE3_CAPHI	22	8	1528.37	0.170844	0.417823	1.32997	0.259595	Control	AF samples	64044.9	Malic enzyme OS=Capra hircus OX=9925 GN=ME1 PE=3 SV=1									3972.4	3973.21	8544.73	10897.8	81133.6	84523.5	1974.31	54134.8
tr|A0A452FI55|A0A452FI55_CAPHI;tr|A0A452FIW7|A0A452FIW7_CAPHI	2	2	65.27	0.171627	0.417823	1.7601	0.258699	Control	AF samples	43439.1	Protein kinase domain-containing protein OS=Capra hircus OX=9925 GN=MAP2K1 PE=3 SV=1									50.6709	257.761	123.916	29.594	1680.28	2168	102.283	567.732
tr|A0A452FUP0|A0A452FUP0_CAPHI	2	2	97.43	0.171676	0.417823	1.9621	0.258643	Control	AF samples	28911.7	Enolase-phosphatase E1 OS=Capra hircus OX=9925 GN=ENOPH1 PE=3 SV=1									617.393	627.551	1536.36	78.1259	8129.6	11004.1	380.411	9404.24
tr|A0A452F1I3|A0A452F1I3_CAPHI	1	1	52.55	0.171794	0.417823	16.0512	0.258508	Control	AF samples	46010.3	Uncharacterized protein OS=Capra hircus OX=9925 GN=DAP3 PE=3 SV=1									50.4535	0	0	0	4841.41	3983.49	0	95.2121
tr|A0A452DLG8|A0A452DLG8_CAPHI	19	9	1411.73	0.172032	0.417823	1.62882	0.258238	AF samples	Control	13888.5	14 kDa phosphohistidine phosphatase OS=Capra hircus OX=9925 GN=PHPT1 PE=3 SV=1									22201.7	13265.4	32797.3	13384.5	41835.2	31976.5	7329.55	66154.8
tr|A0A452G6K2|A0A452G6K2_CAPHI	1	1	38.36	0.172067	0.417823	9.62949	0.258197	Control	AF samples	28145.6	Non-specific serine/threonine protein kinase OS=Capra hircus OX=9925 GN=TP53RK PE=3 SV=1									0	0	449.129	0	2964.39	9394.44	0	9443.61
tr|A0A452FUB4|A0A452FUB4_CAPHI	2	1	59.4	0.172108	0.417823	2.47822	0.258151	Control	AF samples	53311.4	Uncharacterized protein OS=Capra hircus OX=9925 GN=DCTN4 PE=4 SV=1									362.971	76.9592	357.261	264.566	5548.73	8153.47	40.2073	4941.46
tr|A0A452EI55|A0A452EI55_CAPHI	3	1	138.77	0.172219	0.417823	2.38406	0.258025	Control	AF samples	54063.9	Uncharacterized protein OS=Capra hircus OX=9925 GN=SCARB2 PE=3 SV=1									83.6359	91.6347	0.0346827	10.1998	1108.02	1385.05	47.0489	472.253
tr|A0A452FFD7|A0A452FFD7_CAPHI;tr|A0A452FF76|A0A452FF76_CAPHI	16	4	745.69	0.172495	0.417823	2.29646	0.257712	Control	AF samples	139902	Uncharacterized protein OS=Capra hircus OX=9925 GN=CFH PE=4 SV=1									156.75	0	10.2402	538.896	5329.29	5177.59	26.5722	2328.35
tr|A0A452E9N0|A0A452E9N0_CAPHI	12	3	624.4	0.172561	0.417823	2.62309	0.257638	Control	AF samples	31435.6	PHB domain-containing protein OS=Capra hircus OX=9925 GN=STOM PE=3 SV=1									121.153	346.864	446.429	808.073	15029.4	10215.4	449.973	1109.58
tr|A0A452GAD3|A0A452GAD3_CAPHI	3	1	159.49	0.173118	0.417823	3.41226	0.257007	AF samples	Control	23654.8	Asp-B-Hydro_N domain-containing protein OS=Capra hircus OX=9925 GN=ASPH PE=4 SV=1									40.6286	29.461	507.861	32.2424	92.3848	172.866	30.5263	14.0325
tr|A0A452G2Z7|A0A452G2Z7_CAPHI	4	1	70.46	0.173244	0.417823	1.51968	0.256866	AF samples	Control	97234.1	Uncharacterized protein OS=Capra hircus OX=9925 GN=HECTD3 PE=4 SV=1									623.355	6289.38	13818	1413.77	1038.9	1055.25	3510.79	0
tr|A0A452DQZ4|A0A452DQZ4_CAPHI	6	2	226.51	0.173301	0.417823	1.48263	0.256801	AF samples	Control	36566.2	Ras-related GTP-binding protein OS=Capra hircus OX=9925 GN=RRAGA PE=3 SV=1									865.135	1279.05	4166.82	1654.29	3595.44	3171.73	1076.08	1054.04
tr|A0A452G1E3|A0A452G1E3_CAPHI;tr|A0A452G1H2|A0A452G1H2_CAPHI;tr|A0A452G234|A0A452G234_CAPHI	8	1	322.1	0.17373	0.418229	3.49619	0.256319	Control	AF samples	108694	AP-2 complex subunit alpha OS=Capra hircus OX=9925 GN=AP2A1 PE=3 SV=1									25.6116	370.007	31.0773	237.386	2427.06	2226.93	524.331	996.919
tr|A0A452DUR7|A0A452DUR7_CAPHI	17	9	928.5	0.174493	0.419437	1.56762	0.255465	Control	AF samples	80991.3	Acyl-peptide hydrolase OS=Capra hircus OX=9925 GN=APEH PE=4 SV=1									1905.05	3438.89	4453.65	5583.42	41115.9	44063	2691.73	25645.3
tr|A0A452FJE8|A0A452FJE8_CAPHI	23	7	1345.92	0.175052	0.419557	1.26262	0.254844	Control	AF samples	53918	Aldedh domain-containing protein OS=Capra hircus OX=9925 GN=ALDH9A1 PE=3 SV=1									4018.27	3052.98	6016.58	4459.19	42176.6	42065.5	1886.4	29865.3
tr|A0A452GAM6|A0A452GAM6_CAPHI	2	2	116.34	0.175308	0.419557	2.00014	0.254559	Control	AF samples	40741.6	Uncharacterized protein OS=Capra hircus OX=9925 GN=MRPS22 PE=4 SV=1									252.573	223.847	151.992	384.005	5431.07	7772.13	164.573	844.008
tr|A0A452DN27|A0A452DN27_CAPHI	2	2	75.76	0.175355	0.419557	2.17864	0.254507	Control	AF samples	6708.03	Single-pass membrane and coiled-coil domain-containing protein 4 OS=Capra hircus OX=9925 GN=SMCO4 PE=3 SV=1									63.453	196.598	370.244	274.58	75.8695	28.3909	500.829	1.11434
tr|A0A452DYD4|A0A452DYD4_CAPHI	8	1	539.18	0.175741	0.419557	1.31991	0.25408	AF samples	Control	20245.3	Cell division control protein 42 homolog OS=Capra hircus OX=9925 GN=LOC102176514 PE=3 SV=1									6785.96	4548.61	7045.08	7851.45	43463.1	46145.9	873.602	36859.8
tr|A0A452EC09|A0A452EC09_CAPHI	34	11	1837.22	0.176572	0.419557	1.34301	0.253165	AF samples	Control	93324.7	Ubiquitin carboxyl-terminal hydrolase OS=Capra hircus OX=9925 GN=USP5 PE=3 SV=1									10094.5	5536.35	15211.4	10105.4	62104.6	66692.2	1293.85	56053.6
tr|A0A452ED42|A0A452ED42_CAPHI	44	18	2700.64	0.176779	0.419557	2.04502	0.252937	Control	AF samples	72116.4	Atypical kinase COQ8A, mitochondrial OS=Capra hircus OX=9925 GN=COQ8A PE=3 SV=1									21331.5	15753.4	27299.9	12980.1	248805	429278	19912.4	71253.4
tr|A0A452ED56|A0A452ED56_CAPHI	1	1	47.84	0.176883	0.419557	1.32114	0.252823	Control	AF samples	14464.7	Calponin-homology (CH) domain-containing protein OS=Capra hircus OX=9925 PE=4 SV=1									1694.04	10635.5	15893.8	8579.81	1040.38	2542.17	12399.2	1332.69
tr|A0A452FP98|A0A452FP98_CAPHI	15	11	757.31	0.176908	0.419557	1.3939	0.252796	AF samples	Control	43193.2	UV excision repair protein RAD23 OS=Capra hircus OX=9925 GN=RAD23B PE=3 SV=1									9087.98	9641.3	14817.3	8264.32	34623.1	60186.7	3231.97	39428.2
tr|B9VR86|B9VR86_CAPHI	12	3	710.2	0.176959	0.419557	7.00494	0.25274	Control	AF samples	27399.4	Proteasome subunit alpha type OS=Capra hircus OX=9925 GN=PSMA6 PE=2 SV=1									807.322	210.298	97.0046	150.901	25881.1	48387.1	19.2329	10835.7
tr|A0A452DYB1|A0A452DYB1_CAPHI	3	3	130.38	0.177156	0.419557	2.24872	0.252525	Control	AF samples	24884.4	O-phosphoserine phosphohydrolase OS=Capra hircus OX=9925 GN=PSPH PE=3 SV=1									150.689	157.16	345.662	134.719	2605.89	5604.61	34.8638	3604.85
tr|A0A452FBA1|A0A452FBA1_CAPHI;tr|A0A452FBC7|A0A452FBC7_CAPHI	15	1	836.98	0.177968	0.420263	1.48698	0.25164	Control	AF samples	45791.1	IF rod domain-containing protein OS=Capra hircus OX=9925 GN=LOC102179515 PE=3 SV=1									878.127	521.774	540.667	636.903	28.4489	0.216994	1029.77	596.218
tr|A0A452EHK0|A0A452EHK0_CAPHI	2	1	65.61	0.177978	0.420263	4.70994	0.251629	Control	AF samples	70548.9	Uncharacterized protein OS=Capra hircus OX=9925 GN=MCAM PE=4 SV=1									131.809	197	34.6518	71.4382	4939.93	7274.82	10.6402	5093.29
tr|A0A452EMI5|A0A452EMI5_CAPHI	3	1	198.07	0.178626	0.421175	3.25486	0.250927	AF samples	Control	12989	Cytochrome c oxidase assembly protein COX20, mitochondrial OS=Capra hircus OX=9925 GN=LOC102187069 PE=3 SV=1									657.967	3049.24	11905.8	5263.22	4941.51	36.9487	1161.76	4121.06
tr|A0A452E037|A0A452E037_CAPHI	3	3	136.41	0.179638	0.422939	1.74559	0.249837	AF samples	Control	31636.7	Uncharacterized protein OS=Capra hircus OX=9925 GN=MARCKS PE=3 SV=1									421.357	939.933	1217.42	395.887	3675.45	2477.2	65.6925	3966.62
tr|A0A452EZN7|A0A452EZN7_CAPHI;tr|A0A452EZX3|A0A452EZX3_CAPHI	1	1	21.99	0.180324	0.423424	7.89222	0.249103	AF samples	Control	88429.2	ANK_REP_REGION domain-containing protein OS=Capra hircus OX=9925 GN=KANK2 PE=4 SV=1									107.074	1.20184	508.442	41.2185	429.051	244.967	0	0
tr|A0A452F4D3|A0A452F4D3_CAPHI	11	5	678.62	0.180371	0.423424	1.26747	0.249052	AF samples	Control	11453	Cystatin domain-containing protein OS=Capra hircus OX=9925 GN=LOC102186806 PE=3 SV=1									6862.92	17721.8	8506.25	32173.7	6053.33	7988.32	13500.1	9040.78
tr|A0A452F1F7|A0A452F1F7_CAPHI	11	5	755.96	0.182107	0.426733	1.22848	0.247212	AF samples	Control	11679	Uncharacterized protein OS=Capra hircus OX=9925 GN=RPLP2 PE=3 SV=1									2571.48	3362.22	3701.79	2281.21	4236.89	6964.15	2269.22	1283.1
tr|A0A452FPG8|A0A452FPG8_CAPHI;tr|A0A452FPK6|A0A452FPK6_CAPHI;tr|A0A452FPR6|A0A452FPR6_CAPHI	14	4	801.52	0.182312	0.426733	1.35742	0.246996	Control	AF samples	30786.4	Thioredoxin domain-containing protein OS=Capra hircus OX=9925 GN=PRDX4 PE=4 SV=1									5522.65	2389.21	6968.48	6272.54	51659.8	57944.5	2438.66	37370.1
tr|A0A452ENX3|A0A452ENX3_CAPHI	3	1	143.71	0.183159	0.426935	1.82141	0.246109	Control	AF samples	34504.9	Protein kinase domain-containing protein OS=Capra hircus OX=9925 GN=NEK7 PE=3 SV=1									653.629	356.82	1064.99	253.857	11898.8	14219.4	276.226	1881.33
tr|A0A452DKF1|A0A452DKF1_CAPHI;tr|A0A452DLC3|A0A452DLC3_CAPHI	12	9	724.97	0.18344	0.426935	1.21703	0.245815	AF samples	Control	32397.4	Vesicle-associated membrane protein-associated protein A OS=Capra hircus OX=9925 GN=VAPA PE=3 SV=1									2175.28	10905.1	12275.1	9896.72	6268.09	7357.35	7201.46	2530.53
tr|A0A452E516|A0A452E516_CAPHI	6	2	297.99	0.18349	0.426935	1.02899	0.245763	Control	AF samples	16708.1	Coiled-coil domain-containing protein 58 OS=Capra hircus OX=9925 GN=CCDC58 PE=3 SV=1									0	754.539	270.257	0	1296.17	2541.79	135.484	1431.64
tr|A0A452FQ64|A0A452FQ64_CAPHI	15	8	1142.09	0.183783	0.426935	1.43333	0.245458	Control	AF samples	33966.1	Lactamase_B domain-containing protein OS=Capra hircus OX=9925 GN=HAGH PE=3 SV=1									2323.09	2439.28	9365.94	1891.08	47487	70199.6	992.275	25206.6
tr|A5JSS3|A5JSS3_CAPHI	29	16	2065.31	0.184164	0.426935	1.15892	0.245062	AF samples	Control	9294.69	NADH dehydrogenase (Ubiquinone) 1 alpha subcomplex 4 OS=Capra hircus OX=9925 GN=NDUFA4 PE=2 SV=1									18188.9	72394.1	70554.7	64688.5	51308.2	34861.1	48908.9	24804.7
tr|A0A452EVI4|A0A452EVI4_CAPHI	13	6	624.42	0.184594	0.426935	1.51769	0.244617	AF samples	Control	40717.7	Mitogen-activated protein kinase OS=Capra hircus OX=9925 GN=MAPK12 PE=4 SV=1									3646.1	2096.65	8417.42	3426.05	20415.9	14067	1233.46	12877.5
tr|A0A452EMZ1|A0A452EMZ1_CAPHI	3	1	101.69	0.184617	0.426935	3.22228	0.244593	Control	AF samples	12223.7	60S ribosomal protein L36 OS=Capra hircus OX=9925 GN=RPL36 PE=3 SV=1									148.124	25.198	52.7215	0	1671.97	1794.57	12.3333	1778.3
tr|A0A452FA34|A0A452FA34_CAPHI;tr|A0A452FA77|A0A452FA77_CAPHI	1	1	31.11	0.184687	0.426935	1.86122	0.244521	AF samples	Control	93115.4	Uncharacterized protein OS=Capra hircus OX=9925 GN=DISC1 PE=4 SV=1									372.352	2269.99	9232.71	3217.35	1320.04	0	1830.18	773.041
tr|A0A452DUW3|A0A452DUW3_CAPHI;tr|A0A452DV34|A0A452DV34_CAPHI	7	1	286.9	0.184791	0.426935	2.17037	0.244413	AF samples	Control	20653.8	Uncharacterized protein OS=Capra hircus OX=9925 PE=3 SV=1									1863.6	4044.82	6421.22	735.212	5174.77	5990.67	1171.26	1647.71
tr|A0A452EAB1|A0A452EAB1_CAPHI;tr|A0A452EAB6|A0A452EAB6_CAPHI	13	1	723.77	0.185636	0.428068	1.2382	0.243544	AF samples	Control	32044.8	Proteasome subunit alpha type OS=Capra hircus OX=9925 GN=PSMA4 PE=3 SV=1									214.422	386.833	1582.16	819.076	782.391	299.645	539.464	287.078
tr|A0A452GBN0|A0A452GBN0_CAPHI;tr|A0A452FAQ7|A0A452FAQ7_CAPHI	4	1	74.79	0.185815	0.428068	5.59796	0.243361	Control	AF samples	375667	Uncharacterized protein OS=Capra hircus OX=9925 GN=GOLGB1 PE=4 SV=1									0	84.3696	0	0	2373.08	2869.45	0	340.973
tr|A0A452E729|A0A452E729_CAPHI;tr|A0A452E7C1|A0A452E7C1_CAPHI	28	10	1123.83	0.187136	0.430494	1.94863	0.242013	AF samples	Control	245332	Spectrin beta chain OS=Capra hircus OX=9925 GN=SPTB PE=3 SV=1									1246.15	3786.1	7229.48	2560.6	7168.71	5332.48	916.453	12155
tr|A0A452EHB0|A0A452EHB0_CAPHI	78	42	4392.81	0.188652	0.43336	2.6315	0.240484	Control	AF samples	147658	Aldehyde oxidase 1 OS=Capra hircus OX=9925 GN=AOX1 PE=3 SV=1									6579.36	6373.09	8521.2	11459.6	58968	93771.3	9016.49	182557
tr|A0A452E343|A0A452E343_CAPHI;tr|A0A452E372|A0A452E372_CAPHI	3	2	188.53	0.189259	0.434133	1.37951	0.239876	AF samples	Control	59013.2	Uncharacterized protein OS=Capra hircus OX=9925 GN=CYP4B1 PE=3 SV=1									1322.74	6996.21	11952.4	5934.43	14506.6	1710.64	4369.29	719.287
tr|A0A452DY60|A0A452DY60_CAPHI	33	2	2449.87	0.190136	0.434693	2.08066	0.239002	AF samples	Control	64426.8	Uncharacterized protein OS=Capra hircus OX=9925 GN=PDLIM5 PE=4 SV=1									2088.16	9364.62	13139.2	20174.7	10209.1	7254.75	4295.57	15516.3
tr|A0A452FNH3|A0A452FNH3_CAPHI	5	3	214.28	0.190243	0.434693	3.99182	0.238896	Control	AF samples	40730.9	ABC transmembrane type-1 domain-containing protein OS=Capra hircus OX=9925 GN=LOC102173859 PE=4 SV=1									7.52323	74.4477	3.74179	194.028	6372.34	578.635	117.031	176.498
tr|A0A452F0K7|A0A452F0K7_CAPHI	56	4	3928.42	0.190315	0.434693	1.51992	0.238824	AF samples	Control	29032.6	Uncharacterized protein OS=Capra hircus OX=9925 GN=TPM3 PE=3 SV=1									7578.78	12835.7	24023.4	9278.64	9631.91	29943.9	6722.27	23615.6
tr|A0A452DJN9|A0A452DJN9_CAPHI	5	4	127.63	0.19136	0.43646	1.44237	0.237792	AF samples	Control	9063.38	Uncharacterized protein OS=Capra hircus OX=9925 GN=LOC102186286 PE=3 SV=1									2426.37	20176.4	34299.3	13163.3	10135.2	7437.33	11583.3	5226.5
tr|A0A452FE42|A0A452FE42_CAPHI	14	1	834.92	0.191822	0.436535	2.00519	0.237338	Control	AF samples	42549.7	SERPIN domain-containing protein OS=Capra hircus OX=9925 GN=LOC106503969 PE=3 SV=1									316.157	229.433	153.459	376.237	1856.96	5460.07	255.061	2798.11
tr|A0A452GAN5|A0A452GAN5_CAPHI;tr|A0A452GAQ6|A0A452GAQ6_CAPHI	4	3	244.74	0.192278	0.436535	1.58205	0.236891	Control	AF samples	31915.1	Uncharacterized protein OS=Capra hircus OX=9925 GN=SET PE=3 SV=1									3483.8	2649.71	5196.73	6214.01	41572.9	113360	2026.3	20276.7
tr|A0A452EHP7|A0A452EHP7_CAPHI	9	5	421.43	0.192404	0.436535	1.29036	0.236769	Control	AF samples	47189.9	Arrestin_C domain-containing protein OS=Capra hircus OX=9925 GN=ARRB1 PE=3 SV=1									1097.31	2870.01	2273.11	2031.58	26357.4	29815	713.674	13047.1
tr|A0A452F0S3|A0A452F0S3_CAPHI	2	1	48.58	0.193255	0.436535	1.93106	0.23594	AF samples	Control	273599	MPN domain-containing protein OS=Capra hircus OX=9925 GN=PRPF8 PE=4 SV=1									19.3462	55.5401	22.3187	24.4025	116.116	178.031	3.3379	128.318
tr|A0A452F4L3|A0A452F4L3_CAPHI	96	53	6100.26	0.193387	0.436535	2.74315	0.235812	Control	AF samples	66999.2	Fibrinogen alpha chain OS=Capra hircus OX=9925 GN=FGA PE=4 SV=1									3562.86	8501.64	11221.5	11254.1	98956.1	65231	13970.9	119570
tr|A0A452FEY5|A0A452FEY5_CAPHI	2	1	100.91	0.193767	0.436535	3.58062	0.235443	AF samples	Control	21964.4	Uncharacterized protein OS=Capra hircus OX=9925 GN=CBFB PE=4 SV=1									427.138	636.326	1775.77	505.743	3859.51	2039	0	1287.2
tr|A0A452EGV3|A0A452EGV3_CAPHI;tr|A0A452EGV8|A0A452EGV8_CAPHI	1	1	41.26	0.193931	0.436535	2.1879	0.235285	AF samples	Control	40197.8	Tryptophanyl-tRNA synthetase OS=Capra hircus OX=9925 GN=WARS2 PE=3 SV=1									871.772	1141.9	2632.9	5088.62	9109.66	15412.8	414.037	1366.15
tr|A0A452F654|A0A452F654_CAPHI	101	36	6978.7	0.194137	0.436535	1.8192	0.235086	AF samples	Control	47331.2	Creatine kinase OS=Capra hircus OX=9925 GN=CKMT2 PE=3 SV=1									107724	245608	672979	399280	1.70769e+06	2.43311e+06	28831.2	979895
tr|A0A452E2J1|A0A452E2J1_CAPHI;tr|A0A452E2J7|A0A452E2J7_CAPHI	180	66	12327.2	0.19447	0.436535	1.51057	0.234765	AF samples	Control	103810	Uncharacterized protein OS=Capra hircus OX=9925 GN=ACTN2 PE=3 SV=1									38950.1	97838	55131.8	88549.7	145028	140170	41306.2	60398.7
tr|A0A452F9Y8|A0A452F9Y8_CAPHI	14	4	751.19	0.194601	0.436535	3.0456	0.234639	Control	AF samples	23715.5	Peptidyl-prolyl cis-trans isomerase OS=Capra hircus OX=9925 GN=PPIB PE=3 SV=1									653.956	480.273	273.576	760.046	23538.8	26209.3	67.3091	8324.87
tr|A0A452FXG7|A0A452FXG7_CAPHI	10	4	578.48	0.195018	0.436535	2.27815	0.234238	Control	AF samples	51463	Mitochondrial import inner membrane translocase subunit TIM44 OS=Capra hircus OX=9925 GN=TIMM44 PE=3 SV=1									341.956	143.608	126.398	360.307	8081.51	8365.56	136.774	694.264
tr|A0A452EU44|A0A452EU44_CAPHI	40	11	2592.95	0.195092	0.436535	1.65273	0.234168	Control	AF samples	28196.7	14_3_3 domain-containing protein OS=Capra hircus OX=9925 GN=YWHAH PE=3 SV=1									30037.8	10377.2	11900.5	15731.6	181998	291205	13725.7	90825.3
tr|A0A452F684|A0A452F684_CAPHI	18	10	1397.07	0.195174	0.436535	2.05434	0.234089	AF samples	Control	13778.9	HIT domain-containing protein OS=Capra hircus OX=9925 GN=HINT1 PE=4 SV=1									10684.6	113015	211335	94832.8	65398.5	84135	46456	39924.4
tr|A0A452EV92|A0A452EV92_CAPHI	8	3	436.58	0.1952	0.436535	1.38261	0.234065	AF samples	Control	104310	P-type domain-containing protein OS=Capra hircus OX=9925 GN=GAA PE=3 SV=1									4440.49	6763.14	10703.6	11454	14269.1	22027.5	4819.71	9749.39
tr|A0A452FKQ6|A0A452FKQ6_CAPHI;tr|A0A452FKS5|A0A452FKS5_CAPHI;tr|A0A452FKT0|A0A452FKT0_CAPHI	48	21	3731.16	0.195542	0.436694	2.03426	0.233737	Control	AF samples	36134	Annexin OS=Capra hircus OX=9925 GN=ANXA5 PE=3 SV=1									41146.4	9503.76	5254.68	20650.9	375482	358306	4037.48	379134
tr|A0A452DQK7|A0A452DQK7_CAPHI;tr|A0A452FW53|A0A452FW53_CAPHI;tr|A0A452DQ83|A0A452DQ83_CAPHI	2	1	73.07	0.195815	0.436694	2.25606	0.233477	Control	AF samples	10833.6	Small nuclear ribonucleoprotein E OS=Capra hircus OX=9925 PE=3 SV=1									273.708	8.39252	1215.57	1194.25	7950.66	25307.2	277.008	5032.69
tr|A0A452E8A8|A0A452E8A8_CAPHI	3	1	163.08	0.19643	0.437274	1.63525	0.232891	AF samples	Control	14709.4	Ig-like domain-containing protein OS=Capra hircus OX=9925 PE=4 SV=1									2671.05	5330.26	12088.9	1156.5	5007.97	5256.88	87.1067	51777.8
tr|A0A452DM61|A0A452DM61_CAPHI;tr|A0A452DM65|A0A452DM65_CAPHI;tr|A0A452DM74|A0A452DM74_CAPHI;tr|A0A452DMA2|A0A452DMA2_CAPHI;tr|A0A452DMB5|A0A452DMB5_CAPHI;tr|A0A452DMD4|A0A452DMD4_CAPHI	3	1	61.01	0.196691	0.437274	1.22287	0.232644	Control	AF samples	262331	Calponin-homology (CH) domain-containing protein OS=Capra hircus OX=9925 GN=NAV2 PE=3 SV=1									712.064	2086.26	32480	6070.08	686.732	567.029	10881.9	320.375
tr|A0A452EN28|A0A452EN28_CAPHI	2	2	149.11	0.197002	0.437274	1.48226	0.232349	AF samples	Control	55841.8	Uncharacterized protein OS=Capra hircus OX=9925 GN=LPCAT3 PE=4 SV=1									692.784	655.217	717.781	719.192	5075.23	1337.36	275.088	1154.78
tr|A0A452FEC3|A0A452FEC3_CAPHI	60	23	3772.36	0.197164	0.437274	1.5461	0.232196	AF samples	Control	25528	Cardiac troponin I OS=Capra hircus OX=9925 GN=TNNI3 PE=3 SV=1									163622	106206	290655	102481	2.22074e+06	984681	8037.74	265210
tr|A0A452FBK8|A0A452FBK8_CAPHI	8	4	397.27	0.197492	0.437397	1.90807	0.231887	AF samples	Control	47555.8	Calponin-homology (CH) domain-containing protein OS=Capra hircus OX=9925 GN=SMTN PE=4 SV=1									266.572	696.44	1556.84	1204.39	5655.62	1991.11	249.212	654.14
tr|A0A452E7Q2|A0A452E7Q2_CAPHI	4	1	240.79	0.197968	0.437847	4.15161	0.231439	Control	AF samples	26513	Eukaryotic translation initiation factor 6 OS=Capra hircus OX=9925 GN=EIF6 PE=3 SV=1									395.703	0	0	0	3672.62	4471.55	0	4941.28
P18626|CASA1_CAPHI	177	19	3639.82	0.198567	0.438321	4.43753	0.230877	AF samples	Control	24289.6	Alpha-S1-casein OS=Capra hircus OX=9925 GN=CSN1S1 PE=1 SV=2									29181.4	237532	46852.7	381965	228610	251753	18254.6	246372
tr|A0A452EW88|A0A452EW88_CAPHI;tr|A0A452EWC3|A0A452EWC3_CAPHI	4	3	124.37	0.198728	0.438321	3.12591	0.230727	AF samples	Control	79467	Ig-like domain-containing protein OS=Capra hircus OX=9925 GN=NEXN PE=4 SV=1									195.228	76.71	584.478	47.9463	910.658	961.79	0.818538	303.183
tr|A0A452FJK2|A0A452FJK2_CAPHI;tr|A0A452FJP2|A0A452FJP2_CAPHI;tr|A0A452FK04|A0A452FK04_CAPHI;tr|A0A452FKQ1|A0A452FKQ1_CAPHI	39	17	2028.2	0.199036	0.438399	1.02501	0.230439	Control	AF samples	272068	Fibronectin OS=Capra hircus OX=9925 GN=FN1 PE=4 SV=1									18790.4	36070.2	31539.4	49087.3	25181.9	21729.9	35357.9	24072.8
tr|A0A452DKT4|A0A452DKT4_CAPHI;tr|A0A452DKU0|A0A452DKU0_CAPHI;tr|A0A452DLF2|A0A452DLF2_CAPHI;tr|A0A452FCH3|A0A452FCH3_CAPHI	3	1	212.75	0.199331	0.438448	2.18905	0.230165	Control	AF samples	16557.5	40S ribosomal protein S24 OS=Capra hircus OX=9925 GN=RPS24 PE=3 SV=1									512.119	784.805	1200.9	23.0632	16570.4	18183.6	351.542	2963.24
tr|A0A452FM72|A0A452FM72_CAPHI	11	6	569.48	0.199714	0.438688	1.92778	0.229809	Control	AF samples	46154.8	Protein-serine/threonine kinase OS=Capra hircus OX=9925 GN=PDK2 PE=3 SV=1									1865.9	1535.13	2167.24	2064.12	50977.7	25547.6	1532.71	6333.71
tr|A0A452DZ70|A0A452DZ70_CAPHI	27	8	1238.76	0.200334	0.43945	1.42551	0.229235	Control	AF samples	53853.7	Fructose-bisphosphate aldolase OS=Capra hircus OX=9925 GN=ALDOC PE=3 SV=1									2600.96	5761.57	5812.77	4687.03	41891.7	63743	2636.72	32788.7
tr|A0A452DU89|A0A452DU89_CAPHI;tr|A0A452DUF1|A0A452DUF1_CAPHI;tr|A0A452DUH0|A0A452DUH0_CAPHI;tr|A0A452DUM8|A0A452DUM8_CAPHI;tr|A0A452DUQ9|A0A452DUQ9_CAPHI	2	1	45.64	0.200751	0.439763	4.04141	0.22885	AF samples	Control	115154	Protein phosphatase 1 regulatory subunit OS=Capra hircus OX=9925 GN=PPP1R12A PE=4 SV=1									74.942	224.216	792.914	78.199	736.997	0	35.221	230.627
tr|A0A452FY07|A0A452FY07_CAPHI	74	40	5502.79	0.201464	0.440724	1.42922	0.228195	AF samples	Control	42111.3	Uncharacterized protein OS=Capra hircus OX=9925 GN=ACAA2 PE=3 SV=1									160897	216551	395044	144538	1.44192e+06	2.42646e+06	24814.2	681608
tr|A0A452FV13|A0A452FV13_CAPHI;tr|A0A452FV41|A0A452FV41_CAPHI;tr|A0A452FVV7|A0A452FVV7_CAPHI;tr|A0A452FVX6|A0A452FVX6_CAPHI	1	1	62.3	0.202609	0.442624	2.04111	0.22715	AF samples	Control	165688	Uncharacterized protein OS=Capra hircus OX=9925 GN=MRC1 PE=4 SV=1									308.454	1329.86	1900.74	733.715	1890.01	4067.87	245.645	2514.12
tr|A0A452E6Z8|A0A452E6Z8_CAPHI	3	1	137.57	0.20347	0.443084	4.05966	0.226369	Control	AF samples	34934.3	Uncharacterized protein OS=Capra hircus OX=9925 GN=STUB1 PE=4 SV=1									224.199	16.1172	216.752	509.025	13630.6	18166.4	22.6794	2472.52
tr|A0A452G0F9|A0A452G0F9_CAPHI	15	7	926.04	0.204413	0.443084	1.44102	0.225519	AF samples	Control	14209.4	NADH dehydrogenase [ubiquinone] 1 subunit C2 OS=Capra hircus OX=9925 GN=NDUFC2 PE=3 SV=1									2175.24	3670.18	5292.15	2993.28	18027	7731.92	1756.92	2410.57
tr|A0A452FFX4|A0A452FFX4_CAPHI	1	1	74.83	0.204487	0.443084	1.38747	0.225452	AF samples	Control	39583.6	RING-type E3 ubiquitin transferase OS=Capra hircus OX=9925 GN=MUL1 PE=4 SV=1									292.504	275.96	1357.12	1155	1504.35	616.615	471.091	267.425
tr|A0A452FQV0|A0A452FQV0_CAPHI	8	4	457.05	0.204645	0.443084	1.27809	0.225311	AF samples	Control	23652.4	RanBD1 domain-containing protein OS=Capra hircus OX=9925 GN=RANBP1 PE=4 SV=1									5596.87	4033.42	9315.78	7778.98	29309.7	66312.9	1277.49	28677.1
tr|A0A452F1G2|A0A452F1G2_CAPHI;tr|A0A452F1I4|A0A452F1I4_CAPHI;tr|A0A452F1W3|A0A452F1W3_CAPHI	2	1	78.25	0.204909	0.443084	2.72997	0.225074	Control	AF samples	134213	Uncharacterized protein OS=Capra hircus OX=9925 GN=THBS1 PE=3 SV=1									0	28.0813	515.2	0	3633.93	7261.78	2.19219	180.616
tr|A0A452DU61|A0A452DU61_CAPHI	22	11	1974.79	0.204962	0.443084	1.16194	0.225027	AF samples	Control	17478.9	SHSP domain-containing protein OS=Capra hircus OX=9925 GN=HSPB6 PE=3 SV=1									327476	409459	1.08374e+06	1.91039e+06	291840	128510	751713	1.05593e+06
tr|A0A452DYZ3|A0A452DYZ3_CAPHI;tr|A0A452DZ96|A0A452DZ96_CAPHI	15	12	954.41	0.205191	0.443084	1.67512	0.224822	AF samples	Control	28761.3	MICOS complex subunit OS=Capra hircus OX=9925 GN=APOOL PE=3 SV=1									4988.07	30187.8	30521.3	71427.5	16689.1	16376.4	19797.2	20713.2
tr|A0A452FC01|A0A452FC01_CAPHI	86	52	6550.35	0.20527	0.443084	1.37219	0.224751	AF samples	Control	18904.4	Uncharacterized protein OS=Capra hircus OX=9925 GN=MYL2 PE=4 SV=1									37404.4	40067.3	34950.4	38201.4	180382	41077.3	22662.7	31652
tr|A0A452DJY2|A0A452DJY2_CAPHI	4	2	197.24	0.205513	0.443084	1.97405	0.224534	AF samples	Control	38141.9	Uncharacterized protein OS=Capra hircus OX=9925 GN=VPS26A PE=3 SV=1									548.233	3736.04	13974.2	4451.76	4363.42	4891.09	2419.3	895.219
tr|A0A452ES57|A0A452ES57_CAPHI	8	5	340.54	0.206271	0.443084	1.63657	0.223861	AF samples	Control	37822.9	J domain-containing protein OS=Capra hircus OX=9925 GN=DNAJB4 PE=4 SV=1									1046.59	492.318	589.576	628.769	1179.73	6177.5	233.153	676.189
tr|A0A452E9A8|A0A452E9A8_CAPHI;tr|A0A452E949|A0A452E949_CAPHI;tr|A0A452E972|A0A452E972_CAPHI	6	1	311.83	0.206542	0.443084	1.33079	0.223621	Control	AF samples	17132.1	TRASH domain-containing protein OS=Capra hircus OX=9925 GN=RPL24 PE=3 SV=1									5151.63	3225.12	5473.33	7197.44	3821.64	2561.72	7159.48	2633.52
tr|A0A452FGX6|A0A452FGX6_CAPHI;tr|A0A452FHI6|A0A452FHI6_CAPHI	9	4	400.68	0.206565	0.443084	2.50462	0.2236	Control	AF samples	11999.6	4a-hydroxytetrahydrobiopterin dehydratase OS=Capra hircus OX=9925 GN=PCBD1 PE=3 SV=1									728.626	294.189	117.933	598.164	8222.33	7995.63	92.5212	12982.8
tr|A0A452FIK6|A0A452FIK6_CAPHI	1	1	25.15	0.206607	0.443084	2.39583	0.223563	Control	AF samples	46908.5	Uncharacterized protein OS=Capra hircus OX=9925 GN=RGS11 PE=4 SV=1									845.121	695.385	1658.46	290.906	19011	36626.3	528.781	2209.04
tr|A0A452FZ55|A0A452FZ55_CAPHI	2	1	135.15	0.206682	0.443084	7.11971	0.223497	Control	AF samples	70712.2	Phosphoenolpyruvate carboxykinase (GTP) OS=Capra hircus OX=9925 GN=PCK2 PE=3 SV=1									186.912	94.1836	0	91.7681	238.853	8471.05	360.605	3739.53
tr|A0A452E210|A0A452E210_CAPHI;tr|A0A452EA76|A0A452EA76_CAPHI	13	3	734.01	0.20767	0.444608	1.8412	0.222626	Control	AF samples	27536.5	Uncharacterized protein OS=Capra hircus OX=9925 GN=LOC102175427 PE=3 SV=1									3523.12	1223.03	767.1	1982.96	32135.8	72368.5	530.517	11285.4
tr|A0A452FSE0|A0A452FSE0_CAPHI	10	4	603.57	0.207993	0.444706	1.23475	0.222342	Control	AF samples	56530.9	Uncharacterized protein OS=Capra hircus OX=9925 GN=HHATL PE=4 SV=1									5634.02	16930.8	15732.9	21207.6	9071.15	7337.11	19159.3	5581.9
tr|A0A452F760|A0A452F760_CAPHI	3	1	104.56	0.208707	0.44564	1.09227	0.221717	Control	AF samples	49902.2	Uncharacterized protein OS=Capra hircus OX=9925 GN=SMYD2 PE=4 SV=1									4036.33	9529.12	8727.95	8328.46	6129.17	5473.96	8540.08	5016.68
tr|A0A452FGW2|A0A452FGW2_CAPHI	6	4	385.68	0.210599	0.448128	1.26389	0.220077	AF samples	Control	27572.8	NFU1 iron-sulfur cluster scaffold homolog, mitochondrial OS=Capra hircus OX=9925 GN=NFU1 PE=3 SV=1									3757.96	2026.92	5137.73	3468.71	23529.5	41155.4	568.209	11898.8
tr|A0A452GAA0|A0A452GAA0_CAPHI;tr|A0A452GAH5|A0A452GAH5_CAPHI;tr|A0A452GAH9|A0A452GAH9_CAPHI	2	2	85.71	0.210873	0.448128	1.49007	0.219841	AF samples	Control	85758.4	Transferrin receptor protein 1 OS=Capra hircus OX=9925 GN=TFRC PE=3 SV=1									618.148	536.591	516.319	568.198	6680.33	1618.27	151.631	685.239
tr|A0A452FNK5|A0A452FNK5_CAPHI;tr|A0A452FNL8|A0A452FNL8_CAPHI;tr|A0A452FNM1|A0A452FNM1_CAPHI;tr|A0A452FNM8|A0A452FNM8_CAPHI;tr|A0A452FNN0|A0A452FNN0_CAPHI	3	1	65.19	0.21094	0.448128	2.70833	0.219784	AF samples	Control	247912	Uncharacterized protein OS=Capra hircus OX=9925 GN=CSPG4 PE=4 SV=1									117.112	362.057	922.291	241.114	1111.2	5.85543	86.8883	567.403
tr|A0A452EU19|A0A452EU19_CAPHI	161	68	10586.9	0.210989	0.448128	1.47169	0.219742	AF samples	Control	164249	Uncharacterized protein OS=Capra hircus OX=9925 GN=LOC102175560 PE=3 SV=1									85940.4	163442	154630	229523	462553	485886	10920.9	1.44932e+06
tr|A0A452EQX3|A0A452EQX3_CAPHI;tr|A0A452EQX8|A0A452EQX8_CAPHI;tr|A0A452EQY2|A0A452EQY2_CAPHI	7	3	384.94	0.211626	0.448888	1.56507	0.219195	Control	AF samples	48878.6	Dolichyl-diphosphooligosaccharide--protein glycosyltransferase 48 kDa subunit OS=Capra hircus OX=9925 GN=DDOST PE=3 SV=1									406.457	730.513	696.441	334.934	10588.1	4970.3	348.387	2911.33
tr|A0A452G2Y4|A0A452G2Y4_CAPHI	18	6	1126.81	0.213859	0.453025	1.29406	0.217299	AF samples	Control	60149.2	Uncharacterized protein OS=Capra hircus OX=9925 GN=HRG PE=4 SV=1									952.616	1018.69	2096.96	1250.93	3144.59	1804.52	141.652	14160.9
tr|A0A452EXJ0|A0A452EXJ0_CAPHI;tr|A0A452EXL5|A0A452EXL5_CAPHI;tr|A0A452EXS2|A0A452EXS2_CAPHI	1	1	83.81	0.215168	0.454987	2.59295	0.216199	Control	AF samples	26976.1	Tetraspanin OS=Capra hircus OX=9925 GN=TSPAN7 PE=3 SV=1									822.664	0	0	0	10450.6	7275.76	0	2916.18
tr|A0A452FNL0|A0A452FNL0_CAPHI	22	8	1459.75	0.215575	0.454987	1.59655	0.215859	AF samples	Control	37429.7	Heterogeneous nuclear ribonucleoproteins A2/B1 OS=Capra hircus OX=9925 GN=HNRNPA2B1 PE=4 SV=1									9277.73	50998.9	84066.2	36471.9	42450.5	63817.8	24470.7	30036.7
P85297|MFGM_CAPHI	2	1	114.82	0.215635	0.454987	1.98508	0.21581	Control	AF samples	1439.59	Lactadherin (Fragment) OS=Capra hircus OX=9925 GN=MFGE8 PE=1 SV=1									141.631	175.276	249.123	76.9918	3231.43	4126.05	117.982	442.997
tr|A0A452DM79|A0A452DM79_CAPHI	10	2	567.57	0.216176	0.45553	3.18026	0.21536	AF samples	Control	22754.3	H15 domain-containing protein OS=Capra hircus OX=9925 GN=H1-5 PE=3 SV=1									29.1385	136.957	305.818	289.463	614.506	390.471	33.1534	0.218949
tr|A0A452EFS5|A0A452EFS5_CAPHI	1	1	23.85	0.216531	0.45568	1.70742	0.215065	Control	AF samples	83200.7	Terpene cyclase/mutase family member OS=Capra hircus OX=9925 GN=LSS PE=3 SV=1									1643.43	793.352	1353.93	1216.88	29997.1	19321.3	223.538	13485.2
tr|A0A452DRI6|A0A452DRI6_CAPHI	4	2	107.41	0.218162	0.456698	5.65091	0.213721	AF samples	Control	39758.6	IST1 homolog OS=Capra hircus OX=9925 GN=IST1 PE=3 SV=1									270.457	420.172	2962.68	15.4274	4286.98	852.161	0	69.8077
tr|A0A452G069|A0A452G069_CAPHI	41	21	3149.45	0.218368	0.456698	3.04876	0.213552	Control	AF samples	66326.7	WD_REPEATS_REGION domain-containing protein OS=Capra hircus OX=9925 GN=WDR1 PE=4 SV=1									14425	2418.72	3514.59	3812.24	191301	263442	544.164	146366
tr|A0A452F6I3|A0A452F6I3_CAPHI	117	10	7929.36	0.218447	0.456698	1.53825	0.213487	AF samples	Control	61573.5	Uncharacterized protein OS=Capra hircus OX=9925 GN=PGM1 PE=3 SV=1									2398.34	9643.17	24969.7	17366.3	10582.9	6401.97	7551.07	13770.1
tr|A0A452EPB0|A0A452EPB0_CAPHI	12	6	853.2	0.218654	0.456698	1.39936	0.213318	Control	AF samples	37585.3	Aldose 1-epimerase OS=Capra hircus OX=9925 GN=GALM PE=3 SV=1									4532.03	3001.7	4911	5482.5	37839.6	48979.9	2389.99	35721.5
tr|A0A452EHZ1|A0A452EHZ1_CAPHI	28	2	1843.52	0.219107	0.456698	1.28905	0.212949	AF samples	Control	17964.9	40S ribosomal protein S27a OS=Capra hircus OX=9925 GN=RPS27A PE=3 SV=1									2925.1	33160.2	93777	33603.1	8011.72	18968.6	29557.3	6580.8
tr|A0A452EC15|A0A452EC15_CAPHI	9	4	365	0.219188	0.456698	3.18239	0.212883	Control	AF samples	48697.4	SERPIN domain-containing protein OS=Capra hircus OX=9925 GN=SERPINA7 PE=3 SV=1									594.755	152.753	1730.25	566.687	14412.5	2795	1098.65	13123.8
tr|A0A452ED15|A0A452ED15_CAPHI;tr|A0A452EDX7|A0A452EDX7_CAPHI	1	1	56.31	0.219896	0.456698	3.00407	0.212307	Control	AF samples	30965.4	DCN1-like protein OS=Capra hircus OX=9925 GN=DCUN1D1 PE=4 SV=1									0	0	1060.32	1287.32	1693.41	3701.79	1470.03	624.556
tr|A0A452ETQ9|A0A452ETQ9_CAPHI	22	5	1452.76	0.221094	0.456698	1.73008	0.21134	AF samples	Control	46961	Ferrochelatase OS=Capra hircus OX=9925 GN=FECH PE=3 SV=1									1816.76	3841.36	9468.8	4853.45	20722.5	35809.5	1182.7	3428.85
tr|A0A452G445|A0A452G445_CAPHI;tr|A0A452G457|A0A452G457_CAPHI;tr|A0A452G458|A0A452G458_CAPHI;tr|A0A452G4A6|A0A452G4A6_CAPHI	20	9	1533.52	0.221323	0.456698	1.4808	0.211155	AF samples	Control	30275.8	Protein-L-isoaspartate O-methyltransferase OS=Capra hircus OX=9925 GN=PCMT1 PE=3 SV=1									8626.59	21044.1	33138.9	22957.2	41010.1	69537.9	10323.1	32127.6
tr|A0A452ERC8|A0A452ERC8_CAPHI	21	5	1310.28	0.221351	0.456698	1.64961	0.211133	Control	AF samples	48941.4	Ribonuclease inhibitor OS=Capra hircus OX=9925 GN=RNH1 PE=4 SV=1									2499.53	3677.34	5298.74	10497.8	50472.6	63576.5	4471.93	36848.5
tr|A0A452EFA5|A0A452EFA5_CAPHI;tr|A0A452EFB3|A0A452EFB3_CAPHI	4	3	211.39	0.221702	0.456698	1.49871	0.210852	Control	AF samples	46055	Adipocyte plasma membrane-associated protein OS=Capra hircus OX=9925 GN=APMAP PE=3 SV=1									4782.99	3188.23	3056.11	2536.46	34227.2	50619.4	1031.57	42638
tr|A0A452G9S2|A0A452G9S2_CAPHI	101	1	7304.28	0.222067	0.456698	1.57269	0.210559	AF samples	Control	73535	Dihydropyrimidinase-related protein 2 OS=Capra hircus OX=9925 GN=DPYSL2 PE=3 SV=1									142716	66240	214975	73653.9	283825	1.13174e+06	9170.28	611578
tr|A0A452G996|A0A452G996_CAPHI	98	1	7301.11	0.222067	0.456698	1.57269	0.210559	AF samples	Control	62277.6	Dihydropyrimidinase-related protein 2 OS=Capra hircus OX=9925 GN=DPYSL2 PE=3 SV=1									12168.5	5647.87	18329.6	6280.01	24200	96496.8	781.894	52145.5
tr|A0A452F014|A0A452F014_CAPHI	16	7	764.37	0.222151	0.456698	2.29127	0.210493	Control	AF samples	45497.9	SERPIN domain-containing protein OS=Capra hircus OX=9925 GN=SERPINA5 PE=3 SV=1									712.018	1548.76	681.371	1674.16	8959.65	12459.7	1303.38	20379.2
tr|A0A452ECQ2|A0A452ECQ2_CAPHI;tr|A0A452ED69|A0A452ED69_CAPHI	24	9	1111.8	0.22217	0.456698	1.46604	0.210477	AF samples	Control	139700	Tripeptidyl-peptidase 2 OS=Capra hircus OX=9925 GN=TPP2 PE=4 SV=1									3416.35	1360.51	2704.22	1967.78	11951.4	24748	221.38	9518.82
tr|A0A452G5S8|A0A452G5S8_CAPHI	8	3	414.62	0.222247	0.456698	1.90484	0.210415	Control	AF samples	52103.6	Glutathione synthetase OS=Capra hircus OX=9925 GN=GSS PE=3 SV=1									2084.87	196.09	1679.51	1192.31	26556.3	18304.7	252.413	19541.9
tr|A0A452DVL8|A0A452DVL8_CAPHI	23	5	1083.29	0.222382	0.456698	1.31291	0.210307	Control	AF samples	37497.8	Uncharacterized protein OS=Capra hircus OX=9925 GN=PCBP1 PE=4 SV=1									4288.46	5346.34	8060.28	34256.5	174581	172419	3541.99	92240.8
tr|A0A452EWF2|A0A452EWF2_CAPHI	3	2	84.69	0.222435	0.456698	2.68	0.210265	Control	AF samples	62233.6	Carboxylic ester hydrolase OS=Capra hircus OX=9925 GN=LOC102188887 PE=3 SV=1									654.803	593.687	792.178	793.732	6672.06	6097.57	1219.27	8688.9
tr|A0A452ET94|A0A452ET94_CAPHI	7	5	427.92	0.2226	0.456698	1.72348	0.210134	Control	AF samples	41634.2	N-myc downstream-regulated gene 1 protein OS=Capra hircus OX=9925 GN=NDRG1 PE=3 SV=1									391.662	544.487	1287.08	965.436	5123.86	12096.1	583.043	6370.55
tr|A0A452EN49|A0A452EN49_CAPHI	21	12	1130.82	0.222703	0.456698	1.34051	0.210052	Control	AF samples	48553.5	Heterogeneous nuclear ribonucleoprotein K OS=Capra hircus OX=9925 GN=HNRNPK PE=4 SV=1									5360.93	2413.9	6026.06	5319.85	41582.6	88120.5	1814.31	26016.1
tr|A0A452FAZ4|A0A452FAZ4_CAPHI;tr|A0A452FAZ6|A0A452FAZ6_CAPHI	2	2	83.45	0.223626	0.45728	1.73389	0.209319	AF samples	Control	39684.7	NAD-dependent protein deacetylase OS=Capra hircus OX=9925 GN=SIRT2 PE=3 SV=1									488.623	952.407	959.69	3040.85	1372.34	2675.13	652.776	1461.36
tr|A0A452EIL7|A0A452EIL7_CAPHI;tr|A0A452EIS0|A0A452EIS0_CAPHI	17	6	957.33	0.223919	0.45728	1.58994	0.209087	Control	AF samples	34353.5	Uncharacterized protein OS=Capra hircus OX=9925 GN=DECR1 PE=4 SV=1									2185.24	2062.28	5295.62	5250.72	49001.8	50699.7	2580.48	13571.8
tr|A0A452FR95|A0A452FR95_CAPHI	56	21	3278.69	0.224164	0.45728	1.99085	0.208894	AF samples	Control	85510.5	C3/C5 convertase OS=Capra hircus OX=9925 GN=CFB PE=4 SV=1									31797.1	64314.7	285290	77909	144591	145696	28491.2	325036
tr|A0A452FRI2|A0A452FRI2_CAPHI;tr|A0A452FRQ4|A0A452FRQ4_CAPHI;tr|A0A452FRR4|A0A452FRR4_CAPHI	3	2	128.64	0.224554	0.45728	1.36733	0.208587	AF samples	Control	41096.9	Uncharacterized protein OS=Capra hircus OX=9925 GN=PON2 PE=3 SV=1									787.628	1737.49	1058.57	4222.71	2394.54	636.86	1398.25	1615.66
tr|A0A452DP98|A0A452DP98_CAPHI	13	6	565.17	0.224616	0.45728	2.38303	0.208539	Control	AF samples	101961	Leucyl-tRNA synthetase OS=Capra hircus OX=9925 GN=LARS2 PE=3 SV=1									774.761	795.512	32.0886	896.904	8307.06	16404.9	905.95	3734.37
tr|A0A452DSN2|A0A452DSN2_CAPHI	3	2	166.35	0.224695	0.45728	5.26546	0.208476	Control	AF samples	78562.9	Uncharacterized protein OS=Capra hircus OX=9925 GN=SLC44A2 PE=3 SV=1									26.2859	436.218	158.875	434.604	4380.71	9482.48	1187.35	533.153
P02670|CASK_CAPHI;tr|A0A452G9D9|A0A452G9D9_CAPHI	106	9	2237.23	0.225525	0.457458	5.34263	0.207825	AF samples	Control	21441.3	Kappa-casein OS=Capra hircus OX=9925 GN=CSN3 PE=1 SV=2									2272.24	81275.2	16264.3	8288.67	17498.5	19521.8	4542.33	13508.8
tr|A0A452E1R3|A0A452E1R3_CAPHI;tr|A0A452E1P3|A0A452E1P3_CAPHI	30	1	1883.07	0.225688	0.457458	2.38954	0.207698	AF samples	Control	54042.8	Calcium/calmodulin-dependent protein kinase OS=Capra hircus OX=9925 GN=CAMK2D PE=3 SV=1									8074.67	41185.2	75071.5	116990	90896.3	138801	18319.8	26705.5
tr|A0A452DR09|A0A452DR09_CAPHI	3	2	203.07	0.225806	0.457458	1.53436	0.207606	AF samples	Control	30396.7	Pyridoxal 5'-phosphate synthase OS=Capra hircus OX=9925 GN=PNPO PE=3 SV=1									3166.46	6046.81	6568.38	8330.51	18203.7	13680.3	1273.54	37728.1
tr|A0A452DZQ7|A0A452DZQ7_CAPHI	4	1	195.56	0.22595	0.457458	2.26036	0.207494	Control	AF samples	26785.7	Exonuclease domain-containing protein OS=Capra hircus OX=9925 GN=REXO2 PE=3 SV=1									408.789	30.1662	0	167.78	2867.38	4411.01	29.3348	3167.63
tr|A0A452DWY7|A0A452DWY7_CAPHI	72	38	3824.91	0.226207	0.457458	2.05927	0.207293	AF samples	Control	162899	Uncharacterized protein OS=Capra hircus OX=9925 GN=MYOM3 PE=4 SV=1									2487.85	6550.04	18292.1	15458.3	52600.7	48711	1904.11	9718.03
tr|A0A452EBH2|A0A452EBH2_CAPHI	2	2	113.38	0.226499	0.457471	2.07641	0.207066	AF samples	Control	79491	Uncharacterized protein OS=Capra hircus OX=9925 GN=HSD17B4 PE=4 SV=1									0	381.315	914.162	372.562	0	0	196.508	0
tr|A0A452G4D6|A0A452G4D6_CAPHI	40	12	1835.83	0.227549	0.459016	1.33146	0.206252	AF samples	Control	57461.3	CCT-beta OS=Capra hircus OX=9925 GN=CCT2 PE=3 SV=1									6368.39	10772.3	24972.9	7797.47	23524.7	26098.1	7417.18	12154.8
tr|A0A452G9Y1|A0A452G9Y1_CAPHI	18	1	994.35	0.228262	0.459876	2.32269	0.205703	Control	AF samples	42642	SERPIN domain-containing protein OS=Capra hircus OX=9925 GN=LOC108633473 PE=3 SV=1									2257.09	215.255	203.204	618.753	8180.79	13606.2	174.922	26219.6
tr|A0A452FSH7|A0A452FSH7_CAPHI	49	23	3973	0.229821	0.460734	1.36258	0.20451	AF samples	Control	45145	Uncharacterized protein OS=Capra hircus OX=9925 GN=PRKAR2A PE=3 SV=1									141952	70841.8	201588	130441	1.10227e+06	1.57071e+06	13271	330090
tr|A0A452DS40|A0A452DS40_CAPHI;tr|A0A452DS48|A0A452DS48_CAPHI	1	1	28.02	0.229938	0.460734	27.7863	0.204422	Control	AF samples	130077	VWFA domain-containing protein OS=Capra hircus OX=9925 GN=ITGAX PE=3 SV=1									31.0434	20.4022	0	0	6145.45	6395.07	0	2042.19
tr|A0A452G3G9|A0A452G3G9_CAPHI;tr|A0A452G3J9|A0A452G3J9_CAPHI	1	1	57.07	0.229968	0.460734	2.262	0.204399	Control	AF samples	34981.3	Probable tRNA N6-adenosine threonylcarbamoyltransferase OS=Capra hircus OX=9925 GN=OSGEP PE=3 SV=1									417.74	0	0	0	6151.59	2133.45	0	1060.04
tr|A0A452E7C6|A0A452E7C6_CAPHI	7	1	464.26	0.230068	0.460734	3.41196	0.204323	Control	AF samples	17343.3	Acyl carrier protein OS=Capra hircus OX=9925 GN=NDUFAB1 PE=3 SV=1									91.2188	0	0	0	982.732	2289.4	0	108.331
tr|A0A452EAJ9|A0A452EAJ9_CAPHI	43	16	2805.74	0.230174	0.460734	1.57175	0.204242	AF samples	Control	57889.7	Aldedh domain-containing protein OS=Capra hircus OX=9925 GN=ALDH6A1 PE=3 SV=1									74807	31838.5	53429.4	28859.4	386946	406029	3830.15	135684
tr|A0A452FKK3|A0A452FKK3_CAPHI	5	2	257.61	0.23041	0.460734	1.97664	0.204063	Control	AF samples	16647.8	Uncharacterized protein OS=Capra hircus OX=9925 GN=PFDN2 PE=3 SV=1									958.956	504.465	613.157	300.771	13025.1	11472.4	94.77	9861.35
tr|A0A452G1G3|A0A452G1G3_CAPHI	19	9	811.67	0.23088	0.460833	1.19032	0.203708	AF samples	Control	34196.2	Helix-destabilizing protein OS=Capra hircus OX=9925 GN=HNRNPA1 PE=4 SV=1									3261.38	10727.8	25463.2	7069.25	11712.9	11218.6	8739.72	5605.55
tr|A0A452EEZ4|A0A452EEZ4_CAPHI;tr|A0A452FRZ8|A0A452FRZ8_CAPHI	1	1	45.7	0.231033	0.460833	2.00274	0.203591	Control	AF samples	25090.8	Uncharacterized protein OS=Capra hircus OX=9925 GN=MOB1B PE=4 SV=1									169.137	361.527	451.082	123.92	3815.2	2100.35	313.675	2107.08
tr|A0A452FEX5|A0A452FEX5_CAPHI;tr|A0A452FES2|A0A452FES2_CAPHI	71	4	3896.73	0.231874	0.461469	1.64067	0.202958	Control	AF samples	157826	PPR_long domain-containing protein OS=Capra hircus OX=9925 GN=LRPPRC PE=4 SV=1									1011.96	220.502	2332.15	283.206	18277.1	20868.3	250.715	3534.17
tr|A0A452EAU9|A0A452EAU9_CAPHI	7	2	369.37	0.231927	0.461469	1.96149	0.202918	Control	AF samples	32742.6	Beta-lactamase-like protein 2 OS=Capra hircus OX=9925 GN=LACTB2 PE=3 SV=1									265.926	186.803	26.3496	191.544	3476.49	6553.91	41.0106	1445.72
tr|A0A452DPK1|A0A452DPK1_CAPHI	2	2	59.45	0.233344	0.463485	2.347	0.201858	Control	AF samples	42468.6	Arm_2 domain-containing protein OS=Capra hircus OX=9925 GN=ARMCX3 PE=3 SV=1									53.168	187.718	212.444	35.5282	0	293.493	299.453	0
tr|A0A452DM15|A0A452DM15_CAPHI	27	11	1415.54	0.233517	0.463485	1.35242	0.201729	AF samples	Control	67790.7	Uncharacterized protein OS=Capra hircus OX=9925 GN=CANX PE=3 SV=1									14372.6	10260.3	32786.5	26140.1	69118.3	62567	10668.5	25752.3
tr|A0A452EAM8|A0A452EAM8_CAPHI;tr|A0A452EAT9|A0A452EAT9_CAPHI	1	1	26.43	0.234105	0.463719	3.33853	0.201293	AF samples	Control	67625.1	Uncharacterized protein OS=Capra hircus OX=9925 GN=STXBP3 PE=3 SV=1									0	16.9792	0	1304.77	1814.21	687.032	15.9727	375.586
tr|A0A452F853|A0A452F853_CAPHI	12	6	839.31	0.234213	0.463719	3.70707	0.201213	Control	AF samples	24938.3	Ubiquitin carboxyl-terminal hydrolase OS=Capra hircus OX=9925 GN=UCHL1 PE=3 SV=1									688.128	911.675	1645.79	1305.34	6819.41	15262.9	750.406	54882.1
tr|A0A452G0J7|A0A452G0J7_CAPHI	14	6	1145.04	0.235177	0.465016	1.2094	0.200501	AF samples	Control	21606.2	Complex I-SGDH OS=Capra hircus OX=9925 GN=NDUFB5 PE=3 SV=1									6092.22	11607.2	17348.7	9183.85	40051.4	19672	7755.71	4085.93
tr|A0A452DTF9|A0A452DTF9_CAPHI	8	1	472.13	0.235611	0.465016	1.48493	0.200181	Control	AF samples	22070.3	C-type lectin domain-containing protein OS=Capra hircus OX=9925 GN=CLEC3B PE=4 SV=1									916.15	216.786	700.215	247.894	7673.19	7840.91	111.034	5244.86
tr|A0A452FQ33|A0A452FQ33_CAPHI	50	26	3107.75	0.235737	0.465016	1.32381	0.200089	Control	AF samples	74196.6	Uncharacterized protein OS=Capra hircus OX=9925 GN=LMNA PE=3 SV=1									3469.52	9572.22	22287.5	49606.4	4845.02	7205.64	28311.3	3244.26
tr|A0A452G1U2|A0A452G1U2_CAPHI	13	8	753.92	0.236315	0.465237	1.98282	0.199666	Control	AF samples	52830.4	Glycoprotein IIIb OS=Capra hircus OX=9925 GN=CD36 PE=3 SV=1									3140.4	1787.15	2445.6	5427.88	32510.9	50961.4	3809.04	14721.2
tr|A0A452FA73|A0A452FA73_CAPHI	5	2	128.41	0.237535	0.465237	2.121	0.198776	AF samples	Control	15797.7	60S ribosomal protein L27 OS=Capra hircus OX=9925 GN=RPL27 PE=3 SV=1									381.887	66.7586	527.22	613.049	1995.73	3968.88	6.62482	427.377
tr|A0A452E2L2|A0A452E2L2_CAPHI	18	9	937.46	0.237654	0.465237	1.51701	0.19869	AF samples	Control	17172.9	HIT domain-containing protein OS=Capra hircus OX=9925 GN=HINT2 PE=4 SV=1									9916.55	24883.8	43194.4	22589	94109.8	92137.5	10810.2	22393.5
tr|A0A452FTL9|A0A452FTL9_CAPHI	16	9	1077.65	0.237746	0.465237	1.05234	0.198624	Control	AF samples	27156.2	MSP domain-containing protein OS=Capra hircus OX=9925 GN=VAPB PE=3 SV=1									9132.8	39650.6	55048	36704.9	40864.8	29986.6	36216.2	9366.13
tr|A0A452ED72|A0A452ED72_CAPHI	23	12	897.08	0.23802	0.465237	2.21426	0.198425	AF samples	Control	186683	Uncharacterized protein OS=Capra hircus OX=9925 GN=LOC102179374 PE=4 SV=1									1467.83	4023.6	16075.4	11494.4	15120.2	10078	2075.21	15500
tr|A0A452DWB5|A0A452DWB5_CAPHI	31	1	1706.24	0.238257	0.465237	1.33036	0.198253	Control	AF samples	35580.6	Inorganic diphosphatase OS=Capra hircus OX=9925 GN=PPA2 PE=3 SV=1									5405.1	9503.24	5188.2	4223.3	72603.2	121654	2067.9	36163.6
tr|A0A452F4X8|A0A452F4X8_CAPHI	19	10	1723.61	0.238374	0.465237	1.49246	0.198169	AF samples	Control	17073.5	NADH dehydrogenase [ubiquinone] 1 alpha subcomplex subunit 12 OS=Capra hircus OX=9925 GN=NDUFA12 PE=3 SV=1									10170.2	9978.28	13356.3	6905.79	102798	44644.7	2908.91	7070.3
tr|A0A452DYY2|A0A452DYY2_CAPHI	6	1	435.3	0.239086	0.465237	2.47336	0.197656	Control	AF samples	16842.1	Glutaredoxin domain-containing protein OS=Capra hircus OX=9925 GN=GLRX5 PE=4 SV=1									304.244	407.345	0	0.000894836	341.99	610.889	450.369	1643.6
tr|A0A452DT07|A0A452DT07_CAPHI	5	1	241.84	0.239141	0.465237	3.36044	0.197616	Control	AF samples	45688.9	Uncharacterized protein OS=Capra hircus OX=9925 PE=4 SV=1									113.871	999.845	2820.36	1653.24	12557.3	8985.33	2967.36	18731
tr|A0A452ETE8|A0A452ETE8_CAPHI	36	5	1999.81	0.239192	0.465237	2.14333	0.197579	Control	AF samples	57942.2	Uncharacterized protein OS=Capra hircus OX=9925 GN=CCT6A PE=3 SV=1									1345.31	997.494	744.828	475.905	9407.1	12590.8	1305.91	5000.77
tr|A0A452E463|A0A452E463_CAPHI	12	5	721.31	0.239259	0.465237	1.72562	0.197532	Control	AF samples	48275.9	Uncharacterized protein OS=Capra hircus OX=9925 GN=SCRN3 PE=3 SV=1									517.036	2598.61	2662.76	2472.9	16687.2	24338.7	1371.26	24228.5
tr|A0A452EPJ0|A0A452EPJ0_CAPHI;tr|A0A452EQL8|A0A452EQL8_CAPHI	10	2	822.5	0.240762	0.465237	6.25216	0.196457	Control	AF samples	25618.2	Pentaxin OS=Capra hircus OX=9925 GN=CRP PE=3 SV=1									208.853	86.3555	1059.02	59.8368	13785.9	14657.4	12.5635	21662.5
tr|A0A452DR58|A0A452DR58_CAPHI;tr|A0A452DTC0|A0A452DTC0_CAPHI;tr|A0A452DY82|A0A452DY82_CAPHI	16	3	1187.31	0.240774	0.465237	1.47485	0.196448	AF samples	Control	14105.5	Histone H2A OS=Capra hircus OX=9925 GN=H2AC6 PE=3 SV=1									10484.8	12368.7	10214.8	6521.19	51303.1	56399.4	3713.57	16167.5
tr|A1YZ37|A1YZ37_CAPHI	12	8	1021.9	0.240806	0.465237	1.14585	0.196425	AF samples	Control	16855.7	Microsomal glutathione S-transferase 3 OS=Capra hircus OX=9925 GN=MGST3 PE=2 SV=1									47956	97657.4	140231	117726	240645	173091	77301.9	76167.4
tr|A0A452EKB8|A0A452EKB8_CAPHI	5	1	238.19	0.24091	0.465237	4.26413	0.196351	Control	AF samples	33480.3	Uncharacterized protein OS=Capra hircus OX=9925 GN=PDXP PE=3 SV=1									78.6987	0	117.681	113.885	3020.72	3919.52	6.0426	2437.48
tr|A0A452FDZ6|A0A452FDZ6_CAPHI;tr|A0A452FE64|A0A452FE64_CAPHI	3	1	92.04	0.241445	0.465237	1.30644	0.195972	Control	AF samples	19401.3	Ubiquitin-fold modifier-conjugating enzyme 1 OS=Capra hircus OX=9925 GN=UFC1 PE=3 SV=1									4333.62	13373.5	22129.7	11802.7	3787.38	13377.6	16589	6300.83
tr|A0A452F6A0|A0A452F6A0_CAPHI;tr|A0A452F6P6|A0A452F6P6_CAPHI	18	1	1087.53	0.2417	0.465237	1.88379	0.195791	AF samples	Control	53959.7	IF rod domain-containing protein OS=Capra hircus OX=9925 GN=KRT8 PE=3 SV=1									120.29	467.316	893.646	230.523	590.764	2528.2	144.377	31.5508
tr|A0A452DUI2|A0A452DUI2_CAPHI	47	18	2852.91	0.241838	0.465237	1.38059	0.195693	Control	AF samples	80373	Propanoyl-CoA:carbon dioxide ligase subunit alpha OS=Capra hircus OX=9925 GN=PCCA PE=4 SV=1									11267	8356.19	14524.3	10705.4	109056	173736	6238.42	47062.4
tr|A0A452ELN3|A0A452ELN3_CAPHI	3	2	185.39	0.24202	0.465237	1.92543	0.195564	Control	AF samples	25344.5	Peptide-methionine (S)-S-oxide reductase OS=Capra hircus OX=9925 GN=MSRA PE=3 SV=1									228.168	418.627	129.82	421.859	11703.1	6498.85	112.688	1135.26
tr|A0A452ERF7|A0A452ERF7_CAPHI	7	3	340.01	0.242029	0.465237	2.59444	0.195558	Control	AF samples	69848.2	Uncharacterized protein OS=Capra hircus OX=9925 GN=PGM2 PE=3 SV=1									285.449	1092.83	1239.66	296.6	4320.38	11435.3	1262.46	6074.44
tr|A0A452ECQ4|A0A452ECQ4_CAPHI	7	4	216.24	0.242358	0.465237	3.50362	0.195326	Control	AF samples	86043.4	Phosphoinositide phospholipase C OS=Capra hircus OX=9925 GN=PLCD1 PE=4 SV=1									275.675	1025.64	1168.79	1405.95	6024.97	14556.7	2576.16	8787.68
tr|A0A452DZD5|A0A452DZD5_CAPHI;tr|A0A452DZE9|A0A452DZE9_CAPHI	9	3	495.52	0.242543	0.465237	2.35739	0.195195	Control	AF samples	24625.7	Abhydrolase_2 domain-containing protein OS=Capra hircus OX=9925 GN=LYPLA1 PE=3 SV=1									901.376	397.562	1183.66	51.1649	8797.56	10248.9	899.039	2301.34
tr|A0A452DRN1|A0A452DRN1_CAPHI	24	9	1671.4	0.242633	0.465237	1.72311	0.195133	Control	AF samples	44589.4	Cathepsin D OS=Capra hircus OX=9925 GN=CTSD PE=3 SV=1									4655.93	5742.05	5387.7	9792.46	44427	159493	4462.04	38572.6
tr|A0A452FZT3|A0A452FZT3_CAPHI	4	4	172.1	0.242806	0.465237	1.35067	0.19501	AF samples	Control	11845.4	U6 snRNA-associated Sm-like protein LSm3 OS=Capra hircus OX=9925 GN=LSM3 PE=3 SV=1									1879.41	3148.64	2490.74	2372.38	4288.86	7333.99	1411.27	5614.87
tr|A0A452FLR5|A0A452FLR5_CAPHI	3	1	227.97	0.24323	0.465237	1.39784	0.194713	Control	AF samples	37080	ZZ-type domain-containing protein OS=Capra hircus OX=9925 GN=LOC108633295 PE=4 SV=1									85.1521	50.1031	220.026	79.2526	1160.94	1553.73	53.6304	412.347
tr|A0A452G4S7|A0A452G4S7_CAPHI;tr|A0A452G4T3|A0A452G4T3_CAPHI;tr|A0A452G4S4|A0A452G4S4_CAPHI;tr|A0A452G4U6|A0A452G4U6_CAPHI	14	5	468.12	0.24369	0.465237	1.89065	0.194391	Control	AF samples	65195.4	MACPF domain-containing protein OS=Capra hircus OX=9925 GN=C8A PE=3 SV=1									1439	360.27	2173.11	1576.02	14666.2	11497.1	584.205	24380.4
tr|A0A452G0U0|A0A452G0U0_CAPHI	5	5	276.41	0.244093	0.465237	1.04039	0.194109	AF samples	Control	56717.7	Target of myb1 like 2 membrane trafficking protein OS=Capra hircus OX=9925 GN=TOM1L2 PE=3 SV=1									2405.64	3981.57	9039.22	8902.44	9814.09	9687.29	5314.15	2238.95
tr|A0A452FJU7|A0A452FJU7_CAPHI;tr|A0A452FKD5|A0A452FKD5_CAPHI	13	3	538.72	0.244351	0.465237	1.90253	0.193929	Control	AF samples	30623	Uncharacterized protein OS=Capra hircus OX=9925 GN=HNRNPAB PE=4 SV=1									196.923	288.661	283.473	415.592	3406.12	11757.2	61.2087	2660.69
tr|A0A452FJG6|A0A452FJG6_CAPHI	15	6	842.69	0.244485	0.465237	1.5638	0.193836	Control	AF samples	51596.8	COP9 signalosome complex subunit 2 OS=Capra hircus OX=9925 GN=COPS2 PE=3 SV=1									2829.19	1867.46	8287.56	1320.65	33783.5	32989.4	2401.31	22025.2
tr|A0A452F548|A0A452F548_CAPHI;tr|A0A452F5G1|A0A452F5G1_CAPHI	28	12	1903.93	0.245473	0.465237	2.95156	0.19315	Control	AF samples	43674.2	SERPIN domain-containing protein OS=Capra hircus OX=9925 GN=SERPINB1 PE=3 SV=1									13310.2	8332.51	4138.29	7832.57	89907.7	86933.9	20009.9	69579.1
tr|A0A452DJW6|A0A452DJW6_CAPHI	9	2	395.33	0.245743	0.465237	2.06418	0.192963	Control	AF samples	36813.1	Annexin OS=Capra hircus OX=9925 GN=LOC102176495 PE=3 SV=1									770.552	747.338	917.341	1243.21	13558.9	20883.4	147.525	17616
tr|A0A452G9P0|A0A452G9P0_CAPHI	5	4	307.92	0.245837	0.465237	1.56948	0.192899	Control	AF samples	53430.2	PCI domain-containing protein OS=Capra hircus OX=9925 GN=GPS1 PE=3 SV=1									420.594	802.994	2607.6	893.577	10744.4	13982.5	822.216	5704.16
tr|A0A452E357|A0A452E357_CAPHI	4	1	185.23	0.24585	0.465237	2.59261	0.192889	Control	AF samples	46431.5	Uncharacterized protein OS=Capra hircus OX=9925 GN=HNRNPDL PE=4 SV=1									402.044	621.848	0	1890.89	16527.2	21066.1	938.347	3648.01
P33048|CASB_CAPHI;tr|A0A452FK23|A0A452FK23_CAPHI	780	98	16657.9	0.24597	0.465237	2.12341	0.192807	AF samples	Control	24865.1	Beta-casein OS=Capra hircus OX=9925 GN=CSN2 PE=2 SV=1									78837	1.43752e+06	313307	660215	356530	319673	313024	364472
tr|A0A452F992|A0A452F992_CAPHI	7	6	335.9	0.24603	0.465237	2.5333	0.192765	Control	AF samples	33424.5	Biliverdin reductase A OS=Capra hircus OX=9925 GN=BLVRA PE=3 SV=1									313.504	485.545	881.245	352.532	3651.75	6006.79	842.101	4150.41
tr|A0A452F2U7|A0A452F2U7_CAPHI	7	2	480.12	0.24628	0.465237	2.55602	0.192593	AF samples	Control	75054.5	Fibulin-1 OS=Capra hircus OX=9925 GN=FBLN1 PE=3 SV=1									287.338	856.302	5212.98	1163.85	5391.94	2729.82	74.9529	6752.66
tr|A0A452EM67|A0A452EM67_CAPHI;tr|A0A452EN73|A0A452EN73_CAPHI	54	26	4092.9	0.246783	0.465639	2.13956	0.192247	Control	AF samples	49340.2	Fibrinogen C-terminal domain-containing protein OS=Capra hircus OX=9925 GN=FGG PE=4 SV=1									8800.7	16400.3	22826.1	11256.5	177284	90112.9	12393.3	250117
tr|A0A452FU43|A0A452FU43_CAPHI	4	2	289.85	0.247734	0.466886	1.96094	0.191596	Control	AF samples	23208.3	Retinol-binding protein OS=Capra hircus OX=9925 GN=RBP4 PE=3 SV=1									1004.46	1744.94	1783.81	2255.12	12153.9	18002.8	1228.11	28240.7
tr|A0A452FD23|A0A452FD23_CAPHI;tr|A0A452FD31|A0A452FD31_CAPHI	12	3	412.36	0.248445	0.467677	15.628	0.191111	Control	AF samples	107244	Uncharacterized protein OS=Capra hircus OX=9925 GN=EMILIN1 PE=4 SV=1									71.4689	0.605042	0.568358	7.77109	58.249	1373.03	333.983	13.0252
tr|A0A452FHZ0|A0A452FHZ0_CAPHI	6	2	456.04	0.249001	0.468175	3.04003	0.190734	Control	AF samples	23017.4	Lipocln_cytosolic_FA-bd_dom domain-containing protein OS=Capra hircus OX=9925 GN=LCN2 PE=3 SV=1									286.324	556.274	795.433	2029.92	29084.5	8258.66	1774.93	2670.83
tr|A0A452EYK0|A0A452EYK0_CAPHI	2	1	75.74	0.25147	0.472256	1.2139	0.189072	Control	AF samples	59833.1	Phosphoacetylglucosamine mutase OS=Capra hircus OX=9925 GN=PGM3 PE=3 SV=1									1718.38	0	0	0	5233.06	10572.1	0	3664.02
tr|A0A452G754|A0A452G754_CAPHI	4	3	173.1	0.252193	0.472256	1.73487	0.18859	Control	AF samples	32537.5	26S proteasome non-ATPase regulatory subunit 8 OS=Capra hircus OX=9925 GN=PSMD8 PE=3 SV=1									563.335	218.698	520.275	317.059	6300.48	13696.9	126.736	1506.67
tr|A0A452FDJ0|A0A452FDJ0_CAPHI	6	6	217.64	0.25223	0.472256	1.34597	0.188565	Control	AF samples	38589.4	Nudix hydrolase domain-containing protein OS=Capra hircus OX=9925 GN=NUDT9 PE=4 SV=1									2790.05	173.164	386.751	2880.85	19955.8	17928.7	701.617	10965.6
tr|A0A452ET78|A0A452ET78_CAPHI	16	6	845.55	0.252348	0.472256	1.73506	0.188487	Control	AF samples	44152.2	SERPIN domain-containing protein OS=Capra hircus OX=9925 GN=LOC102180556 PE=3 SV=1									1060.57	828.081	2131.03	1440.09	34354.4	33307.6	303.595	5443.45
tr|A0A452F5B9|A0A452F5B9_CAPHI	14	3	732.98	0.252893	0.472726	3.27569	0.188125	Control	AF samples	20745.7	Galectin OS=Capra hircus OX=9925 GN=LOC102187672 PE=4 SV=1									1128.51	216.582	473.04	58.1882	35183.2	11553.1	35.7892	7230.61
tr|A0A452EUH7|A0A452EUH7_CAPHI;tr|A0A452EUK5|A0A452EUK5_CAPHI;tr|A0A452EUM5|A0A452EUM5_CAPHI;tr|A0A452EUM7|A0A452EUM7_CAPHI;tr|A0A452EUP3|A0A452EUP3_CAPHI;tr|A0A452EUR7|A0A452EUR7_CAPHI;tr|A0A452EUT2|A0A452EUT2_CAPHI	3	1	67	0.253501	0.472831	6.75212	0.187723	Control	AF samples	265186	GRIP domain-containing protein OS=Capra hircus OX=9925 GN=GOLGA4 PE=4 SV=1									7127.61	321.587	1115.66	1119.45	54125.3	76220.3	125.088	270770
tr|A0A452E0H4|A0A452E0H4_CAPHI;tr|A0A452EV89|A0A452EV89_CAPHI	9	3	580.18	0.254239	0.472831	4.66192	0.187237	Control	AF samples	19692.1	Uncharacterized protein OS=Capra hircus OX=9925 GN=MYL12B PE=4 SV=1									549.276	579.539	3327.85	825.845	14209.7	6934.16	4553.85	11496.8
tr|A0A452FI00|A0A452FI00_CAPHI;tr|A0A452FJ34|A0A452FJ34_CAPHI	6	3	303.01	0.254431	0.472831	1.32005	0.187111	AF samples	Control	39518.9	Core histone macro-H2A OS=Capra hircus OX=9925 GN=MACROH2A1 PE=4 SV=1									200.572	207.967	689.793	471.17	1182.65	1286.32	218.053	213.951
tr|A0A452F6V7|A0A452F6V7_CAPHI	2	2	136.06	0.254581	0.472831	2.67207	0.187013	Control	AF samples	27911.1	Adipsin OS=Capra hircus OX=9925 GN=CFD PE=4 SV=1									54.178	231.288	412.273	422.643	1690.14	8009.61	433.199	1381.02
tr|A0A452E1P4|A0A452E1P4_CAPHI;tr|A0A452E1U8|A0A452E1U8_CAPHI	9	1	622.24	0.254905	0.472831	1.38606	0.1868	Control	AF samples	40657.4	Uncharacterized protein OS=Capra hircus OX=9925 GN=GNAI2 PE=4 SV=1									673.449	425.002	267.427	1252.63	9585.36	7574.95	322.475	4053.35
tr|A0A452DL66|A0A452DL66_CAPHI	3	1	72.92	0.255102	0.472831	1.7531	0.186671	Control	AF samples	8502.74	LIM zinc-binding domain-containing protein OS=Capra hircus OX=9925 GN=CRIP1 PE=4 SV=1									62.2889	82.9763	321.284	33.3391	660.23	2972.38	42.8828	1244.36
tr|A0A452DQI5|A0A452DQI5_CAPHI;tr|A0A452DQE6|A0A452DQE6_CAPHI	13	8	586.12	0.255111	0.472831	3.1562	0.186665	Control	AF samples	83670.4	Dipeptidyl peptidase 3 OS=Capra hircus OX=9925 GN=DPP3 PE=3 SV=1									1936.18	293.435	1922.08	1315.16	12654.1	12946.9	3218.91	9626.67
tr|A0A452GAR2|A0A452GAR2_CAPHI	12	7	623.28	0.255607	0.472831	1.72439	0.186341	Control	AF samples	61685.1	Uncharacterized protein OS=Capra hircus OX=9925 PE=4 SV=1									651.656	4901.12	7914.36	8747.36	732.722	1470.26	9738.6	1365.79
tr|A0A452E1G9|A0A452E1G9_CAPHI	104	39	7525.73	0.25601	0.472831	1.20236	0.186079	Control	AF samples	92467.9	HATPase_c domain-containing protein OS=Capra hircus OX=9925 GN=HSP90B1 PE=3 SV=1									33650	23924.4	38197.7	26734.1	319737	317681	13564	156817
tr|A0A452FNW0|A0A452FNW0_CAPHI	15	7	831.19	0.256159	0.472831	1.62178	0.185982	Control	AF samples	50376.1	Elongation factor 1-gamma OS=Capra hircus OX=9925 GN=EEF1G PE=4 SV=1									3576.82	5044.06	2218.51	2231.64	46118	92038.7	1806.9	12092
tr|A0A452F311|A0A452F311_CAPHI	48	23	2804.55	0.256189	0.472831	1.70877	0.185962	Control	AF samples	39908.2	Decorin OS=Capra hircus OX=9925 GN=DCN PE=3 SV=1									15269	24612.1	30920.7	38662.1	263899	321907	25822.4	150528
tr|D0VEF4|D0VEF4_CAPHI	6	4	306.99	0.25741	0.474538	1.82894	0.185171	AF samples	Control	35864.3	NADH-ubiquinone oxidoreductase chain 1 OS=Capra hircus OX=9925 GN=ND1 PE=3 SV=1									554.331	562.03	1141.84	2608.59	7118.81	3416.06	389.816	346.253
tr|A0A452EDU6|A0A452EDU6_CAPHI;tr|A0A452EDV8|A0A452EDV8_CAPHI;tr|A0A452EE47|A0A452EE47_CAPHI	19	10	1302.4	0.25776	0.474639	3.09975	0.184946	Control	AF samples	39819.5	Uncharacterized protein OS=Capra hircus OX=9925 GN=PON1 PE=3 SV=1									3550.35	4616.57	4214.53	5356.45	57712.6	35794.6	1875.48	192589
tr|A0A452G2P0|A0A452G2P0_CAPHI;tr|A0A452G2T5|A0A452G2T5_CAPHI;tr|A0A452G2V4|A0A452G2V4_CAPHI	2	1	112.04	0.258832	0.474944	3.28128	0.184257	AF samples	Control	70639.7	WD_REPEATS_REGION domain-containing protein OS=Capra hircus OX=9925 GN=DYNC1I2 PE=3 SV=1									329.913	371.544	1857.48	63.5806	2050.24	4133.46	0	359.715
tr|A0A452FXS0|A0A452FXS0_CAPHI	2	1	69.17	0.258974	0.474944	1.98196	0.184166	Control	AF samples	63257.9	Protein kinase C OS=Capra hircus OX=9925 GN=PRKCA PE=3 SV=1									106.948	346.781	0	493.306	3562.02	4349.01	144.404	3544.48
tr|A0A452F7J9|A0A452F7J9_CAPHI;tr|A0A452F804|A0A452F804_CAPHI	3	2	104.96	0.259198	0.474944	2.39138	0.184023	Control	AF samples	82484.9	Uncharacterized protein OS=Capra hircus OX=9925 GN=PECAM1 PE=4 SV=1									149.085	215.102	3.41088	288.801	1273.41	2260	195.765	3139.04
tr|A0A452EUA0|A0A452EUA0_CAPHI;tr|A0A452ETD9|A0A452ETD9_CAPHI;tr|A0A452EU60|A0A452EU60_CAPHI	3	1	196.43	0.259397	0.474944	2.48873	0.183895	Control	AF samples	40514.5	Uncharacterized protein OS=Capra hircus OX=9925 GN=NAAA PE=3 SV=1									0	649.585	464.233	49.19	6888.27	1568.84	514.409	1139.36
tr|A0A452F3U3|A0A452F3U3_CAPHI	27	9	1265.73	0.259404	0.474944	1.46667	0.183891	AF samples	Control	59629.1	Uncharacterized protein OS=Capra hircus OX=9925 GN=CCT5 PE=3 SV=1									5546.34	14533.2	11121.4	10885.5	36125.3	38905.3	4712.93	21847.4
tr|A0A452FKA8|A0A452FKA8_CAPHI;tr|A0A452FKJ8|A0A452FKJ8_CAPHI;tr|A0A452FKV5|A0A452FKV5_CAPHI;tr|A0A452FL86|A0A452FL86_CAPHI;tr|A0A452FLC7|A0A452FLC7_CAPHI	3	2	59.95	0.260066	0.475462	3.55237	0.183469	Control	AF samples	145066	Uncharacterized protein OS=Capra hircus OX=9925 GN=TBC1D32 PE=4 SV=1									0	19.4332	56.4604	83.3139	1070.67	556.869	4.30791	1666.52
tr|A0A452G2Q0|A0A452G2Q0_CAPHI	10	1	385.42	0.260741	0.475462	2.90399	0.183041	Control	AF samples	103682	AP-2 complex subunit alpha OS=Capra hircus OX=9925 GN=AP2A2 PE=3 SV=1									11.3888	90.6916	13.8192	10.8858	862.303	1113.62	2.06583	1083.04
tr|A0A452G564|A0A452G564_CAPHI;tr|A0A452G5F4|A0A452G5F4_CAPHI	4	3	169.36	0.260952	0.475462	1.03774	0.182908	AF samples	Control	22890	Epithelial membrane protein 1 OS=Capra hircus OX=9925 GN=EMP1 PE=3 SV=1									232.396	1464.69	999.59	1013.21	752.174	296.051	913.214	923.348
tr|A0A452EH52|A0A452EH52_CAPHI;tr|A0A452EHK5|A0A452EHK5_CAPHI	17	8	995.31	0.261045	0.475462	1.32892	0.182848	AF samples	Control	34823.5	Sulfotransferase OS=Capra hircus OX=9925 GN=SULT1C4 PE=3 SV=1									8591.33	4713.73	11980.2	7823.66	27325.5	35107.5	2577.14	39980.4
tr|A0A452DSE7|A0A452DSE7_CAPHI	5	2	160.49	0.261167	0.475462	1.06785	0.182771	AF samples	Control	82243.5	Uncharacterized protein OS=Capra hircus OX=9925 GN=ABCB7 PE=4 SV=1									341.709	2096.07	3270.6	2457.9	1584.04	2637.61	1830.41	528.638
tr|A0A452F8U9|A0A452F8U9_CAPHI	3	2	72.75	0.261867	0.476102	2.14497	0.18233	Control	AF samples	67288.4	Uncharacterized protein OS=Capra hircus OX=9925 GN=ABCE1 PE=4 SV=1									22.281	0	913.1	806.282	2589.86	8545.5	520.731	712.428
tr|A0A452EBP2|A0A452EBP2_CAPHI	3	1	141.31	0.26237	0.476102	3.35475	0.182014	Control	AF samples	11024.6	Protein S100 OS=Capra hircus OX=9925 GN=S100A2 PE=3 SV=1									8865.23	5551.28	35496.7	15407.4	131342	261274	38483.7	61367.6
tr|A0A452DVY3|A0A452DVY3_CAPHI;tr|A0A452E3K5|A0A452E3K5_CAPHI	19	3	1373.88	0.262409	0.476102	2.78277	0.18199	Control	AF samples	15517.1	Histone H2A OS=Capra hircus OX=9925 PE=3 SV=1									1101.11	1021.19	3736.93	2236.72	564.978	1061.02	5518.09	320.932
tr|A0A452FSB8|A0A452FSB8_CAPHI	30	2	1576.17	0.263569	0.477169	2.44595	0.181264	Control	AF samples	61181.1	Uncharacterized protein OS=Capra hircus OX=9925 GN=MCCC2 PE=4 SV=1									841.105	86.6727	992.174	371.772	11466.2	25207.1	60.075	6621.86
tr|A0A452E5Q7|A0A452E5Q7_CAPHI	4	2	195.52	0.263591	0.477169	1.49319	0.18125	AF samples	Control	30464.6	Putative hydroxypyruvate isomerase OS=Capra hircus OX=9925 GN=HYI PE=3 SV=1									297.118	315.087	125.131	2666.13	2574.18	0	2.07435	9818.36
tr|A0A452E7M2|A0A452E7M2_CAPHI	2	1	50.66	0.265003	0.479052	3.12133	0.180374	Control	AF samples	55762.9	Inosine-5'-monophosphate dehydrogenase OS=Capra hircus OX=9925 GN=IMPDH2 PE=3 SV=1									185.518	59.3348	281.207	233.638	5717.4	6737.79	15.808	4527.07
tr|A0A452DPJ0|A0A452DPJ0_CAPHI	5	2	397.22	0.265417	0.479052	1.16289	0.180118	Control	AF samples	6434.58	Uncharacterized protein OS=Capra hircus OX=9925 GN=ATP5MD PE=4 SV=1									1414.06	13465.6	17808.3	13665.8	2936.63	9957	13575.8	2871.25
O02814|IL12A_CAPHI	98	6	1934.56	0.26568	0.479052	1.0826	0.179955	Control	AF samples	24831.9	Interleukin-12 subunit alpha OS=Capra hircus OX=9925 GN=IL12A PE=2 SV=1									512456	1.55492e+06	1.24587e+06	2.26173e+06	1.11829e+06	995124	1.51884e+06	1.31282e+06
tr|A0A452FWT4|A0A452FWT4_CAPHI	1	1	33.46	0.265825	0.479052	3.9442	0.179867	AF samples	Control	62408.4	Uncharacterized protein OS=Capra hircus OX=9925 GN=PRKAG2 PE=4 SV=1									213.029	3241.08	9981.08	5038.76	10080	4688.5	610.671	2167.18
tr|A0A452FYK7|A0A452FYK7_CAPHI	5	1	289.23	0.267155	0.480726	5.54375	0.17905	AF samples	Control	10100.5	Uncharacterized protein OS=Capra hircus OX=9925 GN=BOLA2B PE=3 SV=1									4329.48	11188.4	12057.5	220.655	3828.96	4545.51	647.012	8745.58
tr|A0A452FXH3|A0A452FXH3_CAPHI	8	4	330.67	0.267353	0.480726	4.02956	0.17893	AF samples	Control	45519.4	26S proteasome non-ATPase regulatory subunit 6 OS=Capra hircus OX=9925 GN=PSMD6 PE=3 SV=1									1288.73	29102.1	3711.28	4240.11	9439.62	17230.5	2142.04	2595.68
tr|A0A452FXK6|A0A452FXK6_CAPHI	4	2	205.05	0.267928	0.481223	1.82895	0.178579	AF samples	Control	27480.8	CAP-Gly domain-containing protein OS=Capra hircus OX=9925 GN=TBCB PE=4 SV=1									3165.15	2325.66	7852.22	1050.6	6630.56	13285.2	454.214	17324.7
tr|A0A452EHA4|A0A452EHA4_CAPHI;tr|A0A452EHR0|A0A452EHR0_CAPHI	7	2	388.92	0.268766	0.481262	3.47867	0.178071	Control	AF samples	83303.7	Threonyl-tRNA synthetase OS=Capra hircus OX=9925 GN=TARS1 PE=3 SV=1									391.062	1318.9	134.497	1387.03	5032.19	18468.5	2454.23	4424.06
tr|A0A452FEU7|A0A452FEU7_CAPHI;tr|A0A452FE88|A0A452FE88_CAPHI	21	6	1308.06	0.269089	0.481262	1.3098	0.177875	Control	AF samples	40573.2	Aldo_ket_red domain-containing protein OS=Capra hircus OX=9925 GN=LOC106503221 PE=4 SV=1									13400.5	11892.1	4949.85	6438.42	140486	113129	3479.93	67090.8
tr|A0A452ED04|A0A452ED04_CAPHI	1	1	64.45	0.269422	0.481262	2.49446	0.177674	Control	AF samples	8458.99	Small nuclear ribonucleoprotein G OS=Capra hircus OX=9925 PE=3 SV=1									201.176	69.8736	1332.49	721.962	6153.9	11132.4	808.531	1256.49
tr|A0A452EB22|A0A452EB22_CAPHI	2	1	110.45	0.269433	0.481262	1.68187	0.177667	Control	AF samples	56087.3	Uncharacterized protein OS=Capra hircus OX=9925 GN=UAP1L1 PE=4 SV=1									381.004	19.3834	3.23383	315.121	1601.45	1122.85	188.834	1474.39
tr|A0A452E6L4|A0A452E6L4_CAPHI;tr|A0A452E6R0|A0A452E6R0_CAPHI;tr|A0A452E6Y8|A0A452E6Y8_CAPHI;tr|A0A452E701|A0A452E701_CAPHI	5	2	184.29	0.26956	0.481262	3.22591	0.177591	Control	AF samples	140106	Valyl-tRNA synthetase OS=Capra hircus OX=9925 GN=VARS1 PE=3 SV=1									461.521	0	2408.71	1447.73	9639.99	18303.8	2195.74	4861.32
tr|A0A452ELT4|A0A452ELT4_CAPHI	3	2	97.3	0.269748	0.481262	14.0115	0.177477	Control	AF samples	27444.5	Peptidase S1 domain-containing protein OS=Capra hircus OX=9925 GN=PRTN3 PE=4 SV=1									42.3286	19.5421	52.1718	0	9245.03	5922.74	2.98643	42.8916
tr|A0A452DVE7|A0A452DVE7_CAPHI	2	1	74.65	0.270365	0.481826	111.042	0.177107	Control	AF samples	19306.1	Peptidyl-prolyl cis-trans isomerase OS=Capra hircus OX=9925 GN=PPIH PE=3 SV=1									0	0	3.7228	0	466.533	0	0	1239.71
tr|A0A452EKJ3|A0A452EKJ3_CAPHI	26	12	1551.52	0.271156	0.481891	1.41489	0.176633	Control	AF samples	48132.5	Ornithine--oxo-acid aminotransferase OS=Capra hircus OX=9925 GN=OAT PE=3 SV=1									8275.99	2289.11	6809.04	5169.55	55293.7	55456.6	3384.1	37436.2
tr|A0A452F498|A0A452F498_CAPHI	2	1	73.33	0.271221	0.481891	1.97785	0.176594	Control	AF samples	57271.4	Histidine--tRNA ligase, cytoplasmic OS=Capra hircus OX=9925 GN=HARS1 PE=3 SV=1									616.648	270.693	751.607	1670.35	4574.75	32778.4	300.407	7544.54
tr|A0A452FIB7|A0A452FIB7_CAPHI	7	4	287	0.27184	0.481891	1.25669	0.176225	AF samples	Control	32470.3	Uncharacterized protein OS=Capra hircus OX=9925 GN=TACO1 PE=3 SV=1									3530	4536.82	10158.8	4521.92	33535.2	38351	1512.01	20993
tr|A0A452EH67|A0A452EH67_CAPHI;tr|A0A452EHL5|A0A452EHL5_CAPHI	3	2	115.85	0.272177	0.481891	2.12559	0.176025	Control	AF samples	25331.1	Casein kinase II subunit beta OS=Capra hircus OX=9925 GN=CSNK2B PE=3 SV=1									100.028	447.735	0	623.506	5071.96	6635.92	362.257	1055.52
tr|A0A452F874|A0A452F874_CAPHI	39	10	1622.12	0.272196	0.481891	2.73146	0.176013	AF samples	Control	109778	Kinesin-like protein OS=Capra hircus OX=9925 GN=KIF5B PE=3 SV=1									1968.7	7135.56	28687.6	43178.2	25152.6	29122.1	5224	11881.4
tr|A0A452DJM8|A0A452DJM8_CAPHI;tr|A0A452DN08|A0A452DN08_CAPHI;tr|A0A452DNY2|A0A452DNY2_CAPHI;tr|A0A452DPB9|A0A452DPB9_CAPHI;tr|A0A452DRJ6|A0A452DRJ6_CAPHI;tr|A0A452DRL7|A0A452DRL7_CAPHI;tr|A0A452DRZ1|A0A452DRZ1_CAPHI;tr|A0A452DS81|A0A452DS81_CAPHI;tr|A0A452DT21|A0A452DT21_CAPHI;tr|A0A452DTV4|A0A452DTV4_CAPHI;tr|A0A452DVZ2|A0A452DVZ2_CAPHI;tr|A0A452DWK8|A0A452DWK8_CAPHI;tr|A0A452E2J3|A0A452E2J3_CA…	1	1	25.81	0.272464	0.481891	18.2823	0.175854	Control	AF samples	32296.1	RRM domain-containing protein OS=Capra hircus OX=9925 PE=4 SV=1									65.3506	0	65.1043	0	7343.8	8699.37	162.883	0
tr|A0A452DW40|A0A452DW40_CAPHI	41	5	2209.29	0.272502	0.481891	1.20018	0.175832	AF samples	Control	38721.9	Inorganic diphosphatase OS=Capra hircus OX=9925 GN=PPA2 PE=3 SV=1									7223.98	6750.62	15214.7	6856.49	51419.6	89435.1	1989.55	35252.9
tr|A0A452EJD1|A0A452EJD1_CAPHI;tr|A0A452EJU5|A0A452EJU5_CAPHI	12	7	623.29	0.273576	0.483258	1.77106	0.175196	Control	AF samples	34436.5	Uncharacterized protein OS=Capra hircus OX=9925 GN=PGP PE=3 SV=1									1314.35	269.007	1859.5	2183.28	16481.1	29048.7	1063.78	4444.55
tr|A0A452G7N6|A0A452G7N6_CAPHI	2	2	85.44	0.274916	0.485091	1.93299	0.174409	Control	AF samples	11832.4	Protein S100 OS=Capra hircus OX=9925 GN=S100A16 PE=3 SV=1									178.115	434.238	451.056	225.073	6073.04	8562.3	42.8934	4295.51
tr|A0A452EMA0|A0A452EMA0_CAPHI	15	6	862.4	0.275591	0.485419	1.18796	0.174015	Control	AF samples	27868.9	Proteasome subunit alpha type OS=Capra hircus OX=9925 GN=PSMA7 PE=3 SV=1									2878.43	1790.82	3200.75	4429.62	28922.5	40914.2	970.172	18730.8
tr|A0A452G621|A0A452G621_CAPHI	1	1	33.27	0.276008	0.485419	1.79584	0.173772	AF samples	Control	22489.6	Uncharacterized protein OS=Capra hircus OX=9925 PE=4 SV=1									255.678	118.34	694.827	817.234	1530.47	5381.88	33.9495	777.813
tr|A0A452E9F4|A0A452E9F4_CAPHI;tr|A0A452G734|A0A452G734_CAPHI	1	1	53.1	0.276009	0.485419	1.40453	0.173771	Control	AF samples	38326.3	eIF2B_5 domain-containing protein OS=Capra hircus OX=9925 GN=LOC108633166 PE=3 SV=1									426.16	1121.8	704.845	177.015	9781.75	9750.15	311.95	2456.69
tr|A0A452G2Z1|A0A452G2Z1_CAPHI	5	1	246.03	0.276985	0.486603	3217.47	0.173205	Control	AF samples	46051.9	Uncharacterized protein OS=Capra hircus OX=9925 GN=RPL3 PE=3 SV=1									0	6.4154	0	0	0	1628.13	6946.06	0
tr|A0A452FH25|A0A452FH25_CAPHI;tr|A0A452FHP7|A0A452FHP7_CAPHI	250	86	13792.8	0.277571	0.4871	1.44025	0.172866	AF samples	Control	290554	Uncharacterized protein OS=Capra hircus OX=9925 GN=FLNC PE=3 SV=1									13065	11995.1	37933.1	47617.3	68462.8	86612.9	13469.3	32928.7
tr|A0A452ERW8|A0A452ERW8_CAPHI	60	38	3708.1	0.278644	0.488397	1.27809	0.172249	AF samples	Control	48942.6	Dihydrolipoyllysine-residue succinyltransferase component of 2-oxoglutarate dehydrogenase complex, mitochondrial OS=Capra hircus OX=9925 GN=DLST PE=3 SV=1									186877	219900	432922	313013	2.21882e+06	4.06558e+06	34843.8	548381
tr|A0A452E125|A0A452E125_CAPHI	17	4	1036.83	0.278919	0.488397	1.33781	0.172091	AF samples	Control	18066.8	ATP synthase subunit d, mitochondrial OS=Capra hircus OX=9925 PE=3 SV=1									7445.9	7442.51	12355.2	6447.05	112160	65966.8	1360.73	8495.43
tr|A0A452F2X8|A0A452F2X8_CAPHI;tr|A0A452F334|A0A452F334_CAPHI	11	4	446.3	0.279562	0.488991	1.67747	0.171723	AF samples	Control	80777.6	Glycerol-3-phosphate dehydrogenase OS=Capra hircus OX=9925 GN=GPD2 PE=3 SV=1									396.201	836.445	1582.85	2116.89	5339.62	2339.49	392.697	2843.24
tr|A0A452F195|A0A452F195_CAPHI	2	1	108.01	0.280647	0.490354	1.01538	0.171106	Control	AF samples	38692.4	Uncharacterized protein OS=Capra hircus OX=9925 GN=SDCBP PE=4 SV=1									0	0	1245.72	4863.26	2271.66	9695.13	1212.44	370.458
tr|A0A452EUD4|A0A452EUD4_CAPHI	6	4	276.75	0.281292	0.490551	1.51344	0.170741	Control	AF samples	35116.5	DUF1907 domain-containing protein OS=Capra hircus OX=9925 GN=C11orf54 PE=4 SV=1									2890.71	6465.36	2140.48	2475.66	30393.3	43023.4	2728.96	27980.2
tr|A0A452G940|A0A452G940_CAPHI	33	3	2229.9	0.281371	0.490551	2.5012	0.170696	Control	AF samples	50432.7	Tubulin beta chain OS=Capra hircus OX=9925 GN=LOC102181148 PE=3 SV=1									157.856	116.022	401.477	620.066	1853.91	2635.29	402.707	5414.03
tr|A0A452FHH1|A0A452FHH1_CAPHI;tr|A0A452FHM1|A0A452FHM1_CAPHI;tr|A0A452FHQ5|A0A452FHQ5_CAPHI;tr|A0A452FHR5|A0A452FHR5_CAPHI	8	3	295.98	0.282401	0.491005	1.0393	0.170115	Control	AF samples	103363	AP complex subunit beta OS=Capra hircus OX=9925 GN=AP1B1 PE=3 SV=1									347.61	2086.96	2970.28	3328.88	1839.75	2145.71	2222.9	632.431
tr|A0A452DSJ4|A0A452DSJ4_CAPHI	7	3	428.65	0.282429	0.491005	2.08927	0.1701	Control	AF samples	42913.3	Transket_pyr domain-containing protein OS=Capra hircus OX=9925 GN=BCKDHB PE=4 SV=1									4459.38	5544.6	6040.73	6922.27	68385.3	183027	5420.21	16050.4
tr|A0A452ECY5|A0A452ECY5_CAPHI	5	3	277.61	0.283041	0.491005	7.45699	0.169756	Control	AF samples	16841.2	Bis(5'-nucleosyl)-tetraphosphatase [asymmetrical] OS=Capra hircus OX=9925 GN=NUDT2 PE=3 SV=1									127.944	226.568	505.416	1665.71	2991.85	9002.12	4380.48	3195.05
tr|A0A452FE38|A0A452FE38_CAPHI	25	11	1531.38	0.283597	0.491005	1.39588	0.169445	Control	AF samples	68475.4	H(+)-transporting two-sector ATPase OS=Capra hircus OX=9925 GN=ATP6V1A PE=3 SV=1									37022.2	17964.3	34428.4	18203.6	188446	377005	13228.3	213152
tr|A0A452FZA0|A0A452FZA0_CAPHI	1	1	40.57	0.283616	0.491005	2.72474	0.169434	AF samples	Control	21554.4	Uncharacterized protein OS=Capra hircus OX=9925 GN=ZNRD2 PE=4 SV=1									618.122	78.8283	1662.47	757.721	1979.92	4810.68	0	1624.71
tr|A0A452EXH1|A0A452EXH1_CAPHI	15	7	740.98	0.283818	0.491005	1.38513	0.169321	AF samples	Control	56384.9	Glutathione reductase OS=Capra hircus OX=9925 GN=GSR PE=3 SV=1									6986.51	3905.82	6382.8	4117.1	37627.1	39380.2	317.119	31919.9
tr|A0A452EBK8|A0A452EBK8_CAPHI	5	1	208.81	0.284004	0.491005	1.00403	0.169218	AF samples	Control	24393.5	Uncharacterized protein OS=Capra hircus OX=9925 GN=RAB11A PE=4 SV=1									491.982	4221.66	6904.34	8643.87	1219.63	4376.11	4957.17	1680.72
tr|A0A452FQK0|A0A452FQK0_CAPHI;tr|A0A452FQP7|A0A452FQP7_CAPHI	2	1	96.22	0.284077	0.491005	2.01196	0.169177	AF samples	Control	123049	Uncharacterized protein OS=Capra hircus OX=9925 GN=ANKS1A PE=4 SV=1									416.026	347.612	1081.94	1032.17	3022.14	4554.85	0	2856.79
tr|A0A452DSQ1|A0A452DSQ1_CAPHI	9	3	359.5	0.286269	0.494095	1.43867	0.167963	AF samples	Control	11229.9	S_100 domain-containing protein OS=Capra hircus OX=9925 GN=S100A13 PE=4 SV=1									2375.7	5889.55	5304.05	8895.71	18986.6	24517.7	2864.26	3739.03
tr|A0A452G9D8|A0A452G9D8_CAPHI	2	1	43.05	0.286598	0.494095	1.01993	0.167782	AF samples	Control	210775	Uncharacterized protein OS=Capra hircus OX=9925 GN=WDR81 PE=4 SV=1									1632.92	2469.38	2143.59	4938.98	3937.85	0	2652.87	4176.22
tr|A0A452FRC9|A0A452FRC9_CAPHI	51	10	2685.92	0.286788	0.494095	1.3788	0.167677	AF samples	Control	70732.5	Uncharacterized protein OS=Capra hircus OX=9925 GN=HSPA1L PE=3 SV=1									18145.3	28021.5	86609.1	52153.7	122666	181915	2756.82	400941
tr|A0A452E294|A0A452E294_CAPHI	49	25	3891.86	0.287735	0.495194	2.37987	0.167159	Control	AF samples	24580	Superoxide dismutase OS=Capra hircus OX=9925 GN=SOD2 PE=3 SV=1									86831	16914.1	35187.6	23500	1.3311e+06	1.61137e+06	3787.4	433898
tr|A0A452EJE4|A0A452EJE4_CAPHI;tr|A0A452EIY7|A0A452EIY7_CAPHI	46	29	3368.3	0.288139	0.495351	1.62943	0.166938	Control	AF samples	42958.7	Epimerase domain-containing protein OS=Capra hircus OX=9925 GN=NDUFA9 PE=4 SV=1									14135.6	6791.49	7730.31	6411.12	217829	130711	5006.19	26588.4
tr|A0A452G1R5|A0A452G1R5_CAPHI	10	7	414.55	0.288443	0.495351	3.20717	0.166772	Control	AF samples	32059.7	Uncharacterized protein OS=Capra hircus OX=9925 GN=FHL2 PE=4 SV=1									267.252	39.2375	165.03	169.13	13581	791.668	100.543	973.791
Q37430|COX2_CAPHI;tr|D2KMJ8|D2KMJ8_CAPHI	1312	215	29201.4	0.28911	0.495966	1.20813	0.16641	AF samples	Control	26037.5	Cytochrome c oxidase subunit 2 OS=Capra hircus OX=9925 GN=MT-CO2 PE=3 SV=1									2.83158e+06	9.76868e+06	1.1976e+07	1.29934e+07	1.54827e+07	1.52343e+07	6.80851e+06	1.08092e+07
tr|A0A452DRK4|A0A452DRK4_CAPHI	3	1	107.85	0.289443	0.496007	1.94501	0.16623	AF samples	Control	38324	Secretory carrier-associated membrane protein OS=Capra hircus OX=9925 GN=SCAMP3 PE=3 SV=1									6324.79	1921.05	18601.8	3333.75	8668.99	45423.6	1643.45	10270.3
tr|A0A452G3A0|A0A452G3A0_CAPHI	28	1	1824.15	0.289873	0.496207	1.9525	0.165997	AF samples	Control	37058.7	Calumenin OS=Capra hircus OX=9925 GN=CALU PE=3 SV=1									13625	2347.08	4381.92	7026.85	23080.7	20620.4	1487.01	22146.9
tr|A0A452EBL3|A0A452EBL3_CAPHI	1	1	27.54	0.290469	0.496207	8.90178	0.165675	Control	AF samples	44347.8	Uncharacterized protein OS=Capra hircus OX=9925 GN=POLR3D PE=4 SV=1									650.726	1343.25	1360.51	4790.46	209.221	853.971	19397.1	0
tr|A0A452FCJ0|A0A452FCJ0_CAPHI;tr|A0A452FCQ3|A0A452FCQ3_CAPHI	2	1	61.09	0.291288	0.496207	1.20199	0.165235	AF samples	Control	25178.9	Vacuolar protein sorting-associated protein 28 homolog OS=Capra hircus OX=9925 GN=VPS28 PE=3 SV=1									286.788	0	0	0	1001.84	1045.68	0	298.176
tr|A0A452EA50|A0A452EA50_CAPHI	44	22	2963	0.291289	0.496207	1.34251	0.165235	Control	AF samples	61245.6	Uncharacterized protein OS=Capra hircus OX=9925 GN=EHD2 PE=4 SV=1									9269.71	6610.18	5381.11	3819.3	82969.8	126079	1503.57	43362.9
tr|A0A452E555|A0A452E555_CAPHI	8	3	474.58	0.291504	0.496207	1.37761	0.165119	Control	AF samples	18770.4	CAP18_C domain-containing protein OS=Capra hircus OX=9925 GN=MAP34-B PE=3 SV=1									244.018	2703.2	801.17	24.6724	18046.6	19993.8	471.245	1694.6
tr|A0A452FY19|A0A452FY19_CAPHI	17	11	934.23	0.291952	0.496207	2.23595	0.16488	Control	AF samples	27855.2	OCIA domain-containing protein OS=Capra hircus OX=9925 GN=OCIAD1 PE=4 SV=1									8467.27	4264.22	6938.14	38615.1	356447	425942	1131.69	226178
tr|A0A452EE03|A0A452EE03_CAPHI;tr|A0A452EEK1|A0A452EEK1_CAPHI	1	1	42.49	0.292647	0.496207	6.49457	0.164509	AF samples	Control	49899.2	Uncharacterized protein OS=Capra hircus OX=9925 GN=CYP7B1 PE=3 SV=1									68.0863	398.579	5.62983	698.665	183.07	1300.97	0	234.181
tr|A0A452EH63|A0A452EH63_CAPHI	85	23	6964.09	0.292757	0.496207	2.07852	0.16445	Control	AF samples	39436.1	Fructose-bisphosphate aldolase OS=Capra hircus OX=9925 GN=ALDOA PE=3 SV=1									188166	100015	307588	265046	3.32922e+06	5.0295e+06	27306.2	3.73929e+06
tr|A0A452ETR9|A0A452ETR9_CAPHI	11	2	601.66	0.293082	0.496207	2.6671	0.164277	Control	AF samples	48051.2	Aminotran_1_2 domain-containing protein OS=Capra hircus OX=9925 GN=KYAT1 PE=4 SV=1									2184.36	1784.82	1563.67	3517.68	27216.8	17784.9	4564.27	15820.5
tr|A0A452EVH8|A0A452EVH8_CAPHI	16	8	943.23	0.293085	0.496207	3.66595	0.164276	Control	AF samples	47366.3	26S proteasome AAA-ATPase subunit RPT3 OS=Capra hircus OX=9925 GN=PSMC4 PE=3 SV=1									1853.88	571.015	3869.4	4049.48	27551.1	62971.2	6726.05	5779.98
tr|A0A452F1G6|A0A452F1G6_CAPHI	10	1	672.02	0.293358	0.496207	1.30387	0.164131	AF samples	Control	20987.2	Uncharacterized protein OS=Capra hircus OX=9925 GN=RAP1A PE=3 SV=1									4312.51	5691.32	8719.72	3855.51	34719.2	17390.3	2518.86	11563
tr|A0A452FI14|A0A452FI14_CAPHI	90	42	7154.13	0.293423	0.496207	1.47497	0.164096	AF samples	Control	30322.4	Uncharacterized protein OS=Capra hircus OX=9925 GN=APOA1 PE=3 SV=1									163986	114525	75994.8	257028	688091	466744	4883.51	1.43408e+06
tr|A0A452FMR4|A0A452FMR4_CAPHI	11	5	432.95	0.293577	0.496207	1.36134	0.164015	AF samples	Control	156721	Collagen IV NC1 domain-containing protein OS=Capra hircus OX=9925 GN=COL4A1 PE=4 SV=1									5507.55	6465.32	16016.2	13837.1	19324.7	31172.6	2181.69	77209.9
tr|A0A452F0H1|A0A452F0H1_CAPHI;tr|A0A452F0Q2|A0A452F0Q2_CAPHI	2	1	134.83	0.294347	0.496847	3.20356	0.163607	Control	AF samples	53762.2	Coronin OS=Capra hircus OX=9925 GN=CORO1B PE=3 SV=1									209.12	0	579.689	759.963	3165.38	4943.78	910.954	1469.69
tr|A0A452EW03|A0A452EW03_CAPHI;tr|A0A452EW28|A0A452EW28_CAPHI;tr|A0A452EW89|A0A452EW89_CAPHI	37	10	2137.96	0.294645	0.496847	2.03593	0.163451	Control	AF samples	40026.1	cAMP-dependent protein kinase catalytic subunit alpha OS=Capra hircus OX=9925 GN=PRKACA PE=3 SV=1									2801.24	2266.98	4294.54	5596.26	35069.5	41630.1	4889.41	19003.4
tr|A0A452F6C4|A0A452F6C4_CAPHI;tr|A0A452F6F0|A0A452F6F0_CAPHI	15	8	975.2	0.294887	0.496847	1.65076	0.163323	AF samples	Control	99910.4	Cadherin-2 OS=Capra hircus OX=9925 GN=CDH2 PE=4 SV=1									7954.74	2311.2	3257.24	1823.02	12643.6	11526.6	1725.94	4064.44
tr|A0A452FI38|A0A452FI38_CAPHI	6	3	304.16	0.295193	0.496847	1.54899	0.163162	AF samples	Control	18984.5	Tubulin polymerization-promoting protein family member 3 OS=Capra hircus OX=9925 GN=TPPP3 PE=3 SV=1									246.465	1053.34	1610.9	1067.35	528.186	4210.12	456.81	1485.67
tr|A0A452G9A2|A0A452G9A2_CAPHI	11	1	684.59	0.296667	0.498331	6.94181	0.16239	Control	AF samples	11211.8	GST N-terminal domain-containing protein OS=Capra hircus OX=9925 GN=LOC100861222 PE=4 SV=1									2868.83	2518.93	1681.1	620.128	60775.5	100379	103.305	196443
tr|A0A452FDR2|A0A452FDR2_CAPHI	13	3	469.89	0.296695	0.498331	1.22658	0.162375	AF samples	Control	24145.1	40S ribosomal protein S8 OS=Capra hircus OX=9925 GN=RPS8 PE=3 SV=1									1643.04	2078	2418.93	2102.67	8949.74	10069.1	1067.94	4285.82
tr|A0A452GAB9|A0A452GAB9_CAPHI	6	3	278.49	0.29883	0.500956	1.26939	0.161269	AF samples	Control	23896.9	Ras-related protein Rab-14 OS=Capra hircus OX=9925 GN=RAB14 PE=3 SV=1									1311.38	525.238	1335.93	1160.64	8949.05	7824.74	258.119	3403.31
tr|A0A452G6J3|A0A452G6J3_CAPHI	102	2	3649.06	0.299023	0.500956	1.29304	0.161169	Control	AF samples	841616	Uncharacterized protein OS=Capra hircus OX=9925 GN=OBSCN PE=3 SV=1									664.528	262.714	461.673	889.908	10276.4	6252.15	187.462	2879.18
tr|A0A452FQM9|A0A452FQM9_CAPHI	9	5	521.3	0.299611	0.500956	1.50126	0.160866	Control	AF samples	11126.6	Complex I-B12 OS=Capra hircus OX=9925 GN=NDUFB3 PE=3 SV=1									4795.62	7808.77	21826.4	14030.8	7340.12	9122.49	17130.9	10603.6
tr|A0A452DNG0|A0A452DNG0_CAPHI	2	1	93.12	0.299669	0.500956	1.39288	0.160837	AF samples	Control	35144.3	Serine/threonine-protein phosphatase OS=Capra hircus OX=9925 GN=PPP6C PE=3 SV=1									445.675	454.339	473.046	344.147	5014.34	5609.79	7.18125	824.348
tr|A0A452FAP2|A0A452FAP2_CAPHI	12	6	546.96	0.300031	0.500956	1.53028	0.160651	Control	AF samples	63237.1	J domain-containing protein OS=Capra hircus OX=9925 GN=DNAJC11 PE=4 SV=1									567.459	1100.73	2638.33	1499.01	921.664	937.936	2108.96	1350.11
tr|A0A452G5X2|A0A452G5X2_CAPHI	6	2	277.46	0.300359	0.500956	1.00755	0.160483	AF samples	Control	59937.6	Glucosylceramidase OS=Capra hircus OX=9925 GN=GBA PE=3 SV=1									258.765	2454.59	2246.1	1115.75	625.805	1874.09	1524.4	782.72
tr|A0A452DLE1|A0A452DLE1_CAPHI	49	3	3473.3	0.300442	0.500956	1.42528	0.16044	Control	AF samples	61587.3	Glutamate dehydrogenase (NAD(P)(+)) OS=Capra hircus OX=9925 GN=GLUD1 PE=3 SV=1									2357.21	825.514	1555.24	1205.15	20575.4	35717.7	316.375	8519.48
tr|A0A452G427|A0A452G427_CAPHI;tr|A0A452G478|A0A452G478_CAPHI	9	3	482.88	0.302028	0.502712	1.52309	0.159633	AF samples	Control	17428	UBC core domain-containing protein OS=Capra hircus OX=9925 PE=3 SV=1									5239.15	5919.84	2435.42	7119.97	16541.1	13906.7	2503.86	10307.2
tr|A0A452FA35|A0A452FA35_CAPHI	14	10	662.55	0.302364	0.502712	2.49001	0.159462	AF samples	Control	85494.9	Protein kinase domain-containing protein OS=Capra hircus OX=9925 GN=MYLK3 PE=4 SV=1									441.95	3091.64	9763.18	5565.47	14375.7	6307.41	1084.53	3464.69
tr|A0A452EKB7|A0A452EKB7_CAPHI	44	22	3238.84	0.302581	0.502712	1.35643	0.159352	Control	AF samples	39697.9	Isocitrate dehydrogenase [NAD] subunit, mitochondrial OS=Capra hircus OX=9925 GN=IDH3A PE=3 SV=1									39498.8	11310.2	24860.3	12901.2	370965	404112	4624.01	127547
tr|A0A452E2I9|A0A452E2I9_CAPHI	8	5	395.97	0.302916	0.502712	1.42168	0.159183	AF samples	Control	24756.6	Uncharacterized protein OS=Capra hircus OX=9925 GN=SEC22B PE=3 SV=1									793.81	1018.5	4494.14	1425.91	4788.74	7190.66	875.133	1852.59
tr|A0A452EVV8|A0A452EVV8_CAPHI	17	6	956.64	0.303434	0.502712	1.36635	0.158922	Control	AF samples	52316.8	Tetratricopeptide repeat protein 38 OS=Capra hircus OX=9925 GN=TTC38 PE=3 SV=1									2998.15	2325.13	3664.79	3703.87	25977.1	33322.7	1894.8	20545.6
tr|A0A452FF94|A0A452FF94_CAPHI	5	3	233.55	0.303823	0.502712	1.50441	0.158726	Control	AF samples	11783.7	Glutaredoxin domain-containing protein OS=Capra hircus OX=9925 GN=GLRX PE=4 SV=1									5236.74	25419.3	13449.5	26671.7	10559	15375.1	28814	6895.14
tr|A0A452FFI8|A0A452FFI8_CAPHI	5	2	299.28	0.304503	0.502712	2.20486	0.158385	Control	AF samples	109265	Aminopeptidase OS=Capra hircus OX=9925 GN=ENPEP PE=3 SV=1									562.493	815.905	442.458	755.204	8233.18	4584.8	979.829	5159.57
tr|A0A452F4A3|A0A452F4A3_CAPHI	24	15	1087.53	0.304554	0.502712	1.1789	0.158359	AF samples	Control	103429	Protein unc-45 homolog B OS=Capra hircus OX=9925 GN=UNC45B PE=4 SV=1									1759.98	4644.45	3530.33	4039.18	8435.97	10935.6	2558.36	3577.08
tr|A0A452EY42|A0A452EY42_CAPHI;tr|A0A452EY48|A0A452EY48_CAPHI	5	4	308.09	0.304943	0.502712	1.44737	0.158164	AF samples	Control	51188.2	Uncharacterized protein OS=Capra hircus OX=9925 GN=TMEM143 PE=4 SV=1									217.274	1812.82	2883.6	1705.03	2265.05	1195.84	995.994	1508.33
tr|A0A452FKN8|A0A452FKN8_CAPHI	29	12	1703.78	0.3051	0.502712	1.2954	0.158086	AF samples	Control	67890.8	TRANSKETOLASE_1 domain-containing protein OS=Capra hircus OX=9925 GN=TKT PE=4 SV=1									10769.9	16691.1	31541.4	18556.3	46215.6	29596.8	8364.25	90589
tr|A0A452F2N3|A0A452F2N3_CAPHI	46	21	3184.31	0.305447	0.502712	2.88484	0.157913	Control	AF samples	54808.9	Aldedh domain-containing protein OS=Capra hircus OX=9925 GN=ALDH1A1 PE=3 SV=1									23504.6	13597.9	45091.2	20542.3	142900	200077	35281.9	548620
tr|A0A452FPL3|A0A452FPL3_CAPHI	14	7	670.94	0.305452	0.502712	1.46108	0.15791	Control	AF samples	46578.9	Uncharacterized protein OS=Capra hircus OX=9925 GN=SSB PE=4 SV=1									995.706	2830.96	2868.86	1279.15	12689	32562.2	1053.98	16108.8
tr|A0A452G9Z3|A0A452G9Z3_CAPHI	5	1	370.58	0.305566	0.502712	1.45057	0.157854	AF samples	Control	23190.6	COP9 signalosome complex subunit 8 OS=Capra hircus OX=9925 GN=COPS8 PE=3 SV=1									164.69	2770.03	6280.41	2225.06	57.0044	7595.66	1698.85	710.899
tr|A0A452E7M6|A0A452E7M6_CAPHI	3	1	192.98	0.306383	0.503028	1.9518	0.157447	Control	AF samples	24135.8	PITH domain-containing protein OS=Capra hircus OX=9925 GN=PITHD1 PE=4 SV=1									1082.47	736.646	1495.47	0	9485.28	13393.8	781.55	5446.54
tr|A0A452FB58|A0A452FB58_CAPHI	33	7	1986.36	0.306678	0.503028	1.52895	0.157301	AF samples	Control	34205.9	Uncharacterized protein OS=Capra hircus OX=9925 GN=SLC25A11 PE=3 SV=1									1983.37	3706.5	8074.85	8331.34	36344.2	22212.3	1854.42	4549.6
tr|A0A452EPL0|A0A452EPL0_CAPHI	11	9	517.64	0.306697	0.503028	1.20614	0.157291	Control	AF samples	69372.9	Uncharacterized protein OS=Capra hircus OX=9925 GN=CLGN PE=3 SV=1									1615.81	2229.23	5231.87	4287.07	6654.15	3619.5	3683.4	2609.27
tr|A0A452ERX3|A0A452ERX3_CAPHI	4	3	183.1	0.30799	0.503561	1.24909	0.156653	AF samples	Control	5906.96	Uncharacterized protein OS=Capra hircus OX=9925 PE=4 SV=1									759.355	4299.43	8740.18	6023.12	6182.19	8452.79	3493.1	2092.26
tr|A0A452ECE5|A0A452ECE5_CAPHI;tr|A0A452ECJ7|A0A452ECJ7_CAPHI	20	8	1098.86	0.30829	0.503561	1.4213	0.156505	AF samples	Control	28876.2	Endoplasmic reticulum resident protein 29 OS=Capra hircus OX=9925 GN=ERP29 PE=4 SV=1									5059.42	6517.29	15558.8	17103.5	44186.5	50925.6	3881.49	27314.6
tr|A0A452G370|A0A452G370_CAPHI	4	1	241.55	0.308395	0.503561	3.47288	0.156454	AF samples	Control	16088.5	UBC core domain-containing protein OS=Capra hircus OX=9925 GN=UBE2D3 PE=3 SV=1									2597.05	253.92	212.003	113.674	2221.74	831.197	0	3368.82
tr|A0A452EW54|A0A452EW54_CAPHI	19	9	979.91	0.309216	0.503561	1.27525	0.156051	AF samples	Control	110366	Chromosome segregation 1-like protein OS=Capra hircus OX=9925 GN=CSE1L PE=3 SV=1									4004.88	8153.55	10749.3	3899.66	22924.3	24866.2	3953.8	6133.56
tr|A0A452DZK5|A0A452DZK5_CAPHI	7	3	533.94	0.309218	0.503561	2.92411	0.15605	Control	AF samples	26411	Proteasome subunit alpha type OS=Capra hircus OX=9925 GN=PSMA5 PE=3 SV=1									2529.98	1668.58	3332.6	4684.3	22240.6	36119.8	6788.53	19042.8
tr|A0A452DPJ3|A0A452DPJ3_CAPHI	11	5	580.29	0.309872	0.503561	1.23904	0.155731	AF samples	Control	17025.6	Ig-like domain-containing protein OS=Capra hircus OX=9925 PE=4 SV=1									48583.8	65253.7	314604	110197	4771.87	124062	35416.6	1.15865e+06
tr|A0A452E5B5|A0A452E5B5_CAPHI	140	47	6119.8	0.309949	0.503561	1.24038	0.155693	AF samples	Control	227609	Uncharacterized protein OS=Capra hircus OX=9925 GN=MYH11 PE=3 SV=1									2195.09	11171.7	11739.3	6491.38	3964.91	4409.77	4961.57	29586
tr|A0A452EVG2|A0A452EVG2_CAPHI	141	2	10578.4	0.310042	0.503561	1.33541	0.155648	Control	AF samples	75813.4	Annexin OS=Capra hircus OX=9925 GN=ANXA6 PE=3 SV=1									29042.2	7988.76	9039.52	13140.5	172272	257806	3343.14	132983
tr|A0A452FYF6|A0A452FYF6_CAPHI	50	20	3284.45	0.310152	0.503561	1.21523	0.155594	AF samples	Control	25698.5	GTP:AMP phosphotransferase AK3, mitochondrial OS=Capra hircus OX=9925 GN=AK3 PE=3 SV=1									34211.2	30032.4	53432.7	30863.4	219974	587261	4120.9	117380
tr|A0A452F4G4|A0A452F4G4_CAPHI	11	5	503.44	0.310554	0.503561	1.98359	0.155399	Control	AF samples	50094.2	Adenylosuccinate synthetase isozyme 1 OS=Capra hircus OX=9925 GN=ADSSL1 PE=3 SV=1									1115.74	4157.8	4234.06	2968.91	27057.4	21081.2	2644.74	49033.1
tr|A0A452E834|A0A452E834_CAPHI;tr|A0A452E893|A0A452E893_CAPHI	4	1	86.52	0.310886	0.503561	1.55053	0.155238	AF samples	Control	279715	Uncharacterized protein OS=Capra hircus OX=9925 GN=SPTA1 PE=3 SV=1									430.251	1081.59	646.591	426.61	2286.55	4865.39	54.7559	4107.65
tr|A0A452DM03|A0A452DM03_CAPHI	12	6	615.12	0.310982	0.503561	2.49718	0.155191	Control	AF samples	40086.9	Mitogen-activated protein kinase OS=Capra hircus OX=9925 GN=MAPK14 PE=4 SV=1									1799.27	770.399	4374.14	1596.43	17276.2	26557	3560.22	8550.16
tr|A0A452G893|A0A452G893_CAPHI	14	6	1181.23	0.3111	0.503561	1.44791	0.155134	Control	AF samples	10366.8	EF-hand domain-containing protein OS=Capra hircus OX=9925 GN=S100A8 PE=4 SV=1									3794.19	91084.3	32969.5	29365	7914.73	14971.1	65915.1	7607.14
tr|A0A452G4A1|A0A452G4A1_CAPHI	20	7	1026.51	0.31212	0.504705	1.2275	0.15464	AF samples	Control	31039	Flavodoxin_2 domain-containing protein OS=Capra hircus OX=9925 GN=NQO1 PE=3 SV=1									10435.4	13451.3	20287.6	17796.6	50059.5	44286.1	7772.94	54635.7
tr|A0A452EV19|A0A452EV19_CAPHI	161	58	8388.46	0.312657	0.504747	2.92264	0.154382	Control	AF samples	240251	Uncharacterized protein OS=Capra hircus OX=9925 PE=4 SV=1									1554.97	9664.38	40306.7	9304.61	3218.87	1955.33	41151.7	1668.42
tr|A0A452E3X0|A0A452E3X0_CAPHI	17	3	1191.83	0.313191	0.504747	1.62424	0.154125	Control	AF samples	25575.2	Uncharacterized protein OS=Capra hircus OX=9925 GN=QDPR PE=4 SV=1									9103.68	2142.49	6672.26	11772.5	100863	149033	1165.79	88698.8
tr|A0A452E4I3|A0A452E4I3_CAPHI	247	6	13319.5	0.313309	0.504747	1.09304	0.154069	AF samples	Control	222752	Uncharacterized protein OS=Capra hircus OX=9925 GN=MYH8 PE=3 SV=1									3792.61	5780.68	8061.72	2970.84	19682.3	10515.7	3949.67	4327.21
tr|A0A452FI93|A0A452FI93_CAPHI	2	2	79.09	0.313501	0.504747	1.22529	0.153977	Control	AF samples	13918	Uncharacterized protein OS=Capra hircus OX=9925 GN=GABARAP PE=3 SV=1									418.708	758.513	750.94	332.059	5439.02	7766.69	229.299	3132.07
tr|A0A452DRF4|A0A452DRF4_CAPHI	2	1	97.24	0.313963	0.504747	1.51914	0.153756	Control	AF samples	28669.5	Uncharacterized protein OS=Capra hircus OX=9925 GN=COMTD1 PE=3 SV=1									906.588	5478.77	5708.19	3856.97	3708.21	2639.51	6238.36	1456.02
tr|A0A452FHC7|A0A452FHC7_CAPHI	1	1	40.88	0.314493	0.504747	2.63277	0.153503	Control	AF samples	44309.4	GDP-fucose protein O-fucosyltransferase 1 OS=Capra hircus OX=9925 GN=POFUT1 PE=3 SV=1									151.941	0	281.353	191.422	433.615	2982.62	110.176	3570.38
tr|A0A452DYP4|A0A452DYP4_CAPHI;tr|B0LXL2|B0LXL2_CAPHI	2	1	117.24	0.314656	0.504747	1.58664	0.153426	Control	AF samples	24560.1	Tetraspanin OS=Capra hircus OX=9925 GN=CD9 PE=3 SV=1									60.686	2112.64	959.234	774.557	16929.3	12965.6	827.621	2771.71
tr|A0A452G3E6|A0A452G3E6_CAPHI	5	3	207.92	0.31495	0.504747	1.39664	0.153285	AF samples	Control	73307.6	Junctophilin OS=Capra hircus OX=9925 GN=JPH2 PE=3 SV=1									291.004	607.792	3895.53	563.685	1491.89	1184.99	749.55	825.813
tr|A0A452DKP1|A0A452DKP1_CAPHI	1	1	26.06	0.314975	0.504747	1.38882	0.153274	AF samples	Control	43961.8	Uncharacterized protein OS=Capra hircus OX=9925 GN=LAMP1 PE=3 SV=1									1763.98	1109.56	2531.75	1179.81	13232.9	18603.5	49.5115	5972.78
tr|A0A452EHE2|A0A452EHE2_CAPHI	16	7	894.46	0.315466	0.504839	2.59818	0.15304	AF samples	Control	8320.66	ATP synthase subunit e, mitochondrial OS=Capra hircus OX=9925 GN=ATP5ME PE=3 SV=1									13519.7	69728.6	11361.5	13494.1	119692	89227.8	6454.5	14187.1
tr|A0A452EUI1|A0A452EUI1_CAPHI	4	2	195.25	0.315662	0.504839	1.15289	0.152948	AF samples	Control	22885.1	5-formyltetrahydrofolate cyclo-ligase OS=Capra hircus OX=9925 GN=LOC102172393 PE=3 SV=1									713.217	1639.75	4905.61	8525.52	2226.79	2038.88	3100.78	4358.13
tr|A0A452FRE6|A0A452FRE6_CAPHI	7	5	351.57	0.316759	0.50609	1.53099	0.152429	AF samples	Control	23294.1	Uncharacterized protein OS=Capra hircus OX=9925 GN=DMAC2L PE=3 SV=1									663.125	560.643	852.081	209.582	3522.81	8106.8	25.8731	1139.13
tr|K9LQQ8|K9LQQ8_CAPHI	30	14	2407.92	0.317256	0.50638	2.87957	0.152196	Control	AF samples	14688.8	Adipocyte-type fatty acid-binding protein OS=Capra hircus OX=9925 GN=FABP3 PE=2 SV=1									9763.4	7578.8	7358.12	20868.7	34070.2	478315	6922.94	276179
tr|A0A452DKT5|A0A452DKT5_CAPHI	2	1	99.29	0.317857	0.506835	10.3165	0.151914	Control	AF samples	13916.2	Small nuclear ribonucleoprotein Sm D3 OS=Capra hircus OX=9925 GN=SNRPD3 PE=3 SV=1									125.55	0	0	46.7861	5433.24	9974.42	0	1864.47
tr|A0A452E1B4|A0A452E1B4_CAPHI	3	1	83.23	0.320763	0.510492	1.28786	0.150561	AF samples	Control	38293.9	Nuclear distribution protein C homolog OS=Capra hircus OX=9925 GN=NUDC PE=3 SV=1									119.927	77.7684	283.109	203.234	361.764	2729.25	0	923.638
tr|A0A452EH79|A0A452EH79_CAPHI	7	1	513.66	0.321092	0.510492	2.01817	0.150409	Control	AF samples	36280.5	COP9 signalosome complex subunit 6 OS=Capra hircus OX=9925 GN=COPS6 PE=3 SV=1									1364.27	955.737	1036.82	762.2	22445.3	31971	119.684	12930.2
tr|A0A452ECP7|A0A452ECP7_CAPHI	7	4	399.22	0.321104	0.510492	7.07229	0.150404	Control	AF samples	29459.4	Carbonic anhydrase OS=Capra hircus OX=9925 GN=CA3 PE=3 SV=1									467.407	900.75	1247.76	889.292	1875.47	39412.3	601.912	87348.3
Q5FB29|SODC_CAPHI	617	73	13632	0.321804	0.511041	1.28466	0.150081	Control	AF samples	15652.5	Superoxide dismutase [Cu-Zn] OS=Capra hircus OX=9925 GN=SOD1 PE=2 SV=3									49959.8	35932.5	91266.3	47302.4	588969	445679	18424.6	499200
tr|A0A452FUN1|A0A452FUN1_CAPHI	10	2	563.47	0.322086	0.511041	3.1335	0.149952	Control	AF samples	20504.4	Dual specificity protein phosphatase OS=Capra hircus OX=9925 GN=DUSP3 PE=3 SV=1									1495.45	2164.57	622.743	562.905	9329.39	25075.6	3375.91	4684.93
tr|A0A452DSB1|A0A452DSB1_CAPHI	76	31	5906.48	0.322517	0.511219	2.18119	0.149754	Control	AF samples	38612.1	Annexin OS=Capra hircus OX=9925 GN=ANXA2 PE=3 SV=1									76225.7	17759.5	54897	54584.3	786669	1.68567e+06	5584.82	834364
Q36346|NU2M_CAPHI	289	31	5917.61	0.323439	0.511778	4.7881	0.149333	Control	AF samples	39135.9	NADH-ubiquinone oxidoreductase chain 2 OS=Capra hircus OX=9925 GN=MT-ND2 PE=3 SV=1									238276	93367.4	84778.3	76580.8	7.74478e+06	1.15466e+07	5460.04	2.66019e+06
tr|A0A452E7D3|A0A452E7D3_CAPHI;tr|A0A452E7K6|A0A452E7K6_CAPHI;tr|A0A452E7Q5|A0A452E7Q5_CAPHI;tr|A0A452E7R5|A0A452E7R5_CAPHI	4	1	79.83	0.323649	0.511778	1.07166	0.149237	AF samples	Control	288606	CTD domain-containing protein OS=Capra hircus OX=9925 GN=SRRM2 PE=4 SV=1									12348.9	37427.4	48373.7	52752.5	56243.4	48188.3	30947.4	61586.4
tr|A0A452ELY4|A0A452ELY4_CAPHI	5	2	331.91	0.323825	0.511778	2.07329	0.149157	AF samples	Control	21810.4	Uncharacterized protein OS=Capra hircus OX=9925 GN=BAC7.5 PE=3 SV=1									17063.3	146891	46489.2	53684.6	187458	187815	24492	56156.9
tr|A0A452EZ30|A0A452EZ30_CAPHI	11	7	747.39	0.32465	0.512576	1.95666	0.148782	Control	AF samples	39058.1	LRRCT domain-containing protein OS=Capra hircus OX=9925 GN=LRG1 PE=4 SV=1									2027.74	3062.26	4138.95	6430.01	21281.1	41772.5	3210.36	58270.9
tr|A0A452G6K6|A0A452G6K6_CAPHI	4	1	228.79	0.325667	0.513219	109.687	0.148322	AF samples	Control	10332.9	zf-Tim10_DDP domain-containing protein OS=Capra hircus OX=9925 GN=TIMM10 PE=3 SV=1									0	0	3393.82	511.627	0	0	7.34572	0
tr|A0A452EPX6|A0A452EPX6_CAPHI	309	4	12066.1	0.325696	0.513219	1.63231	0.148309	AF samples	Control	564348	PDZ domain-containing protein OS=Capra hircus OX=9925 GN=AHNAK PE=4 SV=1									1138.46	1694.01	8404.61	3474.22	8416.49	8773.31	1102.25	10338.6
tr|A0A452ETZ2|A0A452ETZ2_CAPHI	13	9	821.4	0.327111	0.514501	1.86619	0.147673	Control	AF samples	46510.2	ACB domain-containing protein OS=Capra hircus OX=9925 GN=ECI2 PE=4 SV=1									413.038	396.418	1426.43	394.76	17933.1	16221.3	197.556	1516.18
tr|A0A452EWZ3|A0A452EWZ3_CAPHI	77	29	5652.21	0.32727	0.514501	2.66275	0.147602	Control	AF samples	55029.2	SERPIN domain-containing protein OS=Capra hircus OX=9925 GN=LOC102174166 PE=3 SV=1									35082.8	43134.2	57719	62887.6	229864	583041	76378.4	780272
tr|A0A452FRV2|A0A452FRV2_CAPHI	2	1	55.18	0.327471	0.514501	2.09081	0.147512	AF samples	Control	14093.1	BolA family member 1 OS=Capra hircus OX=9925 GN=BOLA1 PE=3 SV=1									0	971.484	0	0	1381.93	3543.88	0	461.93
tr|A0A452ELL8|A0A452ELL8_CAPHI	3	1	121.55	0.327947	0.514746	3.25987	0.147299	Control	AF samples	24008.8	Uncharacterized protein OS=Capra hircus OX=9925 GN=DPT PE=3 SV=1									369.42	242.454	0	674.577	9888.05	31761.4	51.674	830.291
tr|A0A452FZL6|A0A452FZL6_CAPHI	21	8	1286.2	0.328356	0.514884	1.15736	0.147117	Control	AF samples	41359.1	Amine oxidase OS=Capra hircus OX=9925 GN=MAOB PE=3 SV=1									5696.54	47738.8	37484.9	53577	25268.1	25126	43020.9	22183
tr|A0A452GA81|A0A452GA81_CAPHI	10	7	459.99	0.329162	0.515645	1.15531	0.146759	Control	AF samples	55226.3	RNA-splicing ligase RtcB homolog OS=Capra hircus OX=9925 GN=RTCB PE=3 SV=1									10442.3	15496.1	19240.8	16122.4	32376.2	42703.1	16274.3	12594.8
tr|A0A452ETL9|A0A452ETL9_CAPHI	1	1	84.76	0.329902	0.516301	2.449	0.146431	Control	AF samples	35665.4	Uncharacterized protein OS=Capra hircus OX=9925 GN=LOC102184018 PE=3 SV=1									0	2433.22	357.331	635.595	7627.29	5064.88	2142.88	2070.18
tr|A0A452F018|A0A452F018_CAPHI	31	19	2464.67	0.330761	0.516659	1.2926	0.146052	AF samples	Control	43318.1	Uncharacterized protein OS=Capra hircus OX=9925 GN=GYG1 PE=4 SV=1									105586	64808.8	170275	51411.9	599751	254764	47784.9	127466
tr|A0A452DS92|A0A452DS92_CAPHI	1	1	23.57	0.330774	0.516659	5.55908	0.146046	Control	AF samples	78372.4	RNA helicase OS=Capra hircus OX=9925 PE=3 SV=1									222.195	28.8399	199.54	518.065	847.558	1264.1	833.043	9249.39
tr|A0A452DMW4|A0A452DMW4_CAPHI;tr|A0A452EZG0|A0A452EZG0_CAPHI	2	2	57.41	0.331901	0.517914	2.94014	0.145552	Control	AF samples	24291.5	60S ribosomal protein L13 OS=Capra hircus OX=9925 GN=RPL13 PE=3 SV=1									223.211	0.295398	2.45358	0	2033.02	4396	0	483.992
tr|A0A452DJP1|A0A452DJP1_CAPHI;tr|A0A452DKS8|A0A452DKS8_CAPHI	2	1	158.38	0.332972	0.518645	1.39998	0.145084	Control	AF samples	56183.2	Uncharacterized protein OS=Capra hircus OX=9925 GN=LOC108634669 PE=3 SV=1									97.5548	82.4652	77.8835	135.347	1594.95	795.805	58.5398	509.597
tr|A0A452F2I2|A0A452F2I2_CAPHI	28	12	1740.08	0.333071	0.518645	1.43686	0.145041	Control	AF samples	52087.1	Epoxide hydrolase OS=Capra hircus OX=9925 GN=EPHX1 PE=3 SV=1									7681.97	18619.7	32062.1	22209.4	18203.4	25538.1	27723.1	17938.4
tr|A0A452DTA0|A0A452DTA0_CAPHI;tr|A0A452DTE0|A0A452DTE0_CAPHI	5	1	152.15	0.333338	0.518645	7.0006	0.144925	Control	AF samples	47515.8	AA_TRNA_LIGASE_II_ALA domain-containing protein OS=Capra hircus OX=9925 GN=LOC102171189 PE=3 SV=1									121.683	0	0	30.2789	2561.11	5633.85	0	1665.87
tr|A0A452F4B6|A0A452F4B6_CAPHI	78	38	4518.81	0.334058	0.518926	1.50954	0.144613	Control	AF samples	89302.8	15S Mg(2+)-ATPase p97 subunit OS=Capra hircus OX=9925 GN=VCP PE=3 SV=1									26131.7	15254.1	18344.1	21023.9	200187	264820	16109.7	87926
tr|A0A452EE06|A0A452EE06_CAPHI;tr|A0A452EEV6|A0A452EEV6_CAPHI	4	1	207.8	0.334165	0.518926	1.36066	0.144566	Control	AF samples	55655.4	Uncharacterized protein OS=Capra hircus OX=9925 GN=LOC102169002 PE=3 SV=1									23.0708	273.941	271.637	183.588	117.945	16.5212	260.736	182.58
tr|A0A452FP89|A0A452FP89_CAPHI	15	6	787.84	0.334819	0.519333	1.42103	0.144283	AF samples	Control	26089	Cytochrome b5 heme-binding domain-containing protein OS=Capra hircus OX=9925 GN=PGRMC2 PE=4 SV=1									877.844	1362.56	2833.59	876.236	10952.8	13227	328.868	1582.84
tr|A0A452EPE2|A0A452EPE2_CAPHI	81	36	5830.99	0.335074	0.519333	1.3142	0.144173	AF samples	Control	79398.3	NADH-ubiquinone oxidoreductase 75 kDa subunit, mitochondrial OS=Capra hircus OX=9925 GN=NDUFS1 PE=3 SV=1									20672.8	16078	42546.2	10739.8	106694	87466.5	10766	25523.7
tr|A0A452EKR4|A0A452EKR4_CAPHI;tr|A0A452EL01|A0A452EL01_CAPHI;tr|A0A452EKV7|A0A452EKV7_CAPHI	21	11	961.53	0.335563	0.519589	1.26437	0.143963	AF samples	Control	117562	Dynamin-like 120 kDa protein, form S1 OS=Capra hircus OX=9925 GN=OPA1 PE=4 SV=1									1004.33	824.01	2494.18	1288.98	14030.2	12655.9	269.852	2317.4
tr|A0A452FL12|A0A452FL12_CAPHI;tr|A0A452FLR4|A0A452FLR4_CAPHI	7	1	129.6	0.338452	0.523558	1.33282	0.142728	AF samples	Control	195065	Non-specific serine/threonine protein kinase OS=Capra hircus OX=9925 GN=CDC42BPA PE=3 SV=1									485.851	595.583	1798.38	1169.39	5469.44	5315.93	173.458	5303.19
tr|A0A452EXE8|A0A452EXE8_CAPHI	25	14	1562.14	0.338964	0.523845	1.24363	0.142511	Control	AF samples	16690.5	Calgranulin-B OS=Capra hircus OX=9925 GN=S100A9 PE=3 SV=1									4978.73	14695.1	19792.3	15732.7	17499.9	33292.3	16292.5	7538.34
tr|A0A452FHG4|A0A452FHG4_CAPHI	1	1	23.2	0.340399	0.525557	2.8954	0.141906	AF samples	Control	61075.3	Uncharacterized protein OS=Capra hircus OX=9925 GN=CDKN2AIP PE=3 SV=1									477.376	4132.83	17217.5	2386.79	9414.5	14634.3	1151.97	2309.35
tr|A0A452EAQ3|A0A452EAQ3_CAPHI	33	18	1844.36	0.340902	0.525596	1.52678	0.141695	Control	AF samples	35943.3	Aldo_ket_red domain-containing protein OS=Capra hircus OX=9925 GN=AKR1B1 PE=3 SV=1									65695.5	20148	41859	61336.7	396750	469746	37624.1	304909
tr|A0A452ESL5|A0A452ESL5_CAPHI	2	1	130.58	0.341079	0.525596	1.58	0.14162	AF samples	Control	13724.4	V-type proton ATPase subunit G OS=Capra hircus OX=9925 GN=ATP6V1G1 PE=3 SV=1									446.018	3.95127	821.219	158.459	0	9.54697	153.023	1107.64
tr|A0A452F0Y7|A0A452F0Y7_CAPHI	10	5	495.07	0.342236	0.526873	3.30996	0.141137	Control	AF samples	108617	Ubiquitin carboxyl-terminal hydrolase OS=Capra hircus OX=9925 GN=USP4 PE=3 SV=1									65.5093	746.51	808.123	942.937	8280.35	8645.51	1714.41	1497.22
tr|A0A452EP46|A0A452EP46_CAPHI	13	8	708.77	0.343221	0.527883	1.18086	0.140727	AF samples	Control	32713.8	60S ribosomal protein L6 OS=Capra hircus OX=9925 GN=RPL6 PE=3 SV=1									1259.23	3660.88	8991.6	4581.34	11419	10759.7	3109.82	3428.55
tr|A0A452EUS1|A0A452EUS1_CAPHI	2	2	81.82	0.343642	0.528026	7.08869	0.140553	Control	AF samples	121963	Uncharacterized protein OS=Capra hircus OX=9925 GN=DSG2 PE=4 SV=1									10.1728	0	43	0	803.525	1992.04	0	129.349
tr|A0A452FUE4|A0A452FUE4_CAPHI	48	9	3227.51	0.344191	0.528183	3.76018	0.140326	Control	AF samples	27003.4	Glutathione transferase OS=Capra hircus OX=9925 GN=LOC102189813 PE=3 SV=1									22186.9	2850.6	4237.53	14900.1	403740	291346	531.652	491287
tr|A0A452E6K6|A0A452E6K6_CAPHI	4	2	176.35	0.344402	0.528183	1.35632	0.140238	AF samples	Control	36608.7	C-type lectin domain-containing protein OS=Capra hircus OX=9925 GN=CD209 PE=4 SV=1									649.893	1540.07	937.512	312.874	3129.85	20725.9	10.2998	1464.35
tr|A0A452G4G0|A0A452G4G0_CAPHI;tr|A0A452G4G5|A0A452G4G5_CAPHI	2	2	119.62	0.346253	0.530515	1.33169	0.139478	Control	AF samples	59884.8	Protein kinase domain-containing protein OS=Capra hircus OX=9925 GN=NRBP1 PE=4 SV=1									369.608	442.604	115.507	689.466	6496.4	6364.84	174.4	1782.33
tr|A0A452FRE1|A0A452FRE1_CAPHI	47	23	2953.43	0.346667	0.530642	1.54575	0.139309	Control	AF samples	113704	Isoleucyl-tRNA synthetase OS=Capra hircus OX=9925 GN=IARS2 PE=3 SV=1									10307.4	6158.37	9827.63	10612.6	161319	216600	1398.73	68125.6
tr|A0A452DKZ4|A0A452DKZ4_CAPHI	5	5	235.34	0.347662	0.531658	1.26396	0.138904	AF samples	Control	27979.9	TIM21-like protein, mitochondrial OS=Capra hircus OX=9925 GN=TIMM21 PE=3 SV=1									388.43	971.71	2903.56	1020.55	3536.1	4985.32	763.609	488.761
tr|A0A452FZ53|A0A452FZ53_CAPHI;tr|A0A452FYS8|A0A452FYS8_CAPHI	15	2	924.2	0.34835	0.532204	1.19549	0.138624	Control	AF samples	59604.8	Serine/threonine-protein phosphatase OS=Capra hircus OX=9925 GN=PPP5C PE=3 SV=1									2506.02	3021.64	2753.68	1204.13	26880	27464.4	759.386	16743.8
tr|A0A452G0K4|A0A452G0K4_CAPHI	7	3	315.39	0.349518	0.533481	1.39824	0.138152	Control	AF samples	23693.8	Uncharacterized protein OS=Capra hircus OX=9925 GN=RRAS PE=4 SV=1									493.036	331.713	173.25	559.175	4033.9	5049.08	111.729	4718.48
tr|I1VE57|I1VE57_CAPHI	12	5	646.15	0.349953	0.533637	1.28248	0.137977	AF samples	Control	21768.1	Ras-like protein family member A OS=Capra hircus OX=9925 GN=RHOA PE=2 SV=1									7712.84	8961.91	10410.2	14879.6	31701.1	60159.8	3382.37	53842.1
tr|A0A452E7A0|A0A452E7A0_CAPHI	36	13	1706.54	0.35096	0.534361	2.10527	0.137573	Control	AF samples	91190.9	Plasminogen OS=Capra hircus OX=9925 GN=PLG PE=3 SV=1									5302.96	3570.77	5866.88	5053.82	56140.6	60184.6	994.966	126273
tr|A0A452FJ84|A0A452FJ84_CAPHI	670	2	43912.8	0.351093	0.534361	1.10964	0.13752	Control	AF samples	225061	Uncharacterized protein OS=Capra hircus OX=9925 GN=MYH7 PE=3 SV=1									244.249	1121.57	942.746	774.627	877.92	83.1861	773.091	2461.93
tr|A0A452DWG6|A0A452DWG6_CAPHI	6	5	242.38	0.351678	0.534426	1.21895	0.137286	AF samples	Control	35138.4	Uncharacterized protein OS=Capra hircus OX=9925 GN=MYADM PE=4 SV=1									941.595	814.251	2958.32	1742.25	6262.79	5848.4	842.241	2630.13
tr|A0A452EWN3|A0A452EWN3_CAPHI	6	1	221.39	0.351801	0.534426	2.06182	0.137237	AF samples	Control	20900	UBC core domain-containing protein OS=Capra hircus OX=9925 GN=UBE2M PE=3 SV=1									1482.73	1528.94	8318.92	740.828	18661.7	12848.8	309.502	3571.21
tr|A0A452G5W4|A0A452G5W4_CAPHI	121	37	8401.54	0.352146	0.534443	1.26156	0.1371	Control	AF samples	96559.5	Alpha-1,4 glucan phosphorylase OS=Capra hircus OX=9925 GN=PYGB PE=3 SV=1									54814.5	10823.8	8700.29	17929.8	341795	424859	4304.4	155119
tr|A0A452F2R0|A0A452F2R0_CAPHI;tr|A0A452F2Z1|A0A452F2Z1_CAPHI	9	2	528.83	0.352961	0.535175	1.54161	0.136776	Control	AF samples	78503.3	Fibulin-1 OS=Capra hircus OX=9925 GN=FBLN1 PE=3 SV=1									2205.23	631.24	4516.94	2381.56	22419.3	24465.5	580.148	33337.2
tr|A0A452F2K7|A0A452F2K7_CAPHI	7	2	529.66	0.354961	0.537024	1.30292	0.135987	AF samples	Control	25898.1	Superoxide dismutase [Cu-Zn] OS=Capra hircus OX=9925 GN=SOD3 PE=3 SV=1									3049.22	9538.72	5673.97	15533.5	4252.92	9172.31	4482.64	42159.1
tr|A0A452EJW7|A0A452EJW7_CAPHI	49	2	3948.35	0.355707	0.537024	1.49389	0.135694	Control	AF samples	23667.2	GST class-pi OS=Capra hircus OX=9925 GN=LOC100861197 PE=3 SV=1									2053.54	1417.24	2341.81	2605.39	14906.6	30343.7	607.804	27646.9
tr|A0A452EX21|A0A452EX21_CAPHI	3	1	90.11	0.355918	0.537024	Infinity	0.135611	Control	AF samples	59549.2	Protein kinase domain-containing protein OS=Capra hircus OX=9925 GN=CDK17 PE=4 SV=1									0	0	0	0	217.093	0	0	0
tr|A0A452F6Y2|A0A452F6Y2_CAPHI	3	1	165.24	0.355918	0.537024	Infinity	0.135611	Control	AF samples	39743.5	Ig-like domain-containing protein OS=Capra hircus OX=9925 PE=3 SV=1									0	0	0	0	0	949.595	0	0
tr|A0A452F7E7|A0A452F7E7_CAPHI	1	1	23.85	0.355918	0.537024	Infinity	0.135611	AF samples	Control	93692.4	Uncharacterized protein OS=Capra hircus OX=9925 GN=FAAP100 PE=4 SV=1									0	343.673	0	0	0	0	0	0
tr|A0A452E2F6|A0A452E2F6_CAPHI	8	5	689.57	0.356945	0.537024	5.32484	0.13521	Control	AF samples	23131.2	Alpha-1-acid glycoprotein OS=Capra hircus OX=9925 GN=AGP PE=3 SV=1									2606.87	1399.53	5697.85	2579.95	7842.87	60126.7	1976.64	225382
tr|A0A452DTV3|A0A452DTV3_CAPHI;tr|A0A452DU19|A0A452DU19_CAPHI	1	1	37.65	0.357507	0.537024	1.34718	0.134992	AF samples	Control	36156.7	CN hydrolase domain-containing protein OS=Capra hircus OX=9925 GN=NIT1 PE=3 SV=1									573.947	333.143	984.637	998.648	4667.18	6547.82	0	4505.33
tr|A0A452EGD9|A0A452EGD9_CAPHI	38	20	2660.6	0.357875	0.537024	1.80147	0.134849	Control	AF samples	31619.6	Voltage-dependent anion-selective channel protein 2 OS=Capra hircus OX=9925 GN=VDAC2 PE=3 SV=1									55751.7	43997.5	38081.7	78280	542695	344468	50753.4	593818
tr|A0A452G988|A0A452G988_CAPHI	3	2	100.41	0.357954	0.537024	1.76228	0.134818	Control	AF samples	54823.3	Uncharacterized protein OS=Capra hircus OX=9925 GN=GSDME PE=3 SV=1									482.852	126.94	1662.73	331.362	3574.55	7668.97	615.4	2667.81
tr|A0A452F9R4|A0A452F9R4_CAPHI	5	1	234.75	0.358112	0.537024	1.13682	0.134757	Control	AF samples	17376.2	Uncharacterized protein OS=Capra hircus OX=9925 PE=3 SV=1									2510.27	2704.08	7057.95	10870	6943.94	14934.1	5962.34	3496.17
tr|A0A452E968|A0A452E968_CAPHI	37	15	2008.67	0.358112	0.537024	3.30849	0.134757	Control	AF samples	60586	T-complex protein 1 subunit gamma OS=Capra hircus OX=9925 GN=CCT3 PE=3 SV=1									4854.75	2225.77	13132.7	5832.85	38136.1	31022.3	10606.4	153308
tr|A0A452FEP4|A0A452FEP4_CAPHI;tr|A0A452FEV6|A0A452FEV6_CAPHI	9	2	412.86	0.358375	0.537024	1.13218	0.134656	Control	AF samples	57353.9	W2 domain-containing protein OS=Capra hircus OX=9925 GN=BZW2 PE=3 SV=1									3089.11	9227.02	10714.8	10647.8	12552.3	8655.97	8779.99	14591.5
tr|A0A452DS19|A0A452DS19_CAPHI	1	1	66	0.358529	0.537024	7.26557	0.134596	Control	AF samples	21108.1	Lipocln_cytosolic_FA-bd_dom domain-containing protein OS=Capra hircus OX=9925 GN=LOC106502686 PE=3 SV=1									10.3572	172.798	4.8344	304.084	43.8725	2267.93	532.39	7976.46
tr|A0A452G0P2|A0A452G0P2_CAPHI	3	3	182.47	0.358904	0.537039	1.73299	0.134451	Control	AF samples	73098.4	RNA helicase OS=Capra hircus OX=9925 GN=DDX3X PE=3 SV=1									354.804	64.0997	50.5057	868.867	2343.87	3323.74	420.079	1158.08
tr|A0A452EEG7|A0A452EEG7_CAPHI	40	20	3331.42	0.359208	0.537039	1.19796	0.134334	Control	AF samples	19557.5	Uncharacterized protein OS=Capra hircus OX=9925 GN=LOC102188434 PE=3 SV=1									70733.3	78156.4	205858	198537	383125	250338	146714	85914.3
tr|A0A452EKN2|A0A452EKN2_CAPHI	19	1	1040.58	0.360064	0.537819	1.97829	0.134004	Control	AF samples	35969.5	Uncharacterized protein OS=Capra hircus OX=9925 PE=4 SV=1									9413.33	46348.2	60410.4	35904	283649	235615	34015	556974
tr|A0A452FRM6|A0A452FRM6_CAPHI	7	3	332.73	0.361418	0.539339	1.01489	0.133486	AF samples	Control	38808.8	ATPase ASNA1 OS=Capra hircus OX=9925 GN=ASNA1 PE=3 SV=1									929.526	0	93.827	972.264	8882.61	5560.7	94.1387	1103.77
tr|A0A452GAS0|A0A452GAS0_CAPHI	1	1	23.14	0.361766	0.539358	7.43374	0.133353	Control	AF samples	126583	Peptidylprolyl isomerase OS=Capra hircus OX=9925 GN=FKBP15 PE=4 SV=1									0	23.7644	0	24.1289	2513.35	314.049	0	538.027
tr|A0A452F2J8|A0A452F2J8_CAPHI	25	14	1406.76	0.362578	0.539991	1.61262	0.133045	AF samples	Control	134704	TIP120 domain-containing protein OS=Capra hircus OX=9925 GN=CAND2 PE=3 SV=1									1313.56	5698.18	9304.06	11001.1	28583.1	10699.5	2833.98	8627.63
tr|A0A452EVX4|A0A452EVX4_CAPHI	28	15	1649.76	0.362863	0.539991	2.25128	0.132937	Control	AF samples	60294.6	CCT-alpha OS=Capra hircus OX=9925 GN=TCP1 PE=3 SV=1									6490.2	2837.1	5501.43	50009.5	366267	481816	621.752	274706
tr|A0A452DR91|A0A452DR91_CAPHI	54	18	4092.71	0.363439	0.540347	1.41386	0.132719	Control	AF samples	28727.1	Phosphoglycerate mutase OS=Capra hircus OX=9925 GN=PGAM2 PE=3 SV=1									214113	36602.2	73003.2	79619.5	2.37444e+06	1.8926e+06	23159.8	364542
tr|A0A452FAV0|A0A452FAV0_CAPHI	21	10	1110.17	0.364388	0.540406	1.19433	0.132361	AF samples	Control	47067.1	Uncharacterized protein OS=Capra hircus OX=9925 GN=CAVIN2 PE=3 SV=1									38151	53309.6	169506	66017.3	219292	325411	46594.8	110146
tr|A0A452EXA4|A0A452EXA4_CAPHI	15	8	908.11	0.364944	0.540406	1.02195	0.132151	Control	AF samples	25659.1	Glutathione transferase OS=Capra hircus OX=9925 GN=GSTA4 PE=3 SV=1									24081.9	6246.06	18903.7	43648.6	35564.2	14006.8	21721.2	37214
tr|A0A452G7E7|A0A452G7E7_CAPHI	15	9	803.55	0.365103	0.540406	1.66695	0.132092	Control	AF samples	46056.9	SERPIN domain-containing protein OS=Capra hircus OX=9925 GN=SERPINF1 PE=3 SV=1									914.266	4908.52	2005.33	1615.04	20977.5	14078.1	1685.01	35369.9
tr|A0A452E1A4|A0A452E1A4_CAPHI	24	13	1533.82	0.365149	0.540406	1.33278	0.132075	Control	AF samples	27627.8	Uncharacterized protein OS=Capra hircus OX=9925 GN=PSME1 PE=3 SV=1									3035.6	3757.98	13687.8	11283.1	9383.57	12878.7	9573.91	5580.57
tr|A0A452DLH9|A0A452DLH9_CAPHI	12	5	718.31	0.365161	0.540406	1.37126	0.13207	AF samples	Control	16944.4	UBC core domain-containing protein OS=Capra hircus OX=9925 GN=UBE2L3 PE=3 SV=1									3172.31	6187.45	16917.7	12045.3	24016.7	29430.7	4201	24092.2
tr|A0A452EY92|A0A452EY92_CAPHI	8	4	414.72	0.366307	0.540609	1.18179	0.131641	Control	AF samples	26982.6	Diablo homolog, mitochondrial OS=Capra hircus OX=9925 GN=DIABLO PE=4 SV=1									4121.18	9004.25	8809.83	7158.63	20630.5	18853.8	8031.73	4658.76
tr|A0A452EPF2|A0A452EPF2_CAPHI;tr|A0A452EQC1|A0A452EQC1_CAPHI	22	11	1175.51	0.366576	0.540609	1.69594	0.131541	Control	AF samples	83580.8	Elongation factor G, mitochondrial OS=Capra hircus OX=9925 GN=GFM1 PE=3 SV=1									3290.39	6655.54	4035.79	5661.85	41758.1	56326.7	5264.21	26694.5
Q32643|ATP8_CAPHI	54	7	1501.62	0.366822	0.540609	1.45512	0.131449	Control	AF samples	7799.35	ATP synthase protein 8 OS=Capra hircus OX=9925 GN=MT-ATP8 PE=3 SV=1									1310.09	10857.6	6684.41	11744	9336.61	7728.48	11803	1561.24
tr|A0A452ETI6|A0A452ETI6_CAPHI	6	1	266.44	0.366978	0.540609	1.28616	0.131391	Control	AF samples	59631.9	Uncharacterized protein OS=Capra hircus OX=9925 GN=CTNNA3 PE=3 SV=1									857.472	7045.77	10210.7	6249.35	5814.09	8088.1	7643.1	1765.82
tr|A0A452DZA7|A0A452DZA7_CAPHI	6	2	222.52	0.366982	0.540609	5.01043	0.13139	AF samples	Control	12074.3	Ig-like domain-containing protein OS=Capra hircus OX=9925 PE=4 SV=1									339.846	9540.92	631.65	151.756	796.587	157.341	126.855	9805.74
tr|A0A452EKT9|A0A452EKT9_CAPHI	20	2	1001.79	0.368146	0.541827	2.02047	0.130958	Control	AF samples	35941.7	Uncharacterized protein OS=Capra hircus OX=9925 PE=4 SV=1									6464.22	48478	59356.5	36028.7	257283	230196	35058.4	571693
tr|A0A452ECC6|A0A452ECC6_CAPHI	22	8	1734.06	0.36866	0.541863	1.18507	0.130768	AF samples	Control	29790.1	Prohibitin OS=Capra hircus OX=9925 GN=PHB PE=3 SV=1									4253.16	11097.8	16847.9	13964.9	46033.5	32595.9	7263.58	14003
tr|A0A452FH78|A0A452FH78_CAPHI	31	18	2659.15	0.369065	0.541863	1.13442	0.130618	AF samples	Control	38184.5	Alpha-2-HS-glycoprotein OS=Capra hircus OX=9925 GN=AHSG PE=4 SV=1									129495	94978.9	188364	118354	534933	894908	11292	1.31919e+06
tr|A0A452EIR1|A0A452EIR1_CAPHI	76	30	5628.37	0.369183	0.541863	1.16948	0.130575	AF samples	Control	95368.2	Tr-type G domain-containing protein OS=Capra hircus OX=9925 GN=EEF2 PE=3 SV=1									20739	32532.3	42212.6	36013.8	122117	187524	17790.8	70181.2
tr|A0A452FSG9|A0A452FSG9_CAPHI	9	1	539.87	0.369575	0.541942	1.53748	0.130431	Control	AF samples	58951.5	AdoHcyase_NAD domain-containing protein OS=Capra hircus OX=9925 GN=AHCYL1 PE=3 SV=1									329	263.676	1081.87	621.259	9275.61	5998.77	88.0768	6634.4
tr|A0A452FN29|A0A452FN29_CAPHI;tr|A0A452FN52|A0A452FN52_CAPHI	3	1	59.59	0.372338	0.544551	1.69038	0.12942	Control	AF samples	117781	CW-type domain-containing protein OS=Capra hircus OX=9925 GN=MORC2 PE=4 SV=1									319.759	1499.84	815.004	351.007	15777.9	27126.2	115.621	3306.44
tr|A0A452DKY9|A0A452DKY9_CAPHI	3	1	64.88	0.373936	0.544551	1.5182	0.128842	AF samples	Control	34839.6	Uncharacterized protein OS=Capra hircus OX=9925 GN=UFD1 PE=3 SV=1									1.47133	21.7705	380.693	155.779	853.4	2206.1	0	0
tr|A0A452FQM7|A0A452FQM7_CAPHI	5	2	142.45	0.374088	0.544551	1.13741	0.128787	AF samples	Control	26125.3	Uncharacterized protein OS=Capra hircus OX=9925 GN=ATP6V1E1 PE=3 SV=1									543.683	717.986	2239.42	2097.51	2696.42	2386.54	928.235	3011.6
tr|A0A452EDY8|A0A452EDY8_CAPHI	10	4	724.99	0.374167	0.544551	1.35925	0.128759	Control	AF samples	18273.3	Peptidyl-prolyl cis-trans isomerase OS=Capra hircus OX=9925 GN=PIN1 PE=4 SV=1									4213.09	1412.86	1982.4	1950.12	48748.3	40910.1	446.272	13272.5
tr|A0A452DSE1|A0A452DSE1_CAPHI	22	2	1408.73	0.374193	0.544551	1.3899	0.128749	AF samples	Control	21889.3	H15 domain-containing protein OS=Capra hircus OX=9925 GN=H1-4 PE=3 SV=1									2474.39	8424.3	18902.3	6277.02	17679.6	34394.9	4418.36	11746.5
tr|A0A452EHN4|A0A452EHN4_CAPHI	18	10	954.56	0.374288	0.544551	1.45651	0.128715	AF samples	Control	54757.4	Fascin OS=Capra hircus OX=9925 GN=FSCN1 PE=3 SV=1									1527.26	5280.69	5745.56	2920.58	13056.1	16594.4	1387.32	11994.5
tr|A0A452EKB3|A0A452EKB3_CAPHI	21	2	1090.39	0.37435	0.544551	1.85664	0.128693	Control	AF samples	35578.1	Uncharacterized protein OS=Capra hircus OX=9925 PE=4 SV=1									5828.63	18872	23391.4	14349.5	121508	98663.2	12770.9	216055
tr|A0A452EAV9|A0A452EAV9_CAPHI;tr|A0A452EBC0|A0A452EBC0_CAPHI;tr|A0A452EBC1|A0A452EBC1_CAPHI;tr|A0A452EBE0|A0A452EBE0_CAPHI;tr|A0A452EBQ4|A0A452EBQ4_CAPHI	6	3	440.77	0.374419	0.544551	2.22727	0.128668	Control	AF samples	65826.8	Complement component 8 subunit beta OS=Capra hircus OX=9925 GN=C8B PE=3 SV=1									396.771	760.138	1580.31	1064.21	8623.54	4534.47	1071.78	13153.9
tr|A0A452E7A8|A0A452E7A8_CAPHI	3	1	127.45	0.374496	0.544551	8.21135	0.12864	Control	AF samples	19720.2	2Fe-2S ferredoxin-type domain-containing protein OS=Capra hircus OX=9925 GN=FDX1 PE=4 SV=1									0	0	97.8265	286.194	4324.24	0	585.907	1329.16
tr|A0A452GAG0|A0A452GAG0_CAPHI	14	2	776.29	0.374745	0.544551	1.03918	0.128551	Control	AF samples	38861.4	Alpha-1-microglobulin OS=Capra hircus OX=9925 GN=AMBP PE=3 SV=1									588.606	1597.02	2396.79	927.378	6071.53	1080.07	76.2378	21959.3
tr|H9B8T9|H9B8T9_CAPHI	7	2	435.03	0.375221	0.54475	1.06589	0.12838	AF samples	Control	36781.5	Cathepsin B OS=Capra hircus OX=9925 GN=CTSB PE=2 SV=1									163.146	1065.77	629.31	408.631	168.549	3054.65	496.178	372.365
tr|A0A452EHX2|A0A452EHX2_CAPHI	6	1	332.51	0.375867	0.544815	1.48994	0.128148	AF samples	Control	16362.7	UBC core domain-containing protein OS=Capra hircus OX=9925 GN=UBE2V2 PE=4 SV=1									2689	2147.5	3312.97	779.208	15692.6	13408.7	58.9315	13741.4
tr|A0A452FGA5|A0A452FGA5_CAPHI	3	1	115.07	0.375945	0.544815	1.24193	0.12812	AF samples	Control	44867.7	Phosphorylase kinase OS=Capra hircus OX=9925 GN=PHKG1 PE=3 SV=1									1021.48	631.393	1052.7	2528.34	9948.62	24089.7	0	3839.86
tr|A0A452EDN8|A0A452EDN8_CAPHI	28	1	1812.94	0.378298	0.547193	1.8967	0.127284	Control	AF samples	25754.7	Glutathione transferase OS=Capra hircus OX=9925 GN=LOC102185621 PE=3 SV=1									1098.28	921.81	2155.25	679.213	9690.5	12572.8	319.306	26045.4
tr|A0A452FP83|A0A452FP83_CAPHI;tr|A0A452FPC1|A0A452FPC1_CAPHI;tr|A0A452G9D4|A0A452G9D4_CAPHI	2	1	132.25	0.378317	0.547193	3.19843	0.127277	Control	AF samples	32848.1	RRM domain-containing protein OS=Capra hircus OX=9925 GN=HNRNPC PE=3 SV=1									78.6983	466.093	241.125	536.814	11840.6	14933.9	15.0956	8106.99
tr|A0A452FBS9|A0A452FBS9_CAPHI	6	3	286.2	0.378815	0.547193	1.71872	0.127101	Control	AF samples	80892.2	RNA helicase OS=Capra hircus OX=9925 GN=DDX31 PE=3 SV=1									0.271497	194.713	440.993	538.285	1723.87	2358.01	327.198	1265.07
tr|A0A452DS77|A0A452DS77_CAPHI;tr|A0A452G546|A0A452G546_CAPHI	3	2	106.09	0.378948	0.547193	1.01491	0.127054	Control	AF samples	36748	DUF1394 domain-containing protein OS=Capra hircus OX=9925 GN=FAM49B PE=3 SV=1									122.668	537.988	0	112.597	2567.41	2496.98	23.6737	1660.33
tr|A0A452FIR7|A0A452FIR7_CAPHI	8	5	358.18	0.379771	0.547441	1.39017	0.126764	AF samples	Control	37270.9	Uncharacterized protein OS=Capra hircus OX=9925 GN=GLRX3 PE=4 SV=1									185.365	281.558	810.689	236.294	1913.39	4108.89	31.1157	1375.07
tr|A0A452DUP3|A0A452DUP3_CAPHI	15	6	805.21	0.379802	0.547441	1.16119	0.126753	Control	AF samples	67390	Dolichyl-diphosphooligosaccharide--protein glycosyltransferase subunit 1 OS=Capra hircus OX=9925 GN=RPN1 PE=3 SV=1									382.101	1256.86	1660.79	813.077	1724.26	1652.14	1099.25	1212.08
tr|A0A452F074|A0A452F074_CAPHI	79	5	5021.7	0.380565	0.547875	1.46052	0.126485	AF samples	Control	45296.4	Uncharacterized protein OS=Capra hircus OX=9925 PE=4 SV=1									1692.3	5561.59	7155.09	4783.83	3713.16	32785.7	1165.23	24009.4
tr|A0A452FDF4|A0A452FDF4_CAPHI	3	1	128.57	0.381061	0.547875	2.11736	0.126312	Control	AF samples	40747.1	AAA domain-containing protein OS=Capra hircus OX=9925 GN=ATAD1 PE=3 SV=1									95.6576	0	151.673	107.356	2291.94	1132.98	86.8318	83.691
tr|A0A452FFW9|A0A452FFW9_CAPHI	3	1	64.81	0.381127	0.547875	3.85961	0.126289	AF samples	Control	46130.5	Uncharacterized protein OS=Capra hircus OX=9925 GN=COX15 PE=3 SV=1									59.9736	26.0292	153.477	0	0	108.389	11.9455	0
tr|A0A452F2T1|A0A452F2T1_CAPHI	6	4	337.55	0.381659	0.548149	1.3473	0.126103	Control	AF samples	34834.2	Ribose-phosphate diphosphokinase OS=Capra hircus OX=9925 GN=LOC102173923 PE=3 SV=1									667.873	1665.2	1017.78	1470.36	10832.8	21887.2	669.606	4995.47
tr|A0A452DY79|A0A452DY79_CAPHI	2	1	44.47	0.382445	0.548787	1.25895	0.125829	AF samples	Control	138107	Structural maintenance of chromosomes protein OS=Capra hircus OX=9925 GN=SMC1A PE=3 SV=1									133.4	390.228	5679.63	10.4768	14.7853	132.693	1022.51	77.7213
tr|A0A452EUG4|A0A452EUG4_CAPHI;tr|A0A452EUJ8|A0A452EUJ8_CAPHI;tr|A0A452EUK0|A0A452EUK0_CAPHI	7	1	203.61	0.384557	0.550901	1.02677	0.125099	Control	AF samples	112778	Dihydropyrimidine dehydrogenase [NADP(+)] OS=Capra hircus OX=9925 GN=DPYD PE=3 SV=1									615.691	5944.09	4731.48	8527.54	15584.9	185.986	4854.83	4284.35
tr|A0A452FL72|A0A452FL72_CAPHI;tr|A0A452FLN3|A0A452FLN3_CAPHI	2	1	85.66	0.384604	0.550901	2.64341	0.125083	AF samples	Control	34394	Uncharacterized protein OS=Capra hircus OX=9925 GN=RMDN1 PE=4 SV=1									417.67	22.1587	363.286	26.9613	588.926	1489.79	0	442.743
tr|A0A452FY83|A0A452FY83_CAPHI	48	1	2605.32	0.385132	0.551165	1.34169	0.124901	Control	AF samples	112016	Calcium-transporting ATPase OS=Capra hircus OX=9925 GN=ATP2A1 PE=3 SV=1									631.321	2593.02	4721.87	3511.96	2264.34	1695.11	3556.72	4737.5
tr|A0A452E115|A0A452E115_CAPHI;tr|A0A452E105|A0A452E105_CAPHI	36	19	2549.49	0.385672	0.551446	1.04671	0.124716	Control	AF samples	109014	Anion exchange protein OS=Capra hircus OX=9925 GN=SLC4A1 PE=3 SV=1									10913.3	17246.4	56921.7	27094.1	142021	32081.2	23082.9	17533
tr|A0A452G6Z9|A0A452G6Z9_CAPHI;tr|A0A452G793|A0A452G793_CAPHI	29	12	1722.86	0.387092	0.552984	1.54037	0.124231	Control	AF samples	81790.9	Junction plakoglobin OS=Capra hircus OX=9925 GN=JUP PE=3 SV=1									6675.66	31110	34483.6	118045	27786.8	23291.8	75282.7	19621.9
tr|A0A452FAP1|A0A452FAP1_CAPHI;tr|A0A452G927|A0A452G927_CAPHI;tr|A0A452G930|A0A452G930_CAPHI	1	1	78.33	0.389425	0.555822	2.19655	0.123441	AF samples	Control	30177.9	ICAM_N domain-containing protein OS=Capra hircus OX=9925 GN=LOC108638310 PE=3 SV=1									666.535	18036.3	8745.06	9227.06	17693.2	18342.8	3630.44	2970.94
tr|I1X3V1|I1X3V1_CAPHI	23	7	1664.81	0.389786	0.555844	1.06205	0.123319	Control	AF samples	14817.7	Galectin OS=Capra hircus OX=9925 GN=GAL1 PE=2 SV=1									194203	353242	404681	1.07327e+06	792683	582744	497837	710218
tr|A0A452DWN7|A0A452DWN7_CAPHI	7	5	519.94	0.391252	0.556925	1.0105	0.122828	Control	AF samples	8633.86	NEDD8 OS=Capra hircus OX=9925 GN=NEDD8 PE=3 SV=1									3550.16	5355.43	7969.73	10762.7	14352.5	19142.9	5783.72	12337.2
tr|A0A452FQ19|A0A452FQ19_CAPHI	6	4	264.68	0.391413	0.556925	1.27357	0.122774	Control	AF samples	67264.6	Uncharacterized protein OS=Capra hircus OX=9925 GN=C4BPA PE=4 SV=1									414.206	633.202	762.184	306.426	6151.78	3929.05	242.248	3804.69
tr|A0A452DZB4|A0A452DZB4_CAPHI	9	1	398.76	0.391661	0.556925	1.16717	0.122691	Control	AF samples	50596.3	Protein kinase C and casein kinase substrate in neurons protein 1 OS=Capra hircus OX=9925 GN=PACSIN1 PE=3 SV=1									220.626	261.362	63.2369	938.395	3291.35	6402.52	98.0418	2272.47
tr|A0A452ERV6|A0A452ERV6_CAPHI	4	3	190.01	0.392651	0.556925	1.27166	0.122361	Control	AF samples	55250.9	CARD_2 domain-containing protein OS=Capra hircus OX=9925 GN=MAVS PE=4 SV=1									138.793	151.142	575.302	619.089	1206.68	166.719	417.122	281.916
tr|A0A452FPQ8|A0A452FPQ8_CAPHI;tr|A0A452FPU0|A0A452FPU0_CAPHI;tr|A0A452FPY5|A0A452FPY5_CAPHI;tr|A0A452FQ27|A0A452FQ27_CAPHI	4	2	144.94	0.394004	0.556925	1.2539	0.121913	AF samples	Control	35442.4	Integrin-associated protein OS=Capra hircus OX=9925 GN=CD47 PE=4 SV=1									399.476	745.443	1416.55	1170.15	4676.63	4234.17	431.079	1710.18
tr|A0A452EEZ8|A0A452EEZ8_CAPHI	5	4	194.42	0.394193	0.556925	1.21746	0.12185	AF samples	Control	38790.7	Uncharacterized protein OS=Capra hircus OX=9925 GN=RCN1 PE=4 SV=1									1840.32	1333.92	3878.8	3037.2	11939.8	11541.4	796.155	12301.1
tr|A0A452FS00|A0A452FS00_CAPHI	2	1	106.89	0.394286	0.556925	3.52772	0.12182	AF samples	Control	25073.7	Eukaryotic translation initiation factor 3 subunit K OS=Capra hircus OX=9925 GN=EIF3K PE=3 SV=1									980.572	3661.38	6283.29	180.921	5620.04	11280.6	257.764	1623.74
tr|A0A452EQX0|A0A452EQX0_CAPHI;tr|A0A452ERJ6|A0A452ERJ6_CAPHI	26	11	1451.79	0.394368	0.556925	1.16911	0.121793	AF samples	Control	48412.3	Uncharacterized protein OS=Capra hircus OX=9925 GN=LANCL1 PE=3 SV=1									3056.81	10778.6	8093.4	14499.2	23240.7	24861	6646.79	10859.3
Q29477|TRFL_CAPHI	2702	321	57802.8	0.394399	0.556925	1.03922	0.121782	AF samples	Control	77358.4	Lactotransferrin OS=Capra hircus OX=9925 GN=LTF PE=1 SV=1									96605.5	312487	373915	452680	514912	460606	251971	673328
tr|A0A452G6S6|A0A452G6S6_CAPHI	6	4	247.41	0.394452	0.556925	1.11654	0.121765	Control	AF samples	24534.4	GrpE protein homolog OS=Capra hircus OX=9925 GN=GRPEL1 PE=3 SV=1									1507.25	9225.21	14639.9	10117.6	13789.8	18770.4	9157.97	3058.72
tr|A0A452DWD8|A0A452DWD8_CAPHI	21	1	1485.65	0.394474	0.556925	3.56262	0.121757	Control	AF samples	43327.8	Pyruvate dehydrogenase E1 component subunit alpha OS=Capra hircus OX=9925 GN=PDHA2 PE=4 SV=1									118.164	337.956	171.545	930.599	4007.66	18489.7	907.084	410.864
tr|A0A452G2G1|A0A452G2G1_CAPHI	11	5	638.93	0.395349	0.556925	1.72754	0.121469	AF samples	Control	11776.6	Protein S100 OS=Capra hircus OX=9925 GN=S100A4 PE=3 SV=1									3446.43	5229.81	1436.78	8982.48	29707.4	23438.2	75.6438	29672
tr|A0A452DVT8|A0A452DVT8_CAPHI	13	1	307.02	0.39552	0.556925	1.47707	0.121414	Control	AF samples	95289.4	Tr-type G domain-containing protein OS=Capra hircus OX=9925 PE=3 SV=1									768.241	1807.93	2412.23	2390.01	3571.98	413.916	2539.44	4170.87
tr|A0A452FNM9|A0A452FNM9_CAPHI	5	2	331.2	0.395875	0.556925	1.60364	0.121297	Control	AF samples	24827.6	GOLD domain-containing protein OS=Capra hircus OX=9925 GN=TMED10 PE=3 SV=1									91.1656	67.6238	254.983	270.621	3844.36	4047.21	34.4237	521.941
tr|A0A452F5L6|A0A452F5L6_CAPHI	1	1	44.02	0.395928	0.556925	1.92817	0.12128	AF samples	Control	46547.7	Uncharacterized protein OS=Capra hircus OX=9925 GN=CD177 PE=4 SV=1									2380.18	422.037	767.901	492.236	3287.64	5092.42	211.192	2789.03
tr|A0A452E7K8|A0A452E7K8_CAPHI	6	4	244.78	0.396452	0.556925	5.26347	0.121108	Control	AF samples	33312.2	Uncharacterized protein OS=Capra hircus OX=9925 GN=BPNT1 PE=3 SV=1									84.7062	0	93.3833	0	1727.71	1700.31	0	2496.52
tr|A0A452FLB4|A0A452FLB4_CAPHI;tr|A0A452FLB8|A0A452FLB8_CAPHI;tr|C6K4R6|C6K4R6_CAPHI	3	2	89.94	0.396482	0.556925	1.70601	0.121098	Control	AF samples	34180.4	Arginase OS=Capra hircus OX=9925 GN=ARG1 PE=3 SV=1									124.043	98.5084	125.24	523.893	1361.83	1945.75	70.6178	4297.26
tr|E0XJX1|E0XJX1_CAPHI	18	11	1151.53	0.396787	0.556925	1.06919	0.120999	Control	AF samples	68387.4	NADH-ubiquinone oxidoreductase chain 5 OS=Capra hircus OX=9925 GN=ND5 PE=3 SV=1									13422	9062.26	45656.8	44860	74411.6	44783.1	25526.1	20449.4
tr|A0A452FVW2|A0A452FVW2_CAPHI	2	2	68.33	0.398059	0.558198	2.21772	0.120585	AF samples	Control	15278.2	ZnF_CDGSH domain-containing protein OS=Capra hircus OX=9925 GN=CISD2 PE=4 SV=1									64.8964	4406.58	557.826	521.07	1265.16	653.643	733.484	140.178
tr|A0A452ESX0|A0A452ESX0_CAPHI;tr|A0A452ERM2|A0A452ERM2_CAPHI	18	10	912.63	0.39839	0.558198	1.55033	0.120477	Control	AF samples	106690	Alanine--tRNA ligase OS=Capra hircus OX=9925 GN=AARS PE=3 SV=1									1361.62	1080.25	160.849	1644.9	14938.2	19367.5	162.177	15089.8
tr|A0A452G6X3|A0A452G6X3_CAPHI	4	2	227.56	0.399244	0.558907	2.45512	0.120201	Control	AF samples	15502.7	Mitochondrial import receptor subunit TOM22 homolog OS=Capra hircus OX=9925 GN=TOMM22 PE=3 SV=1									134.735	41.8081	0	24.2401	1049.92	148.436	111.594	100.016
tr|A0A452EF68|A0A452EF68_CAPHI;tr|A0A452EF81|A0A452EF81_CAPHI	7	4	355.36	0.400176	0.559267	1.39683	0.1199	Control	AF samples	30303.6	PCI domain-containing protein OS=Capra hircus OX=9925 GN=COPS7A PE=3 SV=1									6739.53	10167.4	20111.6	20060.6	24046.9	26639	18370.2	15178.6
tr|A0A452DMF8|A0A452DMF8_CAPHI	63	11	3529.48	0.400197	0.559267	2.09909	0.119893	AF samples	Control	60238.2	IF rod domain-containing protein OS=Capra hircus OX=9925 GN=KRT5 PE=3 SV=1									7351.6	13119.8	13476.9	93006	34840.1	39946.4	10707.7	61134.8
tr|A0A452DL24|A0A452DL24_CAPHI	1	1	75.24	0.400742	0.559542	1.44518	0.119718	Control	AF samples	21632.1	Cytochrome b5 heme-binding domain-containing protein OS=Capra hircus OX=9925 GN=PGRMC1 PE=4 SV=1									331.128	456.222	1276.05	379.001	3023.85	2640.74	723.234	0
tr|A0A452E5C3|A0A452E5C3_CAPHI	242	1	12988.2	0.401126	0.55959	1.72193	0.119595	Control	AF samples	222147	Uncharacterized protein OS=Capra hircus OX=9925 GN=MYH4 PE=3 SV=1									47.4293	191.589	835.688	2626.11	390.852	0	1565.05	666.255
tr|A0A452FSE8|A0A452FSE8_CAPHI;tr|A0A452FSR3|A0A452FSR3_CAPHI	20	6	862.4	0.402486	0.560623	1.20149	0.119161	Control	AF samples	123954	VWFA domain-containing protein OS=Capra hircus OX=9925 GN=CACNA2D1 PE=3 SV=1									1611.47	3825.49	4552.55	7243.12	11198	3907.98	4793.72	5568.04
tr|A0A452EII2|A0A452EII2_CAPHI;tr|A0A452EIK5|A0A452EIK5_CAPHI;tr|A0A452EJ05|A0A452EJ05_CAPHI	62	33	4696.48	0.402801	0.560623	1.20236	0.11906	Control	AF samples	45790.3	Medium-chain specific acyl-CoA dehydrogenase, mitochondrial OS=Capra hircus OX=9925 GN=LOC102179380 PE=3 SV=1									91444.2	50644.4	83993.9	49382.6	595655	924358	17935.9	549595
tr|A0A452FVK2|A0A452FVK2_CAPHI	28	12	1440.44	0.403267	0.560623	1.18871	0.118912	AF samples	Control	51896.2	POTRA domain-containing protein OS=Capra hircus OX=9925 GN=SAMM50 PE=3 SV=1									1658.13	3913.65	4378.49	5803.55	17537.5	11375.1	2402.65	6563.06
tr|A0A452G7V5|A0A452G7V5_CAPHI	49	20	3077.34	0.403387	0.560623	1.35429	0.118874	Control	AF samples	63093.3	Protein disulfide-isomerase OS=Capra hircus OX=9925 GN=P4HB PE=3 SV=1									16442.8	5039.31	30350.1	11230.1	142266	154407	3624.01	171378
tr|A0A452G8P5|A0A452G8P5_CAPHI;tr|A0A452G915|A0A452G915_CAPHI	28	14	1842.53	0.404176	0.560623	1.13598	0.118624	Control	AF samples	68226.8	Uncharacterized protein OS=Capra hircus OX=9925 GN=ACSF2 PE=3 SV=1									11752.9	6999.35	22901.9	10943.1	119537	176785	3292.67	69744.9
tr|A0A452FVS2|A0A452FVS2_CAPHI	6	4	288.2	0.404307	0.560623	2.11848	0.118583	Control	AF samples	94566.6	Uncharacterized protein OS=Capra hircus OX=9925 GN=SYNPO PE=4 SV=1									328.566	1003.04	436.075	768.504	414.24	1086.09	1481.48	340.214
tr|A0A452DMJ8|A0A452DMJ8_CAPHI;tr|A0A452DML7|A0A452DML7_CAPHI;tr|A0A452DMM0|A0A452DMM0_CAPHI	6	4	399.16	0.40431	0.560623	4.12394	0.118581	Control	AF samples	55964	Dolichyl-diphosphooligosaccharide--protein glycosyltransferase subunit 2 OS=Capra hircus OX=9925 GN=RPN2 PE=3 SV=1									0	347.591	295.144	999.004	2341.46	2634.01	1651.6	478.168
tr|A0A452EB37|A0A452EB37_CAPHI	1	1	44.83	0.405013	0.561113	3.97861	0.11836	AF samples	Control	40451.2	WH1 domain-containing protein OS=Capra hircus OX=9925 GN=VASP PE=3 SV=1									265.675	0	96.7834	84.2379	0	0	24.5407	106.424
tr|A0A452FN83|A0A452FN83_CAPHI	21	10	1169.31	0.406604	0.561885	1.2179	0.11786	AF samples	Control	52899.8	SERPIN domain-containing protein OS=Capra hircus OX=9925 GN=SERPINF2 PE=3 SV=1									16407.5	37636.7	49553.6	41749.6	74969	92092.3	14805.3	221141
tr|A0A452F4X9|A0A452F4X9_CAPHI	17	7	1027.41	0.406974	0.561885	1.19032	0.117744	AF samples	Control	20778.7	Lactoylglutathione lyase OS=Capra hircus OX=9925 GN=GLO1 PE=3 SV=1									10662.7	10622.6	16223.4	20405.5	85609.4	141157	335.938	117086
tr|A0A452E6R4|A0A452E6R4_CAPHI;tr|A0A452E6R8|A0A452E6R8_CAPHI	2	1	66.12	0.407238	0.561885	1.21045	0.117661	Control	AF samples	36210.8	Hydrolase_4 domain-containing protein OS=Capra hircus OX=9925 GN=MGLL PE=4 SV=1									393.61	418.059	1131.49	738.176	854.861	3557.87	672.238	557.581
tr|A0A452E461|A0A452E461_CAPHI	7	3	496.83	0.407527	0.561885	2.74398	0.117571	Control	AF samples	44988.6	Aminotran_1_2 domain-containing protein OS=Capra hircus OX=9925 GN=GCAT PE=3 SV=1									606.661	243.539	1957.51	394.037	32882	1470.81	723.481	7370.73
tr|A0A452FME4|A0A452FME4_CAPHI	13	7	672.85	0.407628	0.561885	2.29033	0.11754	Control	AF samples	38499.3	WD_REPEATS_REGION domain-containing protein OS=Capra hircus OX=9925 GN=STRAP PE=4 SV=1									542.264	423.228	255.957	467.427	13279	16268.1	34.1543	4874.72
tr|A0A452E1L0|A0A452E1L0_CAPHI	1	1	44.94	0.407669	0.561885	1.02509	0.117527	Control	AF samples	129936	Uncharacterized protein OS=Capra hircus OX=9925 GN=PPP2R3A PE=4 SV=1									0	76.5275	495.625	220.467	2097.64	2314.02	25.4411	762.773
tr|A0A1Q1N997|A0A1Q1N997_CAPHI	18	6	1166.02	0.408085	0.561975	1.69669	0.117398	Control	AF samples	26362.1	Proteasome subunit beta (Fragment) OS=Capra hircus OX=9925 GN=PSMB1 PE=2 SV=1									2942.54	2451.61	5325.97	2843.77	39592.2	56043.6	2919.86	8619.31
tr|A0A452ECC0|A0A452ECC0_CAPHI;tr|A0A452ECC5|A0A452ECC5_CAPHI	12	5	535.63	0.408464	0.562015	1.13581	0.11728	Control	AF samples	49006.8	60S ribosomal protein L4 OS=Capra hircus OX=9925 GN=RPL4 PE=3 SV=1									858.755	771.214	1370.68	713.618	7826.84	13571.9	273.794	4743.37
tr|A0A452EM11|A0A452EM11_CAPHI	8	4	592.77	0.408829	0.562036	1.84336	0.117166	AF samples	Control	10767.1	Apolipoprotein C-III OS=Capra hircus OX=9925 GN=APOC3 PE=3 SV=1									2827.32	1105.74	1019.81	8109.4	21199.3	3468.44	1113.16	2648.57
tr|A0A452EHN0|A0A452EHN0_CAPHI	5	2	374.71	0.409185	0.562044	1.62644	0.117056	Control	AF samples	53824.3	Sulfatase domain-containing protein OS=Capra hircus OX=9925 GN=ARSA PE=3 SV=1									3686.94	3802.54	2612.95	4793.57	35337.7	58282.1	3538.62	13352.3
tr|A0A452F9W7|A0A452F9W7_CAPHI	2	1	38.12	0.409621	0.562161	2.71347	0.116921	Control	AF samples	60150	Amino acid transporter OS=Capra hircus OX=9925 GN=SLC1A7 PE=3 SV=1									0	3737.53	3137.21	12564.3	19014.8	12093.9	12426.8	15043.4
tr|A0A452G2F5|A0A452G2F5_CAPHI	6	1	117.35	0.410541	0.562544	3.17643	0.116637	Control	AF samples	163678	Uncharacterized protein OS=Capra hircus OX=9925 GN=ASXL1 PE=3 SV=1									48.6483	207.305	370.454	39.114	158.959	292.594	0	9400.29
tr|A0A452F044|A0A452F044_CAPHI;tr|A0A452F0B7|A0A452F0B7_CAPHI	9	6	426.94	0.410601	0.562544	1.1163	0.116619	Control	AF samples	82485.4	Uncharacterized protein OS=Capra hircus OX=9925 GN=MPO PE=4 SV=1									561.323	975.344	2533.5	1890.32	2662.94	3897.36	1397.99	1766.12
tr|A0A452EC98|A0A452EC98_CAPHI	8	5	427.39	0.411334	0.562789	1.53673	0.116393	Control	AF samples	102969	Transket_pyr domain-containing protein OS=Capra hircus OX=9925 GN=DHTKD1 PE=3 SV=1									347.556	3414.37	976.695	705.467	16092.3	20327.2	1389.47	2720.64
tr|A0A452DP16|A0A452DP16_CAPHI	2	1	105.76	0.41148	0.562789	1.01356	0.116349	AF samples	Control	93171.5	Uncharacterized protein OS=Capra hircus OX=9925 GN=MAP7D1 PE=3 SV=1									1137.76	1868.18	585.819	3150.13	4177.22	1711.57	1629.32	1905.72
tr|A0A452EDE1|A0A452EDE1_CAPHI;tr|A0A452EDW0|A0A452EDW0_CAPHI;tr|A0A452EDY7|A0A452EDY7_CAPHI	9	6	404.63	0.413409	0.564183	1.53865	0.115759	Control	AF samples	79994.5	Uncharacterized protein OS=Capra hircus OX=9925 GN=PBXIP1 PE=4 SV=1									1432.88	3507.25	6952.07	6376.32	6006.86	7204.24	6629.92	3695.02
tr|A0A452F8Y4|A0A452F8Y4_CAPHI	12	4	783.62	0.413419	0.564183	1.36302	0.115756	AF samples	Control	20624.8	Caveolin OS=Capra hircus OX=9925 GN=CAV1 PE=3 SV=1									18798.8	6990.09	15220.3	25250	146405	152060	2289.56	47606.4
tr|A0A452FS72|A0A452FS72_CAPHI	41	6	2947.36	0.413554	0.564183	1.24853	0.115715	AF samples	Control	27623.4	14_3_3 domain-containing protein OS=Capra hircus OX=9925 GN=YWHAE PE=3 SV=1									11757.1	6726.49	31010	12029.3	59540.8	85571.7	6539.47	30004.1
tr|A0A452E0A7|A0A452E0A7_CAPHI	40	20	2672.1	0.415384	0.56583	1.82738	0.115161	Control	AF samples	26834	Glutathione S-transferase OS=Capra hircus OX=9925 GN=GSTM3 PE=3 SV=1									12160.5	20433.9	27682.3	16050.2	163419	107215	13567.5	290827
tr|I1W1N0|I1W1N0_CAPHI	9	5	601.77	0.415518	0.56583	1.42643	0.115121	Control	AF samples	23518.5	Ras-related protein Rab-2A OS=Capra hircus OX=9925 GN=RAB2A PE=2 SV=1									698.294	317.334	879.506	405.991	4016.38	4899.48	352.174	4701.04
tr|A0A452F189|A0A452F189_CAPHI	2	1	106.94	0.416293	0.56583	1.27173	0.114887	AF samples	Control	17172.3	Uncharacterized protein OS=Capra hircus OX=9925 GN=PLGRKT PE=4 SV=1									222.668	822.865	1226.97	911.099	3115.41	726.333	417.611	2321.5
tr|A0A452FC43|A0A452FC43_CAPHI;tr|A0A452FC46|A0A452FC46_CAPHI	17	1	748.11	0.41662	0.56583	1.50015	0.114789	AF samples	Control	64768.9	Uncharacterized protein OS=Capra hircus OX=9925 GN=PPP2R1B PE=4 SV=1									16182.4	14367.2	30184.6	4906.42	76592	188182	792.203	62112.9
tr|A0A452FD71|A0A452FD71_CAPHI	16	10	883.03	0.416656	0.56583	1.13372	0.114778	AF samples	Control	42499.3	Uncharacterized protein OS=Capra hircus OX=9925 GN=FETUB PE=4 SV=1									13363.8	22438.8	53319.3	35893	48997.6	48886.4	12770.9	224450
tr|A0A452F4W2|A0A452F4W2_CAPHI	8	6	374.1	0.416875	0.56583	1.32174	0.114712	AF samples	Control	35176.4	4-hydroxy-2-oxoglutarate aldolase, mitochondrial OS=Capra hircus OX=9925 GN=HOGA1 PE=3 SV=1									1826.89	1520	2199.35	4399.98	26914.1	7087.04	723.53	6522.42
tr|A0A452FJJ0|A0A452FJJ0_CAPHI	2	1	173.45	0.417881	0.566467	1.37304	0.114411	Control	AF samples	25875.2	Transmembrane protein 182 OS=Capra hircus OX=9925 GN=TMEM182 PE=3 SV=1									641.864	7042.16	7041.21	9975.95	2865.84	5215.84	8582.89	4701.73
tr|A0A452F1Q3|A0A452F1Q3_CAPHI	23	5	1394.92	0.418643	0.566467	2.73703	0.114184	Control	AF samples	17251.9	Nucleoside diphosphate kinase OS=Capra hircus OX=9925 GN=NME1 PE=3 SV=1									10479.1	4547.51	3087.05	6183.51	160154	198632	362.565	161120
tr|A0A452F5I1|A0A452F5I1_CAPHI	4	3	221.57	0.419485	0.566467	1.15294	0.113934	Control	AF samples	28179.1	RNA transcription, translation and transport factor protein OS=Capra hircus OX=9925 GN=RTRAF PE=3 SV=1									1841.56	3246.3	1243.44	2615.04	3294.45	6350.55	2568.12	2826.35
tr|A0A452EE69|A0A452EE69_CAPHI	3	1	186.78	0.420577	0.566467	1.13875	0.113611	AF samples	Control	14513.7	Ig-like domain-containing protein OS=Capra hircus OX=9925 PE=4 SV=1									463.047	1532.98	2650.67	1111.73	735.796	2641.24	511.691	12477.6
tr|A0A452FZ04|A0A452FZ04_CAPHI	10	3	439.01	0.420696	0.566467	1.32102	0.113576	Control	AF samples	38264.1	Apolipoprotein H OS=Capra hircus OX=9925 GN=APOH PE=4 SV=1									35.5213	1344.77	633.086	291.134	4696.98	19364.5	96.0746	2610.05
tr|A0A452DXG5|A0A452DXG5_CAPHI;tr|A0A452DXI4|A0A452DXI4_CAPHI	5	3	219.22	0.420723	0.566467	1.76478	0.113568	Control	AF samples	112516	Ubiquitin carboxyl-terminal hydrolase OS=Capra hircus OX=9925 GN=USP15 PE=3 SV=1									132.849	514.334	3549.13	1066.11	9237.62	24464.4	1097.77	2043.17
tr|A0A452DTD2|A0A452DTD2_CAPHI	128	2	9270.85	0.420905	0.566467	1.9659	0.113514	Control	AF samples	117667	Transket_pyr domain-containing protein OS=Capra hircus OX=9925 GN=OGDH PE=3 SV=1									13759.2	16161.5	17884.7	17586.2	170833	796080	6522.49	48238
tr|A0A452FZ28|A0A452FZ28_CAPHI	9	7	401.85	0.42104	0.566467	1.35089	0.113474	Control	AF samples	46192.2	Uncharacterized protein OS=Capra hircus OX=9925 GN=TXNDC5 PE=4 SV=1									4152.36	975.281	2806.66	3679.7	38711.6	54575.5	456.432	22128.5
tr|A0A452EB53|A0A452EB53_CAPHI;tr|A0A452EAQ6|A0A452EAQ6_CAPHI	13	6	602.28	0.421642	0.566467	1.44401	0.113297	AF samples	Control	49406.5	Protein-serine/threonine kinase OS=Capra hircus OX=9925 GN=PDK1 PE=3 SV=1									1762.6	6361.81	4991.81	4767.22	22564.8	42433.1	1150.75	9357.41
tr|A0A452FXD7|A0A452FXD7_CAPHI	1	1	26.5	0.422014	0.566467	14.9606	0.113188	Control	AF samples	74501.2	Uncharacterized protein OS=Capra hircus OX=9925 PE=4 SV=1									296.249	0	1205.3	5.04435	57331.7	91131.1	0.00263289	16792
tr|D6PX62|D6PX62_CAPHI	1	1	42.44	0.422418	0.566467	2.12462	0.113069	Control	AF samples	27326.1	Cysteine-rich secretory protein 3 OS=Capra hircus OX=9925 GN=Crisp3 PE=2 SV=1									190.422	260.492	267.144	0	2297	208.12	146.087	3716.36
tr|A0A452FZ15|A0A452FZ15_CAPHI	4	2	223.2	0.423196	0.566467	1.10206	0.112842	Control	AF samples	22568.8	C1q domain-containing protein OS=Capra hircus OX=9925 GN=LOC102191021 PE=4 SV=1									4205.29	5453.73	4069.38	4014.63	7377.24	1505.94	2773.48	44338.5
tr|A0A452EPU9|A0A452EPU9_CAPHI	4	2	140.52	0.423643	0.566467	2.43083	0.112711	Control	AF samples	17589.9	Actin-related protein 2/3 complex subunit 5 OS=Capra hircus OX=9925 GN=ARPC5L PE=3 SV=1									274.681	1873.1	2533.18	1448.48	13788.2	31262.3	2520.05	2925.3
tr|A0A452EDI0|A0A452EDI0_CAPHI;tr|A0A452EDK1|A0A452EDK1_CAPHI	4	2	216.74	0.423814	0.566467	5.16028	0.112661	Control	AF samples	54154.7	Uncharacterized protein OS=Capra hircus OX=9925 GN=LAMP2 PE=3 SV=1									350.347	0	0	323.065	12019.1	20270.6	0	2105.25
tr|A0A452FWG9|A0A452FWG9_CAPHI	5	2	292.43	0.423869	0.566467	1.20298	0.112645	Control	AF samples	15040.1	15 kDa phosphoprotein enriched in astrocytes OS=Capra hircus OX=9925 GN=PEA15 PE=4 SV=1									2089.67	3191.04	12332.3	4663.14	15733.9	6324.46	5566.56	5423.27
tr|A0A452FIH4|A0A452FIH4_CAPHI;tr|A0A452FJE2|A0A452FJE2_CAPHI;tr|A0A452FJL3|A0A452FJL3_CAPHI	9	4	449.61	0.424016	0.566467	1.87093	0.112603	Control	AF samples	32281.4	PITH domain-containing protein OS=Capra hircus OX=9925 GN=TXNL1 PE=4 SV=1									1208.16	1258.34	2074.02	1616.77	10312	13619.2	1789.28	10946.8
tr|A0A452FNW6|A0A452FNW6_CAPHI	122	42	8917.1	0.42446	0.566467	1.19802	0.112473	Control	AF samples	35905.2	Glyceraldehyde-3-phosphate dehydrogenase OS=Capra hircus OX=9925 GN=GAPDH PE=3 SV=1									414210	485939	547053	399538	6.72552e+06	3.91167e+06	119324	3.50438e+06
tr|A0A452EN63|A0A452EN63_CAPHI;tr|A0A452ENA3|A0A452ENA3_CAPHI	70	40	5543.79	0.424521	0.566467	1.16838	0.112456	AF samples	Control	54468.5	Fibrinogen beta chain OS=Capra hircus OX=9925 GN=FGB PE=4 SV=1									37233.3	63968.2	64269.5	33478.2	145638	79626.4	18204.5	399984
tr|A0A452E947|A0A452E947_CAPHI	2	2	44.53	0.425063	0.566467	1.38137	0.112298	AF samples	Control	91545.7	Uncharacterized protein OS=Capra hircus OX=9925 GN=KDM1B PE=3 SV=1									598.735	714.794	2915.04	927.574	4003.18	10174.4	196.335	5833.72
tr|D0VEF5|D0VEF5_CAPHI	9	3	452.03	0.425356	0.566467	1.04148	0.112214	Control	AF samples	39150	NADH-ubiquinone oxidoreductase chain 2 OS=Capra hircus OX=9925 GN=ND2 PE=3 SV=1									532.035	2324.13	764.64	1475.23	1643.1	1402.59	1316.75	2691.94
tr|A0A452E251|A0A452E251_CAPHI	9	1	338.92	0.425418	0.566467	1.56515	0.112196	Control	AF samples	17381.5	Caveolin OS=Capra hircus OX=9925 GN=CAV3 PE=3 SV=1									605.246	2066.99	1204.14	2393.15	27387.7	50539.4	384.895	4808.13
tr|A0A452E6T1|A0A452E6T1_CAPHI	2	2	124.59	0.425803	0.566467	1.16042	0.112084	AF samples	Control	15873.8	Uncharacterized protein OS=Capra hircus OX=9925 GN=RPL32 PE=3 SV=1									279.637	210.741	363.034	387.484	1887.02	2971.54	124.327	523.613
tr|A0A452EH87|A0A452EH87_CAPHI	15	4	599.92	0.426324	0.566467	2.77814	0.111934	Control	AF samples	12416.1	Ig-like domain-containing protein OS=Capra hircus OX=9925 PE=4 SV=1									81.9003	391.3	1649.41	576.905	9415.72	8302.91	44.7824	22342.3
tr|A0A452FNG3|A0A452FNG3_CAPHI	18	7	1232.9	0.426387	0.566467	1.67746	0.111916	Control	AF samples	73235.4	Uncharacterized protein OS=Capra hircus OX=9925 GN=SLC25A13 PE=3 SV=1									1074.94	1753.9	2436.33	6020.14	5995.69	2758.78	4698.2	1306.88
tr|A0A452EB57|A0A452EB57_CAPHI	13	6	784.3	0.426415	0.566467	2.01545	0.111908	Control	AF samples	22992.9	Proteasome subunit beta OS=Capra hircus OX=9925 GN=PSMB3 PE=3 SV=1									1219.84	2533.72	3451.33	4537.1	17779.4	38695.3	3988.06	13567.7
tr|A0A452EB00|A0A452EB00_CAPHI	2	1	59.58	0.426609	0.566467	1.44226	0.111852	Control	AF samples	42488.9	Eukaryotic translation initiation factor 3 subunit M OS=Capra hircus OX=9925 GN=EIF3M PE=3 SV=1									301.31	2344.91	2606.62	834.52	0	40906.4	1216.82	664.017
tr|A0A2Z4FR65|A0A2Z4FR65_CAPHI	16	6	851.62	0.426869	0.566467	1.55248	0.111777	Control	AF samples	85510.7	Beta-catenin OS=Capra hircus OX=9925 GN=CTNNB1 PE=2 SV=1									539.543	637.804	2544.67	1064.63	2207.64	2270.86	1645.24	679.688
tr|A0A452ESF6|A0A452ESF6_CAPHI;tr|A0A452ETN5|A0A452ETN5_CAPHI;tr|A0A452ETW0|A0A452ETW0_CAPHI;tr|A0A452ETZ6|A0A452ETZ6_CAPHI;tr|A0A452EU06|A0A452EU06_CAPHI	72	15	3982.88	0.427515	0.566682	1.15882	0.111592	Control	AF samples	102733	Alpha-actinin cytoskeletal isoform OS=Capra hircus OX=9925 GN=ACTN1 PE=3 SV=1									2879.61	10067.9	15490.5	14333.4	11492.1	23098.6	11071.2	15878.5
tr|A0A452F9B9|A0A452F9B9_CAPHI;tr|A0A452F941|A0A452F941_CAPHI;tr|A0A452F993|A0A452F993_CAPHI;tr|A0A452F9B3|A0A452F9B3_CAPHI	34	13	1813.67	0.427847	0.566682	1.17018	0.111496	Control	AF samples	82594.7	Post-proline cleaving enzyme OS=Capra hircus OX=9925 GN=PREP PE=3 SV=1									40095.8	241077	182176	389459	395688	182467	246991	166199
tr|A0A452DYZ1|A0A452DYZ1_CAPHI	23	9	1472.16	0.42809	0.566682	1.13803	0.111427	AF samples	Control	11909.6	Peptidylprolyl isomerase OS=Capra hircus OX=9925 GN=LOC108634682 PE=4 SV=1									116832	91082.8	170548	186027	639273	614178	68772	505854
tr|A0A452FWM0|A0A452FWM0_CAPHI	4	1	225.26	0.42945	0.568014	1.70763	0.111038	Control	AF samples	19343.9	Uncharacterized protein OS=Capra hircus OX=9925 GN=NUDT3 PE=4 SV=1									1936.75	626.23	764.135	484.474	17739.8	14253.5	101.895	15590.1
tr|A0A452F0T8|A0A452F0T8_CAPHI;tr|A0A452F1E8|A0A452F1E8_CAPHI;tr|A0A452F116|A0A452F116_CAPHI	16	7	760.4	0.43092	0.569489	1.32742	0.110621	Control	AF samples	114656	Uncharacterized protein OS=Capra hircus OX=9925 GN=HYOU1 PE=3 SV=1									682.557	297.583	3478.34	1395.59	11837	16495.6	810.337	4242.34
tr|A0A452FKG5|A0A452FKG5_CAPHI	34	14	1983.3	0.43254	0.57116	1.65188	0.110164	Control	AF samples	68022.3	BTB domain-containing protein OS=Capra hircus OX=9925 GN=KLHL41 PE=4 SV=1									2825.68	3019.74	8608.43	8845.12	46536.9	35514.7	5033.18	45075.2
tr|A0A452F205|A0A452F205_CAPHI;tr|A0A452F2L6|A0A452F2L6_CAPHI;tr|A0A452F2M4|A0A452F2M4_CAPHI	16	3	944.13	0.433449	0.571217	1.20978	0.109909	AF samples	Control	33829.3	Uncharacterized protein OS=Capra hircus OX=9925 GN=SLC25A31 PE=3 SV=1									206.27	190.872	655.175	155.283	5052.77	1644.95	59.0013	81.8888
tr|A0A452FM61|A0A452FM61_CAPHI	7	3	265.63	0.433549	0.571217	1.18511	0.109882	Control	AF samples	53440.7	Protein-serine/threonine phosphatase OS=Capra hircus OX=9925 GN=PPM1B PE=3 SV=1									142.907	433.691	458.529	334.697	3212.95	5714.83	104.702	1671.57
tr|A0A452DUU2|A0A452DUU2_CAPHI;tr|A0A452DV27|A0A452DV27_CAPHI	7	5	267.63	0.433846	0.571217	1.702	0.109799	AF samples	Control	203879	Uncharacterized protein OS=Capra hircus OX=9925 GN=ANK1 PE=4 SV=1									142.45	2865.57	2361.93	844.844	4007.1	1952.67	800.323	694.227
tr|A0A452DQ46|A0A452DQ46_CAPHI	3	3	279.72	0.434006	0.571217	1.46633	0.109754	Control	AF samples	7344.68	Cytochrome c oxidase polypeptide VIIc OS=Capra hircus OX=9925 GN=LOC102170877 PE=3 SV=1									5276.12	24049.3	28951.7	43801.3	27023.1	26435.3	36761.5	24951.5
tr|A0A452G0A7|A0A452G0A7_CAPHI	37	6	2222.73	0.434737	0.571709	3.32537	0.10955	Control	AF samples	87166.1	Amine oxidase OS=Capra hircus OX=9925 GN=LOC102170459 PE=3 SV=1									3804.47	2886.25	4643.4	5546.45	12225.5	44829.5	5911.34	135498
tr|A0A452F7K4|A0A452F7K4_CAPHI;tr|A0A452F7Y5|A0A452F7Y5_CAPHI	432	171	25117.8	0.435864	0.572254	1.12924	0.109237	Control	AF samples	69173.4	Albumin OS=Capra hircus OX=9925 GN=ALB PE=1 SV=1									1.91223e+06	1.74212e+06	965483	3.22176e+06	1.10558e+07	3.71987e+06	48071.6	3.6694e+07
P85295|ALBU_CAPHI	244	26	9753.4	0.435864	0.572254	1.12924	0.109237	Control	AF samples	10077.8	Albumin (Fragments) OS=Capra hircus OX=9925 GN=ALB PE=1 SV=2									95970.6	87433.3	48455.5	161693	554866	186692	2412.61	1.84159e+06
tr|A0A452FZP2|A0A452FZP2_CAPHI	10	5	701.57	0.436576	0.572274	1.057	0.10904	AF samples	Control	22431.3	Isochorismatase domain-containing protein OS=Capra hircus OX=9925 GN=ISOC2 PE=3 SV=1									6535.63	5486.91	4600.16	6365.3	21038.2	40990.1	4077.5	5846.17
tr|A0A452G3S8|A0A452G3S8_CAPHI	67	4	4748.67	0.436591	0.572274	2.46321	0.109035	Control	AF samples	49670.9	Tubulin beta chain OS=Capra hircus OX=9925 GN=TUBB PE=3 SV=1									12952.4	13892.6	16761	7787.19	109732	72428.7	23174.8	113206
tr|A0A452E9W0|A0A452E9W0_CAPHI;tr|A0A452EA74|A0A452EA74_CAPHI	201	8	10869	0.437301	0.572643	1.20833	0.10884	Control	AF samples	223369	Uncharacterized protein OS=Capra hircus OX=9925 GN=MYH13 PE=3 SV=1									5696.51	5104.93	13491.5	12360.2	61546.5	134634	3064.68	54011.5
tr|A0A452G8A9|A0A452G8A9_CAPHI	2	2	93.44	0.437586	0.572643	1.62058	0.108761	Control	AF samples	38306.6	ThiF domain-containing protein OS=Capra hircus OX=9925 GN=SAE1 PE=3 SV=1									878.723	280.608	2107.8	584.824	5632.86	7241.18	819.328	6145.48
tr|A0A452DS03|A0A452DS03_CAPHI	8	3	412.54	0.438423	0.573271	1.00479	0.108531	Control	AF samples	20527.7	Uncharacterized protein OS=Capra hircus OX=9925 GN=LOC108633910 PE=3 SV=1									786.678	2805.49	3202.33	3487.56	5459.61	8407.44	2215.22	2959.86
tr|A0A452EA62|A0A452EA62_CAPHI;tr|A0A452EAR9|A0A452EAR9_CAPHI	2	2	54.35	0.438968	0.573517	2.23686	0.108382	Control	AF samples	43062.2	DZF domain-containing protein OS=Capra hircus OX=9925 GN=ILF2 PE=4 SV=1									52.7907	62.6976	175.025	147.85	2779.09	4515.35	8.70387	777.067
tr|A0A452E0C3|A0A452E0C3_CAPHI	31	19	1957.03	0.439866	0.573818	1.46053	0.108136	Control	AF samples	10800.5	10 kDa heat shock protein, mitochondrial OS=Capra hircus OX=9925 GN=HSPE1 PE=3 SV=1									27650.6	20142.4	13972.8	7789.26	341463	459140	2823.57	86335.4
tr|A0A452FS44|A0A452FS44_CAPHI	12	4	757.98	0.439914	0.573818	1.33366	0.108123	Control	AF samples	22897.4	Uncharacterized protein OS=Capra hircus OX=9925 GN=HEBP2 PE=3 SV=1									4161.25	1846.4	2393.94	4785.9	26310.7	28778.8	1983.7	24264.6
tr|A0A452DXZ3|A0A452DXZ3_CAPHI	10	6	552.87	0.440516	0.573838	1.18681	0.107959	Control	AF samples	29739.1	Uncharacterized protein OS=Capra hircus OX=9925 GN=MTX2 PE=3 SV=1									1103.33	1489.82	2316.89	1007.52	4112.45	5121.16	1503.51	1784.89
tr|A0A452G7N8|A0A452G7N8_CAPHI	2	1	43.7	0.440649	0.573838	1.57878	0.107923	Control	AF samples	573673	Uncharacterized protein OS=Capra hircus OX=9925 GN=HYDIN PE=4 SV=1									175425	308194	596181	175919	2.95474e+06	2.11561e+06	94957.1	4.95219e+06
tr|A0A452ERD0|A0A452ERD0_CAPHI	4	2	162.07	0.441314	0.573838	1.52747	0.107743	AF samples	Control	46588.9	Peptidase M20 domain-containing protein 2 OS=Capra hircus OX=9925 GN=PM20D2 PE=3 SV=1									749.101	100.515	580.46	117.721	418.91	4568.34	123.444	167.132
tr|A0A452DR33|A0A452DR33_CAPHI;tr|A0A452DR18|A0A452DR18_CAPHI;tr|A0A452DR21|A0A452DR21_CAPHI	17	8	849.56	0.441358	0.573838	1.17311	0.10773	AF samples	Control	88847.7	Uncharacterized protein OS=Capra hircus OX=9925 GN=HNRNPU PE=4 SV=1									4012.7	8498.64	16471.9	8363.5	20286	47660	4951.93	24584.8
tr|A0A452EHE9|A0A452EHE9_CAPHI	208	7	10856.3	0.443473	0.575495	1.16524	0.10716	AF samples	Control	282376	Spectrin alpha chain, non-erythrocytic 1 OS=Capra hircus OX=9925 GN=SPTAN1 PE=3 SV=1									6775.85	7110.73	9190.89	12641	63552.3	57916.5	2591.15	42580.8
tr|A0A452EHD5|A0A452EHD5_CAPHI	197	1	9869.45	0.443473	0.575495	1.16524	0.10716	AF samples	Control	276737	Spectrin alpha chain, non-erythrocytic 1 OS=Capra hircus OX=9925 GN=SPTAN1 PE=3 SV=1									3950.72	4145.97	5358.83	7370.45	37054.7	33768.7	1510.8	24827.1
tr|A0A452FIS2|A0A452FIS2_CAPHI;tr|A0A452FIT1|A0A452FIT1_CAPHI;tr|A0A452FIY5|A0A452FIY5_CAPHI;tr|A0A452FJ16|A0A452FJ16_CAPHI;tr|A0A452FJ33|A0A452FJ33_CAPHI;tr|A0A452FJA8|A0A452FJA8_CAPHI	2	1	127.29	0.443708	0.575495	1.15136	0.107096	AF samples	Control	53316.7	CD44 antigen OS=Capra hircus OX=9925 GN=CD44 PE=4 SV=1									3327.19	4562.77	8632.33	5576.61	13714.5	37520.1	2501.57	19765.8
tr|A0A452FI89|A0A452FI89_CAPHI	3	3	120.49	0.44444	0.575979	1.26249	0.1069	AF samples	Control	104668	Complement component C6 OS=Capra hircus OX=9925 GN=C6 PE=3 SV=1									1647.76	2488.19	3034.18	5986.96	12629.2	7953.87	1554.17	12123
tr|A0A452DXI1|A0A452DXI1_CAPHI;tr|A0A452DXJ7|A0A452DXJ7_CAPHI	18	8	1199.54	0.446026	0.576024	1.15041	0.106477	AF samples	Control	25970.4	Complex I-20kD OS=Capra hircus OX=9925 GN=NDUFS7 PE=3 SV=1									6404.98	8169.15	6530.64	8549.47	64145	36698.5	3914.72	9267.41
tr|A0A452E605|A0A452E605_CAPHI	2	2	60.95	0.446035	0.576024	1.44841	0.106475	Control	AF samples	60903	Heterochromatin protein 1-binding protein 3 OS=Capra hircus OX=9925 GN=HP1BP3 PE=4 SV=1									311.903	475.468	665.587	1086.08	719.229	872.292	854.054	1391.53
tr|A0A452E568|A0A452E568_CAPHI	239	1	12996.9	0.446118	0.576024	1.20939	0.106453	AF samples	Control	221755	Uncharacterized protein OS=Capra hircus OX=9925 GN=MYH4 PE=3 SV=1									2120.55	1189.63	218.381	1014.61	8466.79	23444.4	0	4756.79
tr|A0A452G990|A0A452G990_CAPHI	28	8	1795.39	0.446242	0.576024	1.16185	0.10642	AF samples	Control	47665.1	AdoHcyase_NAD domain-containing protein OS=Capra hircus OX=9925 GN=AHCY PE=3 SV=1									3805.63	6880.19	15979.3	12585.1	27064.4	31809.1	5473.95	27091.7
tr|A0A452EL75|A0A452EL75_CAPHI	3	3	160.28	0.446464	0.576024	1.74379	0.106361	Control	AF samples	12575.6	Uncharacterized protein OS=Capra hircus OX=9925 GN=COX7A2L PE=3 SV=1									50.9834	219.325	297.809	566.181	4803.32	4173.06	251.969	451.828
tr|A0A452G2Z8|A0A452G2Z8_CAPHI	3	3	128.85	0.446806	0.576024	2.03604	0.10627	Control	AF samples	63290.7	Uncharacterized protein OS=Capra hircus OX=9925 GN=NT5DC3 PE=3 SV=1									214.008	572.864	699.079	1421.34	11109.2	3181.91	982.766	3574.18
tr|A0A452E0Z2|A0A452E0Z2_CAPHI	8	1	337.38	0.447358	0.576024	1.48347	0.106124	Control	AF samples	41963.4	Glyceraldehyde-3-phosphate dehydrogenase OS=Capra hircus OX=9925 GN=GAPDHS PE=3 SV=1									289.788	0	1632.51	637.117	2043.03	2517.61	648.319	1549.26
tr|A0A452DXG0|A0A452DXG0_CAPHI	69	1	4851.48	0.447522	0.576024	1.44283	0.10608	AF samples	Control	59115	ATP synthase subunit alpha OS=Capra hircus OX=9925 GN=LOC102183240 PE=3 SV=1									500.235	1951.38	4771.7	1790.21	5385.69	10467.1	942.402	3165.29
tr|A0A452F421|A0A452F421_CAPHI;tr|A0A452F3H1|A0A452F3H1_CAPHI	5	2	217.67	0.447906	0.576024	1.1451	0.105979	AF samples	Control	59535	Polypyrimidine tract-binding protein 1 OS=Capra hircus OX=9925 GN=PTBP1 PE=4 SV=1									409.109	10155	8308.9	6505.51	4320.99	7105.71	5496.44	4303.41
tr|A0A452DQ02|A0A452DQ02_CAPHI;tr|A0A452DQ07|A0A452DQ07_CAPHI	17	9	929.47	0.448062	0.576024	1.15132	0.105938	AF samples	Control	61313.1	PCI domain-containing protein OS=Capra hircus OX=9925 GN=PSMD3 PE=3 SV=1									3609.1	3602.38	8435.98	7110.92	29676.6	44531.7	2567.15	9340.06
tr|A0A452ESB8|A0A452ESB8_CAPHI	12	3	638.93	0.448678	0.576354	1.12911	0.105775	Control	AF samples	46139.7	Uncharacterized protein OS=Capra hircus OX=9925 GN=ACTR3 PE=3 SV=1									2483.15	9539.38	1599.32	4213.35	39845.4	56339.2	2354.04	20935
tr|A0A452FRB2|A0A452FRB2_CAPHI;tr|A0A452FRG1|A0A452FRG1_CAPHI	26	5	1942.28	0.449808	0.577344	1.15081	0.105479	Control	AF samples	50039.6	Tubulin alpha chain OS=Capra hircus OX=9925 GN=TUBA8 PE=3 SV=1									2526.11	590.465	332.443	1138.66	22504.3	11339.7	321.837	5147.16
tr|A0A452FHJ5|A0A452FHJ5_CAPHI	20	6	1392.87	0.450443	0.577698	1.0776	0.105312	Control	AF samples	36009.7	Uncharacterized protein OS=Capra hircus OX=9925 GN=PDLIM1 PE=4 SV=1									6252.82	10328.9	29291.4	19094.3	30557.9	58242.7	13903.7	21132.8
tr|A0A452F9D0|A0A452F9D0_CAPHI;tr|A0A452F9H3|A0A452F9H3_CAPHI;tr|A0A452F9H7|A0A452F9H7_CAPHI	13	4	650.4	0.451943	0.578393	1.30859	0.104922	Control	AF samples	105651	AP complex subunit beta OS=Capra hircus OX=9925 GN=AP2B1 PE=3 SV=1									778.194	878.97	884.467	3591.81	16017.5	10941.6	1052.61	6875.7
tr|A0A452EW09|A0A452EW09_CAPHI;tr|A0A452EW62|A0A452EW62_CAPHI;tr|A0A452EW65|A0A452EW65_CAPHI	1	1	46.12	0.452003	0.578393	5.7014	0.104906	Control	AF samples	32750.4	Ribose-5-phosphate isomerase OS=Capra hircus OX=9925 GN=RPIA PE=3 SV=1									0	8.38934	139.086	3.54764	1200.37	3682.28	0	862.295
tr|A0A452F8L8|A0A452F8L8_CAPHI	2	1	127.77	0.452066	0.578393	2.35642	0.10489	Control	AF samples	26685.8	Uncharacterized protein OS=Capra hircus OX=9925 GN=BDH2 PE=4 SV=1									458.441	188.882	134.316	586.828	1018.1	14566.6	96.8606	7054.94
tr|A0A452FUX8|A0A452FUX8_CAPHI;tr|A0A452FVE7|A0A452FVE7_CAPHI;tr|A0A452FVR7|A0A452FVR7_CAPHI	9	2	402.15	0.454337	0.580836	1.58879	0.104303	AF samples	Control	80725.8	Aldolase_II domain-containing protein OS=Capra hircus OX=9925 GN=ADD1 PE=3 SV=1									771.013	3258.01	8263.99	6032.57	13406.4	12190.4	1687.8	8840.7
tr|A0A452G3J1|A0A452G3J1_CAPHI;tr|A0A452G3K9|A0A452G3K9_CAPHI	2	1	105.66	0.454944	0.58086	1.38906	0.104147	Control	AF samples	90688.6	Phosphodiesterase OS=Capra hircus OX=9925 GN=PDE3A PE=3 SV=1									205.621	864.164	2514.64	1445.62	1620.21	919.251	1570.28	1314.75
tr|A0A452EGB5|A0A452EGB5_CAPHI	23	8	1109.92	0.455798	0.58086	1.0811	0.103928	Control	AF samples	96586.7	Uncharacterized protein OS=Capra hircus OX=9925 GN=ABLIM1 PE=4 SV=1									321.252	2142.3	1546.06	1408.02	3586.27	2667.87	1399.4	935.181
tr|A0A452ESA8|A0A452ESA8_CAPHI	3	3	232.13	0.455847	0.58086	1.14525	0.103916	AF samples	Control	22847.5	TYR_PHOSPHATASE_2 domain-containing protein OS=Capra hircus OX=9925 GN=PTPMT1 PE=4 SV=1									569.76	1798.43	4657.6	2087.34	7246.83	9909.1	1433.41	1283.84
tr|A0A452E053|A0A452E053_CAPHI	2	2	95.93	0.456137	0.58086	2.63405	0.103842	Control	AF samples	11662	Ig-like domain-containing protein OS=Capra hircus OX=9925 PE=4 SV=1									0	356.326	5.18537	0	377.905	276.913	302.818	0
tr|A0A452ERL0|A0A452ERL0_CAPHI	2	1	50.19	0.456512	0.58086	2.62425	0.103746	Control	AF samples	44882.3	Uncharacterized protein OS=Capra hircus OX=9925 GN=DNAJA1 PE=3 SV=1									0	30.4993	0	100.58	642.417	1888.34	0	523.595
tr|A0A452FVR1|A0A452FVR1_CAPHI;tr|A0A452FW63|A0A452FW63_CAPHI	11	6	571.53	0.456527	0.58086	1.63753	0.103742	Control	AF samples	49857.7	Uncharacterized protein OS=Capra hircus OX=9925 GN=ACOT9 PE=4 SV=1									1158.4	1187.74	1992.81	2736.05	15944.5	14118.7	1761.64	8680.49
tr|A0A452FQ37|A0A452FQ37_CAPHI	1	1	35.15	0.456993	0.580993	2.55486	0.103623	Control	AF samples	104573	Uncharacterized protein OS=Capra hircus OX=9925 GN=PACS1 PE=3 SV=1									21.1656	24.7221	0	0	284.023	652.699	0	226.308
tr|A0A452DUC4|A0A452DUC4_CAPHI	12	6	761.64	0.458697	0.582698	1.39	0.103191	Control	AF samples	45401.3	Uncharacterized protein OS=Capra hircus OX=9925 GN=LOC102176008 PE=3 SV=1									5923.83	4051.95	8528.87	14989.4	72370.6	101650	5901.17	29559.1
tr|A0A452E6V7|A0A452E6V7_CAPHI	64	28	3289.87	0.459276	0.582973	1.93135	0.103045	Control	AF samples	342925	Uncharacterized protein OS=Capra hircus OX=9925 GN=LAMA2 PE=4 SV=1									1511.52	5314.24	4711.76	4023.48	4993.02	9552.17	7689.85	2167.45
tr|A0A452DRP9|A0A452DRP9_CAPHI	19	2	859.72	0.460074	0.583524	1.59339	0.102844	Control	AF samples	57929.1	Uncharacterized protein OS=Capra hircus OX=9925 PE=3 SV=1									2054.52	1212.55	5098.53	1310.81	24096.6	25751.3	2083.29	6644.33
tr|D2KMK0|D2KMK0_CAPHI	6	1	268.09	0.460785	0.583958	1.93952	0.102666	Control	AF samples	24809	ATP synthase subunit a OS=Capra hircus OX=9925 GN=ATP6 PE=3 SV=1									1087.63	3813.72	1514.4	3288.37	2045.39	3254.81	5117.48	2532.41
tr|A0A452DRH5|A0A452DRH5_CAPHI	5	3	280.99	0.461144	0.583958	1.06322	0.102576	Control	AF samples	65933.2	Uncharacterized protein OS=Capra hircus OX=9925 GN=IGFALS PE=4 SV=1									301.929	531.695	636.941	365.748	1768.64	169.152	141.869	5925.31
tr|A0A452FVC8|A0A452FVC8_CAPHI;tr|A0A452FVF1|A0A452FVF1_CAPHI;tr|A0A452FVG6|A0A452FVG6_CAPHI;tr|A0A452FVG7|A0A452FVG7_CAPHI;tr|A0A452FVV5|A0A452FVV5_CAPHI;tr|A0A452FWD0|A0A452FWD0_CAPHI	4	2	152.47	0.462575	0.584271	1.38675	0.102219	Control	AF samples	87744.2	FERM domain-containing protein OS=Capra hircus OX=9925 GN=EPB41L3 PE=4 SV=1									370.737	790.707	1920.95	551.223	7848.6	9789.58	612.1	3015.07
tr|A0A452F4M2|A0A452F4M2_CAPHI	38	1	2800.01	0.4626	0.584271	5.40982	0.102212	Control	AF samples	39742.3	L-lactate dehydrogenase OS=Capra hircus OX=9925 GN=LDH-A PE=3 SV=1									22.793	0	0	72.4286	2042.93	88.1354	0	1475.41
tr|A0A452F898|A0A452F898_CAPHI	1	1	23	0.462657	0.584271	1.2049	0.102198	AF samples	Control	60133.8	SH2 domain-containing protein OS=Capra hircus OX=9925 GN=SH2B3 PE=3 SV=1									56.9693	44.2788	0	761.466	2788.35	3606.33	7.46438	250.954
tr|A0A452EQS5|A0A452EQS5_CAPHI;tr|A0A452EQS9|A0A452EQS9_CAPHI;tr|A0A452G2P1|A0A452G2P1_CAPHI	10	4	440.33	0.462846	0.584271	1.13061	0.102151	Control	AF samples	38449.1	Uncharacterized protein OS=Capra hircus OX=9925 GN=HNRNPA3 PE=4 SV=1									2710.43	11473.8	19930.4	8732.06	17490	19945.1	10532.5	14940.8
tr|A0A452FUU4|A0A452FUU4_CAPHI	22	7	1405.11	0.464307	0.584866	1.32108	0.101789	Control	AF samples	76245.6	Carn_acyltransf domain-containing protein OS=Capra hircus OX=9925 GN=CPT1B PE=3 SV=1									813.635	2007.85	2827.51	2381.05	9423.73	3174.83	2356.66	1616.01
tr|A0A452FB11|A0A452FB11_CAPHI	17	11	1014.8	0.46431	0.584866	1.05984	0.101788	AF samples	Control	29585.6	Proteasome subunit alpha type OS=Capra hircus OX=9925 GN=PSMA1 PE=3 SV=1									13550.6	24702.9	61095.9	25012.7	78343.7	127424	20604.7	58049
tr|A0A452ECK1|A0A452ECK1_CAPHI	5	1	238.17	0.465198	0.584866	4.45301	0.101569	Control	AF samples	30118.6	CUE domain-containing protein OS=Capra hircus OX=9925 GN=TOLLIP PE=3 SV=1									23.5496	0.643771	177.327	0	1096.21	4648.75	0	638.868
tr|A0A452DRV7|A0A452DRV7_CAPHI;tr|A0A452DRY3|A0A452DRY3_CAPHI	11	6	520.53	0.465224	0.584866	1.038	0.101563	Control	AF samples	111731	Uncharacterized protein OS=Capra hircus OX=9925 GN=CTNNA1 PE=3 SV=1									515.527	1745.45	4171.97	5083.51	2122.5	11172.3	2543.55	2230.03
tr|A0A075VRE8|A0A075VRE8_CAPHI	6	3	244.81	0.465618	0.584866	1.36722	0.101466	Control	AF samples	15823.1	Cellular retinol binding protein 1 (Fragment) OS=Capra hircus OX=9925 GN=CRBP1 PE=2 SV=1									1529.14	689.692	1622.07	1645.88	7631.21	16487.9	592.145	13338.6
tr|A0A452EV50|A0A452EV50_CAPHI	32	4	1766.55	0.466144	0.584866	1.04383	0.101337	AF samples	Control	72209.1	Uncharacterized protein OS=Capra hircus OX=9925 PE=4 SV=1									415.954	2328.26	1756.81	2152.68	2151.76	8189.95	1387.29	1589.49
tr|A0A452EYP4|A0A452EYP4_CAPHI	8	4	500.32	0.466189	0.584866	1.19524	0.101326	Control	AF samples	26541.9	PWWP domain-containing protein OS=Capra hircus OX=9925 GN=HDGF PE=4 SV=1									721.588	1299.11	962.346	2726.07	9477.83	19822.4	571.277	9276.25
tr|A0A452FAB7|A0A452FAB7_CAPHI	18	11	936.38	0.466231	0.584866	1.68701	0.101315	Control	AF samples	58871.3	Seryl-tRNA synthetase OS=Capra hircus OX=9925 GN=SARS1 PE=3 SV=1									1316.98	4732.48	4236.89	1323.46	15115	29529.4	3164.42	18209.1
tr|A0A452DJZ6|A0A452DJZ6_CAPHI	20	9	1043.04	0.466693	0.584988	2.20011	0.101202	Control	AF samples	52728.4	M20_dimer domain-containing protein OS=Capra hircus OX=9925 GN=CNDP2 PE=3 SV=1									2047.46	1945.68	661.718	2961.95	28905.3	43092.6	159.95	48858.9
tr|A0A452E7A9|A0A452E7A9_CAPHI;tr|A0A452E7B9|A0A452E7B9_CAPHI	76	20	4509.46	0.467382	0.585282	1.06308	0.101034	Control	AF samples	107302	Uncharacterized protein OS=Capra hircus OX=9925 GN=ACTN4 PE=3 SV=1									5775.5	15791.1	23659.6	16116.5	31385.7	63713.5	13253.8	21906.6
tr|A0A452E8R5|A0A452E8R5_CAPHI;tr|A0A452FYY1|A0A452FYY1_CAPHI;tr|A0A452FZ17|A0A452FZ17_CAPHI	1	1	28.94	0.467972	0.585282	2.33826	0.10089	AF samples	Control	29550.8	Peptidase_M24 domain-containing protein OS=Capra hircus OX=9925 GN=LOC102190867 PE=4 SV=1									135.073	429.133	729.752	0	0	869.92	0	2125.42
tr|A0A452FB35|A0A452FB35_CAPHI;tr|A0A452FAR2|A0A452FAR2_CAPHI	4	3	133.43	0.468021	0.585282	1.07357	0.100878	AF samples	Control	40488.1	L-type lectin-like domain-containing protein OS=Capra hircus OX=9925 GN=LMAN2 PE=4 SV=1									456.661	930.856	5001.15	1398.47	3671.21	5315.92	1371.88	1303.78
tr|A0A452EBG5|A0A452EBG5_CAPHI	3	1	150.07	0.468896	0.58592	3.50592	0.100665	Control	AF samples	36762.4	Aldo_ket_red domain-containing protein OS=Capra hircus OX=9925 GN=LOC102187204 PE=3 SV=1									0	0	907.27	795.575	22135	5413.95	0	11046.6
tr|A0A452FQK2|A0A452FQK2_CAPHI	47	12	2774.01	0.469725	0.586444	1.72248	0.100464	Control	AF samples	103628	Aminopeptidase OS=Capra hircus OX=9925 GN=NPEPPS PE=3 SV=1									12934	4209.26	5256.56	8829.38	121069	124840	851.836	134464
tr|A0A452DM14|A0A452DM14_CAPHI;tr|A0A452E0L3|A0A452E0L3_CAPHI;tr|A0A452F945|A0A452F945_CAPHI	6	4	240.6	0.470057	0.586444	1.66107	0.100384	Control	AF samples	17684	Ribosomal_L23eN domain-containing protein OS=Capra hircus OX=9925 GN=LOC102187846 PE=3 SV=1									641.295	735.264	1081.77	212.849	6826.58	10964.9	616.303	1592.44
tr|A0A452EL67|A0A452EL67_CAPHI	11	4	585.73	0.47056	0.586444	1.48434	0.100263	AF samples	Control	62320.7	Acetyl-CoA carboxylase kinase OS=Capra hircus OX=9925 GN=PRKAA2 PE=3 SV=1									1559.18	782.071	1296.29	262.757	14310.6	6073.76	64.9366	1718.36
tr|A0A452E6Q6|A0A452E6Q6_CAPHI;tr|A0A452E6V8|A0A452E6V8_CAPHI	6	4	224.65	0.470776	0.586444	1.21626	0.100211	Control	AF samples	82428.3	ATP-dependent RNA helicase DDX1 OS=Capra hircus OX=9925 GN=DDX1 PE=3 SV=1									517.303	6600.56	9436.79	5282.88	6432.51	8200.02	6353.26	2220.77
tr|A0A452ESH4|A0A452ESH4_CAPHI	2	2	123.6	0.47206	0.586757	1.37164	0.0999021	AF samples	Control	60138.3	Glycerol kinase OS=Capra hircus OX=9925 PE=3 SV=1									164.787	539.6	1650.94	505.03	761.886	3428.1	308.551	1513.49
tr|A0A452FDR4|A0A452FDR4_CAPHI	4	3	180.89	0.472358	0.586757	1.8177	0.0998308	Control	AF samples	88081.9	Signal transducer and activator of transcription OS=Capra hircus OX=9925 GN=STAT3 PE=3 SV=1									229.364	221.659	280.948	403.06	1546.41	3366.93	327.917	1734.15
tr|A0A452E9V7|A0A452E9V7_CAPHI	3	1	119.31	0.472488	0.586757	1.00841	0.0997996	Control	AF samples	22384.5	Uncharacterized protein OS=Capra hircus OX=9925 PE=4 SV=1									2010.41	19606.6	74543.2	24587	12461.1	16629.6	25469.2	44029.2
tr|A0A452F6T0|A0A452F6T0_CAPHI	4	2	184.37	0.472489	0.586757	1.20428	0.0997994	AF samples	Control	12212.7	Ig-like domain-containing protein OS=Capra hircus OX=9925 PE=4 SV=1									853.867	1344.78	825.279	1396.99	3748.49	20431.2	118.552	4866.05
tr|A0A452F7T4|A0A452F7T4_CAPHI	1	1	60.83	0.474043	0.587063	5.11342	0.0994287	AF samples	Control	27537.3	Uncharacterized protein OS=Capra hircus OX=9925 GN=CASP14 PE=3 SV=1									127.41	0	426.515	0	0	906.089	0	0
tr|A0A452DK85|A0A452DK85_CAPHI	65	13	4704.5	0.474202	0.587063	2.02603	0.0993909	Control	AF samples	43387.9	Pyruvate dehydrogenase E1 component subunit alpha OS=Capra hircus OX=9925 GN=PDHA1 PE=4 SV=1									34942.3	12703.7	31927.2	23556.8	629303	1.04062e+06	2508.68	145111
tr|A0A452DTE4|A0A452DTE4_CAPHI	1	1	28.73	0.474272	0.587063	1.16496	0.0993743	Control	AF samples	62269.8	Solute carrier family 30 member 9 OS=Capra hircus OX=9925 GN=SLC30A9 PE=3 SV=1									275.651	120.132	46.7118	214.977	3774.7	3944.28	0	231.267
tr|A0A452ECG9|A0A452ECG9_CAPHI;tr|A0A452EC25|A0A452EC25_CAPHI	22	5	1113.12	0.47437	0.587063	1.68784	0.0993509	Control	AF samples	102319	Hexokinase OS=Capra hircus OX=9925 GN=HK2 PE=3 SV=1									325.768	246.012	342.542	211.631	2288.91	2513.02	304.648	1446.36
tr|A0A452G4T8|A0A452G4T8_CAPHI	9	6	586.54	0.474659	0.587063	1.21257	0.0992823	AF samples	Control	35274.3	Beta-sarcoglycan OS=Capra hircus OX=9925 GN=SGCB PE=3 SV=1									2230.87	1199.16	1629.32	2394.1	20385.9	14455.4	238.405	8889.96
tr|A0A452EZ94|A0A452EZ94_CAPHI	4	1	218.35	0.47493	0.587063	1.92553	0.0992182	Control	AF samples	14076.5	40S ribosomal protein S20 OS=Capra hircus OX=9925 GN=RPS20 PE=3 SV=1									3361.31	1269.17	931.249	1838.45	45570.8	66575.6	144.47	16282.1
tr|A0A452E2Y0|A0A452E2Y0_CAPHI	17	10	933.98	0.475582	0.587418	1.096	0.0990638	AF samples	Control	50892.7	Clusterin OS=Capra hircus OX=9925 GN=LOC102182127 PE=3 SV=1									6388.78	8403.65	11618.5	8436.29	37054.4	28858.1	2557.14	74396.7
tr|A0A452FCK2|A0A452FCK2_CAPHI;tr|A0A452FCY5|A0A452FCY5_CAPHI;tr|A0A452FD13|A0A452FD13_CAPHI;tr|A0A452FD67|A0A452FD67_CAPHI;tr|A0A452FDI6|A0A452FDI6_CAPHI	8	4	174.03	0.476501	0.587512	1.64069	0.0988471	Control	AF samples	196866	LIM zinc-binding domain-containing protein OS=Capra hircus OX=9925 GN=NRAP PE=4 SV=1									38.1703	168.458	420.883	184.098	78.6871	699.111	300.977	124.038
Q5VI41|ITB2_CAPHI	344	38	7195.18	0.47651	0.587512	1.37645	0.098845	AF samples	Control	84391.3	Integrin beta-2 OS=Capra hircus OX=9925 GN=ITGB2 PE=2 SV=1									10263.3	36421.3	170853	31474.1	106915	19790.8	24441.8	249431
tr|A0A452EL50|A0A452EL50_CAPHI	13	5	739.21	0.476756	0.587512	2.13877	0.098787	Control	AF samples	44760.8	Actin-related protein 2 OS=Capra hircus OX=9925 GN=ACTR2 PE=3 SV=1									1692.69	5667.88	1439.96	6766.13	22783.1	45839.4	6947.58	14953.5
tr|A0A452FUU1|A0A452FUU1_CAPHI;tr|A0A452FVJ2|A0A452FVJ2_CAPHI	13	2	676.76	0.477761	0.588048	1.59746	0.098551	Control	AF samples	70670.8	Polyadenylate-binding protein OS=Capra hircus OX=9925 GN=PABPC1 PE=3 SV=1									420.313	291.308	957.912	486.031	6387.85	8381.84	65.2039	7274.44
tr|A0A452FFQ6|A0A452FFQ6_CAPHI	3	1	112.55	0.478281	0.588048	2.84415	0.0984292	Control	AF samples	68158.6	Uncharacterized protein OS=Capra hircus OX=9925 GN=ACAD9 PE=3 SV=1									388.726	1769.08	1335.87	1336.95	449.237	5752.9	3609.17	281.817
tr|A0A452F411|A0A452F411_CAPHI	8	2	355.51	0.478368	0.588048	1.31947	0.0984089	AF samples	Control	22080.5	Uncharacterized protein OS=Capra hircus OX=9925 PE=3 SV=1									1883.1	1899.1	7904.96	2306.41	30392.3	27622.5	453.808	9778.05
tr|A0A452F043|A0A452F043_CAPHI	7	2	318.42	0.478685	0.588048	1.54287	0.098335	AF samples	Control	177594	Uncharacterized protein OS=Capra hircus OX=9925 GN=UGGT1 PE=3 SV=1									1342.81	243.089	502.248	647.638	7405.79	2486.33	74.4864	2638.14
tr|A0A452ES59|A0A452ES59_CAPHI	8	7	435.98	0.479385	0.588048	1.07674	0.0981718	Control	AF samples	24967.1	Uncharacterized protein OS=Capra hircus OX=9925 GN=CD99 PE=3 SV=1									836.411	2813.82	7396.8	2024.17	6873.84	3475.32	2860.23	5482.67
tr|A0A452FAH1|A0A452FAH1_CAPHI	26	11	925.17	0.479858	0.588048	1.73328	0.0980616	Control	AF samples	65548.1	Uncharacterized protein OS=Capra hircus OX=9925 GN=CKAP4 PE=4 SV=1									1173.44	1579.57	3360.23	1490.81	11042.1	13580.7	1723.6	17718.7
tr|A0A452E4U4|A0A452E4U4_CAPHI	5	3	335.18	0.480161	0.588048	1.60877	0.0979913	AF samples	Control	63222.7	Ecto-5'-nucleotidase OS=Capra hircus OX=9925 GN=NT5E PE=3 SV=1									275.03	1355.26	2743.95	874.903	5759.19	11847.2	285.9	1077.63
tr|A0A452DWU1|A0A452DWU1_CAPHI	25	16	1607.69	0.480628	0.588048	1.05219	0.0978831	Control	AF samples	11367.3	Histone H4 OS=Capra hircus OX=9925 GN=LOC106503503 PE=3 SV=1									5847.35	11196.7	12996.5	8634.56	39989.4	51326.2	7910.23	10285.5
Q9TTY8|GSTP1_CAPHI	3219	406	72429.2	0.480759	0.588048	1.08191	0.0978526	Control	AF samples	23630.2	Glutathione S-transferase P OS=Capra hircus OX=9925 GN=GSTP1 PE=2 SV=2									436957	1.4001e+06	1.67087e+06	2.60409e+06	2.94476e+06	3.11599e+06	1.44768e+06	2.59378e+06
tr|A0A452FQW9|A0A452FQW9_CAPHI	2	1	87.03	0.481076	0.588048	1.03885	0.0977792	AF samples	Control	47337	PIPK domain-containing protein OS=Capra hircus OX=9925 GN=PIP4K2B PE=4 SV=1									459.4	264.856	652.287	831.533	3166.33	9093.41	3.90529	4011.78
tr|A0A452DWD9|A0A452DWD9_CAPHI	2	2	125.4	0.48122	0.588048	1.88297	0.097746	Control	AF samples	6519.62	Uncharacterized protein OS=Capra hircus OX=9925 GN=LOC102168533 PE=4 SV=1									13005.4	38670.7	39615.2	45104.3	65022.9	68604.7	64300.8	22503.7
tr|A0A452EPC6|A0A452EPC6_CAPHI	34	14	1978.2	0.482809	0.58857	2.2386	0.0973797	Control	AF samples	52990.8	Uncharacterized protein OS=Capra hircus OX=9925 PE=4 SV=1									10819	21199.8	48991	14961.6	206093	84794.6	14640.1	563377
tr|A0A452F8J5|A0A452F8J5_CAPHI	6	1	379.19	0.483722	0.58857	1.4072	0.0971705	Control	AF samples	10365.9	Dynein light chain OS=Capra hircus OX=9925 GN=DYNLL1 PE=3 SV=1									347.287	488.014	406.684	159.534	2078.66	5836	244.236	1727.95
tr|A0A452DU05|A0A452DU05_CAPHI;tr|A0A452DU11|A0A452DU11_CAPHI	10	4	565.24	0.483785	0.58857	1.14695	0.0971559	AF samples	Control	62678.5	AB hydrolase-1 domain-containing protein OS=Capra hircus OX=9925 GN=EPHX2 PE=4 SV=1									864.641	848.431	2801.83	1572.87	8104.1	3000.58	681.691	6083.43
tr|A0A452EW11|A0A452EW11_CAPHI;tr|A0A452EW20|A0A452EW20_CAPHI	8	5	376.64	0.483825	0.58857	1.11405	0.097147	AF samples	Control	92157.3	Uncharacterized protein OS=Capra hircus OX=9925 GN=C7 PE=3 SV=1									138.614	285.948	644.719	512.266	542.253	1728.25	231.694	1216.39
Q36347|COX1_CAPHI	3232	415	67967.7	0.483839	0.58857	1.18681	0.0971438	Control	AF samples	57029.4	Cytochrome c oxidase subunit 1 OS=Capra hircus OX=9925 GN=MT-CO1 PE=3 SV=2									390175	894722	920396	1.54758e+06	1.58784e+06	1.56211e+06	970563	2.57931e+06
tr|A0A452DSP1|A0A452DSP1_CAPHI	27	12	1518.47	0.483846	0.58857	1.1832	0.097142	Control	AF samples	55981.1	Ubiquitin carboxyl-terminal hydrolase OS=Capra hircus OX=9925 GN=USP14 PE=3 SV=1									15259.1	3855.61	5743.5	9452.7	81118.1	130844	1736.73	69070.4
tr|A0A452G6Z4|A0A452G6Z4_CAPHI	17	2	968.47	0.484861	0.589358	1.55006	0.0969103	AF samples	Control	51977.5	ATP synthase F1 subunit alpha OS=Capra hircus OX=9925 PE=3 SV=1									104.968	650.786	1616.09	1603.52	3045.16	3212.36	448.461	438.869
tr|A0A452EH90|A0A452EH90_CAPHI	8	3	452.74	0.48529	0.589433	2.96505	0.0968126	Control	AF samples	47866.4	Lactadherin OS=Capra hircus OX=9925 GN=MFGE8 PE=4 SV=1									462.858	92.9636	625.069	314.817	6167.01	10246.1	660.129	322.841
tr|A0A452ETW3|A0A452ETW3_CAPHI;tr|A0A452ETW6|A0A452ETW6_CAPHI;tr|A0A452EUD0|A0A452EUD0_CAPHI;tr|A0A452G264|A0A452G264_CAPHI;tr|A0A452G7U7|A0A452G7U7_CAPHI	4	3	153.73	0.485846	0.589433	1.17657	0.0966863	AF samples	Control	60009.4	Importin subunit alpha OS=Capra hircus OX=9925 GN=KPNA6 PE=3 SV=1									598.063	877.303	939.004	1526.85	6401.31	4942.79	478.645	2162.55
tr|A0A452FSL3|A0A452FSL3_CAPHI	6	3	250.89	0.486024	0.589433	2.18056	0.0966459	Control	AF samples	31178.1	Uncharacterized protein OS=Capra hircus OX=9925 GN=NEBL PE=4 SV=1									62.9236	2687.78	234.603	68.8314	1404.21	1499.82	1842.53	4419.13
tr|A0A452FNY5|A0A452FNY5_CAPHI	1	1	26.3	0.487158	0.589934	21.6942	0.0963893	Control	AF samples	22408.9	Uncharacterized protein OS=Capra hircus OX=9925 GN=SAR1B PE=3 SV=1									10.3345	0	346.394	0.21711	162.62	390.719	1539.25	0
tr|A0A452G3F4|A0A452G3F4_CAPHI	3	1	124.5	0.487171	0.589934	2.29932	0.0963862	Control	AF samples	12485.6	Uncharacterized protein OS=Capra hircus OX=9925 GN=BOLA3 PE=3 SV=1									0	16.8452	289.058	0	1403.77	3774.81	0	110.39
tr|A0A452G0J5|A0A452G0J5_CAPHI	1	1	44.87	0.488314	0.590872	2.24771	0.0961287	AF samples	Control	57444.4	Uncharacterized protein OS=Capra hircus OX=9925 GN=RBM39 PE=4 SV=1									33.3148	381.953	173.63	67.1835	235.227	1014.84	29.5709	400.55
tr|A0A452F6L7|A0A452F6L7_CAPHI	3	2	99.53	0.489487	0.591605	1.0172	0.0958657	Control	AF samples	37298.8	DUF1394 domain-containing protein OS=Capra hircus OX=9925 GN=CYRIA PE=3 SV=1									224.173	132.748	0.00345708	268.582	452.817	1178.24	67.777	1347.28
tr|A0A452DVM2|A0A452DVM2_CAPHI	9	2	459.95	0.489853	0.591605	2.36935	0.0957838	AF samples	Control	22540.9	Uncharacterized protein OS=Capra hircus OX=9925 GN=RAB10 PE=4 SV=1									460.382	136.578	497.692	4.90064	640.421	382.284	91.699	11.0311
tr|A0A452EW27|A0A452EW27_CAPHI;tr|A0A452EW49|A0A452EW49_CAPHI	31	13	1989.7	0.490084	0.591605	1.08702	0.0957322	AF samples	Control	77608.4	Uncharacterized protein OS=Capra hircus OX=9925 GN=LOC102172488 PE=3 SV=1									12011.8	6525.96	3417.18	9944.54	33674.2	4657.64	1646.48	102414
tr|A0A452EAT2|A0A452EAT2_CAPHI	3	1	124.89	0.490394	0.591605	5.65945	0.0956631	AF samples	Control	150584	Angiotensin-converting enzyme OS=Capra hircus OX=9925 GN=ACE PE=3 SV=1									209.727	8515.51	433.182	1308.33	3078.43	5189.49	228.696	2631.4
tr|A0A452FEZ4|A0A452FEZ4_CAPHI;tr|A0A452FEG8|A0A452FEG8_CAPHI;tr|A0A452FES1|A0A452FES1_CAPHI	44	18	3660.95	0.491676	0.592431	1.95632	0.0953778	Control	AF samples	41352.2	Succinate--CoA ligase [ADP/GDP-forming] subunit alpha, mitochondrial OS=Capra hircus OX=9925 GN=SUCLG1 PE=3 SV=1									39638.9	22059	41714.8	21716.5	676641	1.12694e+06	2654.19	255946
tr|A0A452FL53|A0A452FL53_CAPHI	46	27	3204.99	0.491817	0.592431	1.82302	0.0953466	Control	AF samples	19445	Uncharacterized protein OS=Capra hircus OX=9925 GN=MYL7 PE=4 SV=1									23292.5	22659.5	33204.8	32780.5	70764.9	109231	48800	15073.8
tr|A0A452FCG5|A0A452FCG5_CAPHI	16	6	641.08	0.492829	0.592788	1.01877	0.0951227	Control	AF samples	75382.6	Aldolase_II domain-containing protein OS=Capra hircus OX=9925 GN=ADD3 PE=3 SV=1									1435.65	3023.68	6582.7	7076.61	6022.5	8267.6	3389.16	16830.9
tr|A0A452G286|A0A452G286_CAPHI	7	3	289.73	0.493188	0.592788	1.2869	0.0950435	AF samples	Control	13249.3	40S ribosomal protein S19 OS=Capra hircus OX=9925 PE=3 SV=1									1418.74	973.04	2057.62	3556.96	6447.82	18997.5	570.828	6867.12
tr|A0A452FZ07|A0A452FZ07_CAPHI;tr|A0A452FZS7|A0A452FZS7_CAPHI	3	1	193.56	0.493438	0.592788	3.66787	0.0949882	Control	AF samples	33896.2	Uncharacterized protein OS=Capra hircus OX=9925 GN=LOC102174428 PE=3 SV=1									490.684	0	5393.37	2527.16	3247.77	3489.67	6578.34	2430.11
tr|A0A452E8Q5|A0A452E8Q5_CAPHI	4	3	306.09	0.493589	0.592788	1.11334	0.094955	AF samples	Control	13882.7	Thioredoxin domain-containing protein 17 OS=Capra hircus OX=9925 GN=TXNDC17 PE=4 SV=1									4252.22	3489.87	6351.93	6573.46	35697.4	46530.4	787.94	34100.7
tr|A0A452EN12|A0A452EN12_CAPHI	4	2	214.39	0.496374	0.595085	1.06022	0.0943451	AF samples	Control	31240.2	S-methyl-5'-thioadenosine phosphorylase OS=Capra hircus OX=9925 GN=MTAP PE=3 SV=1									1150.61	1426.34	468.22	7460.66	18382.5	23309.2	670.184	16786.4
tr|A0A452FL38|A0A452FL38_CAPHI;tr|A0A452FLP4|A0A452FLP4_CAPHI	213	11	13485.4	0.496681	0.595085	1.24459	0.0942782	AF samples	Control	143373	Uncharacterized protein OS=Capra hircus OX=9925 GN=MYBPC3 PE=4 SV=1									1296.27	2578.93	9587.06	2658.63	57819.4	41833.8	257.927	2715.52
tr|A0A452EB93|A0A452EB93_CAPHI	7	3	328.59	0.496791	0.595085	1.56483	0.0942542	AF samples	Control	52533	cGMP-dependent protein kinase OS=Capra hircus OX=9925 GN=PRKG1 PE=3 SV=1									141.607	209.182	153.441	619.83	1579.69	883.503	56.4737	1315.1
tr|A0A452G2E9|A0A452G2E9_CAPHI	3	2	155.22	0.496984	0.595085	1.86697	0.0942122	Control	AF samples	15271.6	Uncharacterized protein OS=Capra hircus OX=9925 GN=COA1 PE=4 SV=1									538.84	1691.19	1520.14	1138.55	5114.21	1483.72	2275.95	673.033
tr|A0A452EIK0|A0A452EIK0_CAPHI	14	7	478.68	0.49787	0.595268	1.25245	0.09402	Control	AF samples	50856.3	Septin-7 OS=Capra hircus OX=9925 GN=SEPTIN7 PE=3 SV=1									129.192	506.199	972.164	824.402	5306.29	5445.46	341.548	2609.98
tr|A0A452FZD6|A0A452FZD6_CAPHI;tr|A0A452FZV2|A0A452FZV2_CAPHI	3	2	105.92	0.497879	0.595268	1.40324	0.0940181	Control	AF samples	62810.1	Geranylgeranyl transferase type II subunit alpha OS=Capra hircus OX=9925 GN=RABGGTA PE=3 SV=1									779.614	4764.2	11304.7	717.109	3064.94	2821.28	5700.59	2411.94
tr|A0A452EVH6|A0A452EVH6_CAPHI	139	2	10405.1	0.498313	0.595344	1.5166	0.0939241	Control	AF samples	75216.6	Annexin OS=Capra hircus OX=9925 GN=ANXA6 PE=3 SV=1									2302.83	557.482	642.807	632.917	17759.2	11187.3	113.868	15917.7
tr|A0A452FEW6|A0A452FEW6_CAPHI	60	28	5074.76	0.499218	0.595982	1.68295	0.0937289	Control	AF samples	31202.1	Troponin T2, cardiac type OS=Capra hircus OX=9925 GN=TNNT2 PE=3 SV=1									57189.6	13431	37901.6	19767.9	1.05706e+06	647036	3543.19	149719
tr|A0A452DZF9|A0A452DZF9_CAPHI;tr|A0A452DZG5|A0A452DZG5_CAPHI;tr|A0A452DZH1|A0A452DZH1_CAPHI	1	1	31.23	0.501447	0.596218	1.38909	0.0932508	Control	AF samples	20332.5	Uncharacterized protein OS=Capra hircus OX=9925 GN=MXRA7 PE=4 SV=1									122.565	191.106	200.952	0	0	196.361	191.032	0
tr|A0A452G9B1|A0A452G9B1_CAPHI	2	1	137.08	0.501449	0.596218	1.26424	0.0932503	Control	AF samples	46719.8	Uncharacterized protein OS=Capra hircus OX=9925 GN=SCRN2 PE=3 SV=1									4790.2	1785.79	8028.75	2480.4	30464.1	44876.1	1017.34	42766.3
tr|A0A452FL25|A0A452FL25_CAPHI;tr|A0A452FLE8|A0A452FLE8_CAPHI	10	1	498.06	0.501707	0.596218	1.08425	0.0931952	Control	AF samples	36083	Apolipoprotein E OS=Capra hircus OX=9925 GN=APOE PE=2 SV=1									1465.52	128.168	199.576	347.183	7049.65	2750.46	102.912	5354.54
tr|A0A452FVD7|A0A452FVD7_CAPHI;tr|A0A452FW02|A0A452FW02_CAPHI	2	1	67.52	0.501766	0.596218	15.3264	0.0931827	AF samples	Control	63389.8	MAGE domain-containing protein OS=Capra hircus OX=9925 GN=MAGED2 PE=4 SV=1									1676.88	0	894.296	953.297	903.008	417.177	0	450.117
tr|A0A452FGH9|A0A452FGH9_CAPHI	7	2	391.37	0.501811	0.596218	3.2748	0.093173	Control	AF samples	19845.2	Uncharacterized protein OS=Capra hircus OX=9925 GN=MYL9 PE=4 SV=1									349.729	262.518	1008.98	448.445	3004.31	1581.31	888.219	11927.5
tr|A0A452DQL0|A0A452DQL0_CAPHI;tr|A0A452DQR6|A0A452DQR6_CAPHI	2	1	43.72	0.501995	0.596218	3.17645	0.0931338	AF samples	Control	49229.1	Vesicle-fusing ATPase OS=Capra hircus OX=9925 GN=VPS4B PE=3 SV=1									0	48.4841	149.736	0	0	547.46	0	0
tr|A0A452EBZ9|A0A452EBZ9_CAPHI	29	15	1581.48	0.502015	0.596218	1.16582	0.0931296	AF samples	Control	41293	LRRcap domain-containing protein OS=Capra hircus OX=9925 GN=PPP1R7 PE=4 SV=1									14497.9	8178.44	18291.3	8509.99	112315	103347	1542.12	68050
tr|A0A452EYY2|A0A452EYY2_CAPHI;tr|A0A452EZC4|A0A452EZC4_CAPHI	2	1	76.57	0.502726	0.596432	1.67432	0.0929784	Control	AF samples	69734.9	Uncharacterized protein OS=Capra hircus OX=9925 GN=FXR1 PE=3 SV=1									1246.58	1147.66	4338.35	12169.3	4038.65	2610.19	7668.16	4266.72
tr|A0A452DT02|A0A452DT02_CAPHI	14	1	697.47	0.503081	0.596432	3.29906	0.0929029	Control	AF samples	15301.9	Histone H3 OS=Capra hircus OX=9925 GN=LOC102182848 PE=3 SV=1									492.016	9537.7	2581.48	5551.8	1368.8	1543.22	17434.1	2543.37
tr|A0A452FGR4|A0A452FGR4_CAPHI	1	1	37.67	0.503422	0.596432	1.41993	0.0928305	Control	AF samples	30337.3	Proteasome inhibitor PI31 subunit OS=Capra hircus OX=9925 GN=PSMF1 PE=3 SV=1									153.984	955.75	1265.84	1158.27	7265.22	6333.17	704.616	4366.6
tr|A0A452FPN7|A0A452FPN7_CAPHI	9	4	609.38	0.504096	0.596432	1.80226	0.0926878	Control	AF samples	25954.1	Uncharacterized protein OS=Capra hircus OX=9925 GN=GPX3 PE=3 SV=1									2969.03	1119.34	1932.66	1149.82	25291.8	42400.6	158.307	27924.3
tr|A0A452E545|A0A452E545_CAPHI	16	6	1074.43	0.504333	0.596432	1.39892	0.0926379	AF samples	Control	51320.2	Angiotensin 1-10 OS=Capra hircus OX=9925 GN=AGT PE=3 SV=1									1491.23	3015.33	12094.5	7155.21	12941.3	32741.5	662.613	39998.2
tr|A0A452FR07|A0A452FR07_CAPHI	3	2	134.96	0.504424	0.596432	1.74623	0.0926185	AF samples	Control	75914.7	Glutamine amidotransferase OS=Capra hircus OX=9925 GN=GMPS PE=4 SV=1									225.543	2507.05	1559.83	2715.96	4023.63	3847.26	692.563	3721.18
tr|A0A452FGG0|A0A452FGG0_CAPHI	10	5	623.29	0.504882	0.596535	1.4097	0.0925219	Control	AF samples	62445.1	Uncharacterized protein OS=Capra hircus OX=9925 GN=GPC4 PE=3 SV=1									3062.72	1051.37	3598.61	934.63	50132.6	37295.8	330.306	8244.98
tr|A0A452FQB9|A0A452FQB9_CAPHI	1	1	35.34	0.50593	0.597182	4.83765	0.0923015	Control	AF samples	41848.3	Uncharacterized protein OS=Capra hircus OX=9925 PE=4 SV=1									88.9775	56.1898	0	0	1264.17	184.207	0	3271.2
tr|A0A452G4S6|A0A452G4S6_CAPHI	3	2	240.96	0.506209	0.597182	1.17221	0.0922431	AF samples	Control	28793.2	Peptidase S1 domain-containing protein OS=Capra hircus OX=9925 GN=ELANE PE=4 SV=1									145.826	1190.21	99.4528	68.9333	5467.93	4719.86	108.111	550.511
tr|A0A452FHJ1|A0A452FHJ1_CAPHI	10	5	682.35	0.507034	0.597182	1.22242	0.0920704	AF samples	Control	14739.1	Complex I-B14.7 OS=Capra hircus OX=9925 GN=NDUFA11 PE=3 SV=1									1065.97	3742.42	4693.06	2755.69	21238.6	10636.3	1522.9	4774.21
Q6YI21|CP19A_CAPHI	274	24	5548.71	0.507328	0.597182	1.31642	0.0920089	Control	AF samples	57970.3	Aromatase OS=Capra hircus OX=9925 GN=CYP19A1 PE=2 SV=1									3864.54	2654.89	5250.24	3592.14	11624.5	8601	4263.4	9271.95
tr|A0A452ELK0|A0A452ELK0_CAPHI	12	1	702.57	0.507399	0.597182	1.98596	0.0919942	Control	AF samples	31445	Uncharacterized protein OS=Capra hircus OX=9925 GN=BCL2L13 PE=3 SV=1									606.709	928.188	1054.41	492.538	9248.2	33185.7	452.608	1328.64
tr|A0A452EVY7|A0A452EVY7_CAPHI	7	3	461.06	0.507905	0.597182	1.4743	0.0918887	Control	AF samples	13388.3	Uncharacterized protein OS=Capra hircus OX=9925 GN=AAMDC PE=4 SV=1									534.868	1077.79	2132.08	2170.26	2485.4	3205.65	1966.36	2168.29
tr|A0A452DQC8|A0A452DQC8_CAPHI	128	59	9797.08	0.508034	0.597182	1.10797	0.0918618	AF samples	Control	50711.1	Isocitrate dehydrogenase [NADP] OS=Capra hircus OX=9925 GN=IDH2 PE=3 SV=1									450474	277089	516778	377352	3.79912e+06	6.28765e+06	22746.2	1.71961e+06
tr|A0A452EI61|A0A452EI61_CAPHI	1	1	71.77	0.509598	0.598583	1.04132	0.0915371	AF samples	Control	16562.3	Uncharacterized protein OS=Capra hircus OX=9925 GN=FUOM PE=4 SV=1									3643.79	37883.1	32111.2	29191.5	65724.8	29423.9	22569.4	30688.2
tr|A0A452EFN8|A0A452EFN8_CAPHI	2	1	105.29	0.510358	0.598953	1.19819	0.09138	Control	AF samples	38264	Hydroxymethylbilane synthase OS=Capra hircus OX=9925 GN=HMBS PE=3 SV=1									417.691	3174.17	3907.42	4541.95	4475.19	6577.57	3386.18	2076.28
tr|A0A452G1P7|A0A452G1P7_CAPHI;tr|A0A452G259|A0A452G259_CAPHI	2	1	116.91	0.510659	0.598953	2.03552	0.0913179	AF samples	Control	35091.1	Link domain-containing protein OS=Capra hircus OX=9925 GN=LYVE1 PE=4 SV=1									217.686	1.29005	257.939	46.3868	0	1222.21	2.48012	514.187
tr|A0A452EW59|A0A452EW59_CAPHI	29	13	1822.06	0.511838	0.599897	2.08512	0.0910756	Control	AF samples	98565.8	Uncharacterized protein OS=Capra hircus OX=9925 GN=PDPR PE=3 SV=1									5699.62	7849.2	7906	11015.5	74717.8	79691.2	12724.5	27807.8
tr|A0A452G9P5|A0A452G9P5_CAPHI	253	4	13494.9	0.51264	0.600399	2.22006	0.0909113	Control	AF samples	223082	Uncharacterized protein OS=Capra hircus OX=9925 GN=MYH1 PE=3 SV=1									702.041	1463.68	4155.8	1203.07	3786.92	1511.75	3863.6	1602.35
tr|A0A452ETT9|A0A452ETT9_CAPHI	4	2	139.6	0.513711	0.601039	3.24553	0.0906927	AF samples	Control	30197.2	AMPKBI domain-containing protein OS=Capra hircus OX=9925 GN=PRKAB2 PE=3 SV=1									268.494	1517.39	322.294	13963.7	5800.19	41048.5	31.9933	1077.44
tr|A0A452F294|A0A452F294_CAPHI	8	3	257.34	0.513935	0.601039	1.26334	0.0906471	Control	AF samples	57125.9	Serine/threonine-protein phosphatase 2A 56 kDa regulatory subunit OS=Capra hircus OX=9925 GN=PPP2R5A PE=3 SV=1									1234.85	705.764	742.136	724.538	11359.6	18065.6	153.758	4573.31
tr|A0A452FP45|A0A452FP45_CAPHI	18	1	905.6	0.514331	0.601064	1.16461	0.0905667	AF samples	Control	114256	Transket_pyr domain-containing protein OS=Capra hircus OX=9925 GN=OGDHL PE=3 SV=1									869.655	517.692	1426.59	2129.45	3658.33	9530.79	625.928	2171.11
tr|A0A452DK15|A0A452DK15_CAPHI;tr|A0A452DK26|A0A452DK26_CAPHI;tr|A0A452DK18|A0A452DK18_CAPHI;tr|A0A452DK28|A0A452DK28_CAPHI	4	1	206.11	0.51649	0.603146	2.07179	0.0901298	Control	AF samples	46827.1	Uncharacterized protein OS=Capra hircus OX=9925 GN=LOC102179192 PE=3 SV=1									2007.02	9842.34	12790.9	20338	9581.66	10216.4	23299.6	12013.5
tr|A0A452EWP1|A0A452EWP1_CAPHI	66	27	3682.22	0.516864	0.603146	3.12576	0.0900545	Control	AF samples	171367	IF rod domain-containing protein OS=Capra hircus OX=9925 GN=SYNM PE=3 SV=1									60834.2	24087.4	26085.2	36044.3	789007	394279	2895.23	1.68178e+06
tr|A0A452E6J5|A0A452E6J5_CAPHI	4	3	189.98	0.520531	0.606051	1.95339	0.089322	Control	AF samples	59987.8	Uncharacterized protein OS=Capra hircus OX=9925 GN=CPN2 PE=4 SV=1									112.802	2617.74	46.0547	1104.47	2128.66	5480.64	2026.25	2780.12
tr|A0A452FNL4|A0A452FNL4_CAPHI	7	4	335	0.520735	0.606051	1.06803	0.0892815	Control	AF samples	25015.1	Uncharacterized protein OS=Capra hircus OX=9925 GN=RAB11B PE=4 SV=1									3465.04	7540.67	5338.6	2771.7	11315.5	18476.8	4433.56	9244.76
tr|A0A452E4U5|A0A452E4U5_CAPHI	69	30	4526.2	0.520845	0.606051	1.65971	0.0892598	Control	AF samples	52411.3	Antithrombin-III OS=Capra hircus OX=9925 GN=SERPINC1 PE=3 SV=1									41837.7	32083.4	46207.7	52272	349739	262005	18872.8	747090
tr|A0A452F3E7|A0A452F3E7_CAPHI;tr|A0A452F3Y6|A0A452F3Y6_CAPHI	6	3	273.99	0.520863	0.606051	4.09126	0.0892561	AF samples	Control	67771	Uncharacterized protein OS=Capra hircus OX=9925 GN=ILVBL PE=3 SV=1									3.53834	1050.22	3412.51	0	2651.41	496.467	110.39	1004.74
tr|A0A452FR97|A0A452FR97_CAPHI	70	31	5472.88	0.52144	0.606283	1.07662	0.089142	AF samples	Control	28892	Phosphoglycerate mutase OS=Capra hircus OX=9925 GN=PGAM1 PE=3 SV=1									161188	151586	210834	181919	1.57877e+06	1.67068e+06	29838.3	1.05416e+06
tr|A0A0A7MD22|A0A0A7MD22_CAPHI;tr|A0A452FS20|A0A452FS20_CAPHI	1	1	83.54	0.523023	0.606845	1.62363	0.0888299	Control	AF samples	22096.6	PYD and CARD domain containing OS=Capra hircus OX=9925 GN=PYCARD PE=2 SV=1									457.508	8463.01	5260.71	3128.62	2524.78	5335.76	7530.78	2917.17
tr|A0A452FZX9|A0A452FZX9_CAPHI	1	1	44.36	0.523176	0.606845	1.60637	0.0887999	Control	AF samples	35979	Uncharacterized protein OS=Capra hircus OX=9925 GN=ATPAF1 PE=3 SV=1									144.905	0	751.435	0	3531.18	6154.09	0	880.243
tr|A0A452DY37|A0A452DY37_CAPHI;tr|A0A452F7S5|A0A452F7S5_CAPHI	4	1	175.05	0.523352	0.606845	1.01292	0.0887653	AF samples	Control	14006	Beta-2-microglobulin OS=Capra hircus OX=9925 GN=B2M PE=3 SV=1									910.208	2545.83	4086.03	1828.92	7094.22	5478.56	1682.6	6699.18
tr|A0A452E4S7|A0A452E4S7_CAPHI;tr|A0A452E4U1|A0A452E4U1_CAPHI	38	3	1866.1	0.523736	0.606845	1.61274	0.0886901	AF samples	Control	49245.9	IF rod domain-containing protein OS=Capra hircus OX=9925 GN=KRT17 PE=3 SV=1									4802.76	11600.1	3408.35	15790.7	38973.1	48314.6	2989.95	17859.1
tr|A0A452FK37|A0A452FK37_CAPHI	2	1	48.52	0.523813	0.606845	1.48327	0.0886751	AF samples	Control	131773	Uncharacterized protein OS=Capra hircus OX=9925 GN=STXBP5L PE=3 SV=1									60.7378	1391.77	5016.9	616.998	2733.22	22.6397	326.873	12695.6
tr|A0A452DYG0|A0A452DYG0_CAPHI	6	1	232.74	0.52476	0.607504	1.36009	0.0884898	Control	AF samples	27199.2	GOLD domain-containing protein OS=Capra hircus OX=9925 GN=TMED9 PE=3 SV=1									110.491	180.31	184.875	327.815	2753.78	3574.54	0	2255.2
tr|A0A452E684|A0A452E684_CAPHI;tr|A0A452E692|A0A452E692_CAPHI	1	1	74.9	0.525432	0.607843	1.31485	0.0883589	AF samples	Control	38652.5	Uncharacterized protein OS=Capra hircus OX=9925 GN=RCN3 PE=4 SV=1									1491.52	1069.84	1597.15	4143.69	7059.43	8884.55	644.957	11039.7
tr|A0A452E5S8|A0A452E5S8_CAPHI	28	2	1003.34	0.52601	0.608075	1.12739	0.0882464	Control	AF samples	72145.8	Nucleolin OS=Capra hircus OX=9925 GN=NCL PE=4 SV=1									1205.66	2447.56	3087.91	5788.45	5110	10897.1	2996.18	5876.52
tr|A0A452FHI2|A0A452FHI2_CAPHI	4	1	190.06	0.52648	0.60818	2.2369	0.0881552	Control	AF samples	71768.5	Carboxylic ester hydrolase OS=Capra hircus OX=9925 GN=LOC102188073 PE=3 SV=1									1852.46	714.244	3877.71	4726.07	9703.32	15860.8	3070.94	45526.7
tr|A0A452G969|A0A452G969_CAPHI;tr|A0A452G963|A0A452G963_CAPHI	34	3	1577.91	0.527054	0.608405	1.8937	0.0880441	Control	AF samples	111176	Sodium/potassium-transporting ATPase subunit alpha OS=Capra hircus OX=9925 GN=ATP1A2 PE=3 SV=1									924.649	469.206	410.396	747.338	5725.34	3000.65	316.653	14403.4
A5JST6|RS18_CAPHI;tr|A0A452G271|A0A452G271_CAPHI	179	19	3930.47	0.527985	0.609042	1.50586	0.0878643	Control	AF samples	17718.7	40S ribosomal protein S18 OS=Capra hircus OX=9925 GN=RPS18 PE=2 SV=1									3116.11	2429.82	3748.62	4291.79	50664.2	76371.5	386.391	30090.1
tr|A0A097C2Z0|A0A097C2Z0_CAPHI	7	3	443.14	0.528568	0.609276	1.02583	0.0877521	AF samples	Control	34342.6	60S acidic ribosomal protein P0 OS=Capra hircus OX=9925 GN=RPLP0 PE=2 SV=1									1210.39	1727.03	1671.81	1841.41	11017.4	11548.2	1017.39	1710.58
tr|A0A452FU39|A0A452FU39_CAPHI;tr|A0A452FUS4|A0A452FUS4_CAPHI	13	8	488.12	0.529445	0.609849	1.04197	0.0875837	AF samples	Control	87882.7	CULLIN_2 domain-containing protein OS=Capra hircus OX=9925 GN=CUL5 PE=3 SV=1									6612.07	6779.44	7338.81	8499.31	11858.2	43238.6	3604.53	46386
P33049|CASA2_CAPHI	102	10	2056.64	0.530603	0.610577	1.57838	0.0873623	Control	AF samples	26389	Alpha-S2-casein OS=Capra hircus OX=9925 GN=CSN1S2 PE=2 SV=1									10725.7	12266.1	13703.2	17765.7	131928	72137.9	6228.41	207878
tr|A0A452EDZ4|A0A452EDZ4_CAPHI	10	5	553.04	0.530837	0.610577	1.09202	0.0873177	AF samples	Control	10890.4	Protein S100 OS=Capra hircus OX=9925 GN=S100A12 PE=3 SV=1									4488.38	36354.5	16888.1	21245.9	62154.9	56970.1	16618.5	15542.2
tr|A0A452ER57|A0A452ER57_CAPHI	43	20	2336.83	0.532379	0.610636	1.20408	0.0870244	Control	AF samples	195967	Uncharacterized protein OS=Capra hircus OX=9925 GN=LAMB2 PE=4 SV=1									4024.18	1862.9	10253	4201.67	34184.1	52727.7	2424.11	22186.8
tr|A0A452FZG2|A0A452FZG2_CAPHI;tr|A0A452FZH7|A0A452FZH7_CAPHI	3	2	100.3	0.532572	0.610636	1.79641	0.0869879	Control	AF samples	58321.6	Seryl-tRNA synthetase OS=Capra hircus OX=9925 GN=SARS2 PE=3 SV=1									250.744	310.894	487.172	468.097	6222.31	13670.4	36.9749	2696.4
tr|A0A452FR55|A0A452FR55_CAPHI	13	8	548.69	0.532756	0.610636	1.29069	0.0869531	AF samples	Control	87392.9	Glutaminyl-tRNA synthetase OS=Capra hircus OX=9925 GN=QARS1 PE=3 SV=1									3214.53	1185.39	5164.04	5033.29	23805.3	28065.7	940.898	9756.18
tr|A0A452EVD8|A0A452EVD8_CAPHI;tr|A0A452EVG3|A0A452EVG3_CAPHI	14	7	744.17	0.532939	0.610636	1.43156	0.0869185	Control	AF samples	54460.9	Adenylosuccinate lyase OS=Capra hircus OX=9925 GN=ADSL PE=3 SV=1									6106.99	5167.12	11324.6	10077.7	63427.7	56029.2	5953.88	53328.9
tr|A0A452EKC9|A0A452EKC9_CAPHI	10	6	408.8	0.533215	0.610636	1.35894	0.0868663	Control	AF samples	67897	Lysine--tRNA ligase OS=Capra hircus OX=9925 GN=KARS1 PE=3 SV=1									1446.07	2451.34	5239.23	2000.78	20113.9	36300.5	1808.69	9392.44
P24953|CYB_CAPHI	119	11	2508.64	0.53367	0.610636	1.05147	0.0867803	AF samples	Control	42871.1	Cytochrome b OS=Capra hircus OX=9925 GN=MT-CYB PE=3 SV=1									5482.89	8312.88	12140.7	7092.1	47824.9	45266.9	4748.71	18838.1
tr|A0A452EYX8|A0A452EYX8_CAPHI	2	1	97.31	0.53495	0.610636	2.07226	0.0865395	Control	AF samples	20863	Uncharacterized protein OS=Capra hircus OX=9925 GN=OPA3 PE=3 SV=1									179.513	0	0	0	1789.78	2371.29	0	0
tr|A0A452F0W1|A0A452F0W1_CAPHI	32	17	2061.66	0.535074	0.610636	1.2029	0.0865163	Control	AF samples	83755.6	Glycogen [starch] synthase OS=Capra hircus OX=9925 GN=GYS1 PE=3 SV=1									1619.24	3105.9	5493.64	3628.81	16972.1	9095.86	3338.45	4732.93
tr|A0A452FJM1|A0A452FJM1_CAPHI;tr|A0A452FKA1|A0A452FKA1_CAPHI;tr|A0A452FKG2|A0A452FKG2_CAPHI	7	5	419.96	0.535223	0.610636	1.43477	0.0864883	AF samples	Control	72400.8	Na(+)/Ca(2+)-exchange protein 1 OS=Capra hircus OX=9925 GN=SLC8A1 PE=3 SV=1									274.015	316.498	2105.92	384.081	7535.51	5433.94	125.56	304.625
tr|A0A452FQN0|A0A452FQN0_CAPHI;tr|A0A452FQK7|A0A452FQK7_CAPHI	20	8	1117.6	0.535506	0.610636	1.25916	0.0864353	Control	AF samples	64097.1	ATP-dependent dihydroxyacetone kinase OS=Capra hircus OX=9925 GN=TKFC PE=4 SV=1									965.963	249.089	1072.88	741.764	4265.57	7962.34	292.592	6561.25
tr|A0A452ECX7|A0A452ECX7_CAPHI	30	6	1787.37	0.535521	0.610636	1.1203	0.0864326	Control	AF samples	27764.2	14-3-3 protein theta OS=Capra hircus OX=9925 GN=YWHAQ PE=3 SV=1									22626.5	29890	41743.4	24576.6	92090.1	138667	25354.5	70342.5
tr|A0A452G220|A0A452G220_CAPHI;tr|A0A452G268|A0A452G268_CAPHI;tr|A0A452G269|A0A452G269_CAPHI	1	1	22.32	0.535804	0.610636	2.01839	0.0863795	AF samples	Control	47538.3	Uncharacterized protein OS=Capra hircus OX=9925 GN=CTBP1 PE=3 SV=1									0.679515	258.489	0	242.69	51.7334	1763.27	19.6316	134.097
tr|A0A452FPG6|A0A452FPG6_CAPHI	2	2	98.36	0.535832	0.610636	1.0684	0.0863744	AF samples	Control	35090	acidPPc domain-containing protein OS=Capra hircus OX=9925 GN=PLPP3 PE=3 SV=1									493.819	968.005	2744.79	1250.24	3516.26	4258.43	830.885	3994.11
tr|A0A452EMJ7|A0A452EMJ7_CAPHI	1	1	57.28	0.537255	0.611597	2.9506	0.086109	Control	AF samples	63299.4	Alpha/beta hydrolase domain-containing protein 16A OS=Capra hircus OX=9925 GN=ABHD16A PE=3 SV=1									110.776	0	26.7249	0	195.139	167.27	104.029	0.22651
tr|A0A452FJF9|A0A452FJF9_CAPHI	173	77	11495.4	0.537437	0.611597	2.42822	0.0860752	Control	AF samples	76952.1	Beta-1 metal-binding globulin OS=Capra hircus OX=9925 GN=TF PE=3 SV=1									281238	114778	314192	164048	3.02921e+06	3.40476e+06	17494.4	6.56147e+06
tr|A0A452DLU0|A0A452DLU0_CAPHI	64	1	3452.26	0.539148	0.613109	9.7309	0.0857582	Control	AF samples	105041	Hexokinase OS=Capra hircus OX=9925 GN=HK1 PE=3 SV=1									2929.29	1569.64	409.384	682.272	1860.56	16157.6	15201.9	10707.7
tr|A0A452DVG2|A0A452DVG2_CAPHI	43	19	1893.74	0.539911	0.613214	1.56763	0.0856175	Control	AF samples	231535	Uncharacterized protein OS=Capra hircus OX=9925 GN=DYSF PE=3 SV=1									3061.96	12634.2	11454.6	19258	24098.3	27980.4	17797.4	8248.87
tr|A0A452FJL5|A0A452FJL5_CAPHI	3	1	78.9	0.540003	0.613214	1.09724	0.0856005	AF samples	Control	26344.1	Calcyclin-binding protein OS=Capra hircus OX=9925 GN=CACYBP PE=4 SV=1									0	2015.64	3372.29	4845.48	4256.99	12878.1	1705.02	4159.54
tr|A0A452G6Y9|A0A452G6Y9_CAPHI	6	3	269.16	0.540808	0.613315	1.04559	0.0854525	Control	AF samples	25785.2	CMP/dCMP-type deaminase domain-containing protein OS=Capra hircus OX=9925 GN=APOBEC2 PE=4 SV=1									2629.1	3026.82	6834.01	5099.26	23761.8	16220.6	3156.09	8620.1
tr|A0A452F0R1|A0A452F0R1_CAPHI	4	2	261.37	0.540856	0.613315	1.11038	0.0854438	AF samples	Control	21523.5	Leucine zipper and CTNNBIP1 domain-containing protein OS=Capra hircus OX=9925 GN=LZIC PE=3 SV=1									339.594	227.794	678.494	406.238	1133.62	3205.53	152.977	1973.78
tr|A0A452EWF9|A0A452EWF9_CAPHI;tr|A0A452EWJ5|A0A452EWJ5_CAPHI	15	9	592.3	0.541247	0.613325	1.42215	0.0853721	AF samples	Control	165131	Eukaryotic translation initiation factor 3 subunit A OS=Capra hircus OX=9925 GN=EIF3A PE=3 SV=1									687.823	2755.5	11606.4	3302.13	11014.4	23740.2	1940.32	2812.46
tr|A0A452G686|A0A452G686_CAPHI	5	1	192.59	0.542056	0.61354	1.31516	0.0852242	Control	AF samples	25348.7	Glutathione S-transferase OS=Capra hircus OX=9925 GN=LOC102174170 PE=3 SV=1									1130.02	405.013	3144.9	615.556	4846.6	20617.4	589.432	7017.24
tr|A0A452G3Y3|A0A452G3Y3_CAPHI;tr|A0A452G3Z3|A0A452G3Z3_CAPHI	24	12	1312.81	0.542786	0.61354	1.5793	0.085091	Control	AF samples	50837.2	2-oxoisovalerate dehydrogenase subunit alpha OS=Capra hircus OX=9925 GN=BCKDHA PE=3 SV=1									1751.02	1857.71	1810.45	2585.45	19660.1	71730.7	716.721	5621.2
tr|A5JST4|A5JST4_CAPHI	9	7	503.27	0.542917	0.61354	1.03838	0.0850672	Control	AF samples	18897.8	Ribosomal protein S10 OS=Capra hircus OX=9925 GN=RPS10 PE=2 SV=1									904.706	2323.95	1181.29	2421.71	5432.65	7114.23	1526.85	2532.7
tr|A0A452GAJ0|A0A452GAJ0_CAPHI;tr|A0A452GAQ7|A0A452GAQ7_CAPHI	2	1	96.18	0.543113	0.61354	1.14954	0.0850316	Control	AF samples	37754	Methionine adenosyltransferase 2 subunit beta OS=Capra hircus OX=9925 GN=MAT2B PE=3 SV=1									375.221	82.4843	71.8139	446.139	2050.42	3161.89	0	3118.59
tr|A0A452FXD3|A0A452FXD3_CAPHI	13	5	574.55	0.543347	0.61354	1.44954	0.0849889	Control	AF samples	34152.3	GMP reductase OS=Capra hircus OX=9925 GN=GMPR PE=3 SV=1									2748.6	10272.3	11432.4	7587.44	79878.5	94802.5	6521.47	21496.5
tr|A0A452FCS4|A0A452FCS4_CAPHI	8	3	379.82	0.544861	0.614483	1.1052	0.0847146	AF samples	Control	37564.8	MPN domain-containing protein OS=Capra hircus OX=9925 GN=COPS5 PE=3 SV=1									2075.8	5461.75	5071.82	5690.39	16915.8	22351.9	2752.48	12494.5
tr|A0A452EG76|A0A452EG76_CAPHI;tr|A0A452EG78|A0A452EG78_CAPHI	35	14	1943.05	0.544948	0.614483	1.00904	0.084699	AF samples	Control	31475.4	Succinate dehydrogenase [ubiquinone] iron-sulfur subunit, mitochondrial OS=Capra hircus OX=9925 GN=SDHB PE=3 SV=1									27213.1	12938.8	18246.4	12705.4	306015	271808	211.104	63868
tr|A0A452G8J5|A0A452G8J5_CAPHI	7	3	379.53	0.545769	0.614977	1.4068	0.0845509	Control	AF samples	41448.4	Septin-2 OS=Capra hircus OX=9925 GN=SEPTIN2 PE=3 SV=1									364.15	166.654	144.361	432.168	4143.79	5059.64	0	3351.02
tr|A0A452E9Y1|A0A452E9Y1_CAPHI	11	6	588.36	0.546238	0.615074	1.152	0.0844665	Control	AF samples	49902.8	Pyr_redox_2 domain-containing protein OS=Capra hircus OX=9925 GN=SQOR PE=4 SV=1									905.759	535.284	3170.49	911.119	12352.3	8449.43	543.491	7472.25
tr|A0A452DL82|A0A452DL82_CAPHI	32	15	2126.11	0.547957	0.616577	1.4064	0.0841587	Control	AF samples	53963.2	Annexin OS=Capra hircus OX=9925 GN=ANXA11 PE=3 SV=1									1176.59	1767.73	2993.42	3096.5	19421.6	16167.6	1718.13	11531.6
tr|A0A452DTB9|A0A452DTB9_CAPHI	4	1	235.13	0.548965	0.617278	1.10752	0.0839792	AF samples	Control	28389	MARVEL domain-containing protein OS=Capra hircus OX=9925 GN=SYPL1 PE=3 SV=1									49.615	590.542	0.438123	396.718	557.222	689.439	199.073	1005.96
tr|A0A452G9T9|A0A452G9T9_CAPHI	30	14	2117.06	0.549676	0.617646	1.13585	0.0838528	Control	AF samples	53563.5	Uncharacterized protein OS=Capra hircus OX=9925 GN=A1BG PE=4 SV=1									72035.7	111463	140518	114630	229705	186719	58630.3	1.14147e+06
tr|A0A452FER7|A0A452FER7_CAPHI	3	2	147.8	0.55067	0.618252	1.12631	0.0836769	Control	AF samples	33263.7	Anamorsin OS=Capra hircus OX=9925 GN=CIAPIN1 PE=3 SV=1									534.479	13.6537	1260.66	373.02	4111.76	9575.25	45.0662	2993.37
tr|A0A452ELU2|A0A452ELU2_CAPHI;tr|A0A452EMU3|A0A452EMU3_CAPHI	20	9	908.54	0.550985	0.618252	1.69114	0.0836212	Control	AF samples	91723.6	Uncharacterized protein OS=Capra hircus OX=9925 GN=PKP2 PE=3 SV=1									2102.73	17595.4	20675.9	22241.8	24335.5	14161.1	26065.9	15544.9
tr|A0A452E189|A0A452E189_CAPHI;tr|A0A452E166|A0A452E166_CAPHI	19	4	796.12	0.551845	0.618769	1.119	0.0834698	Control	AF samples	96742.7	Signal transducer and activator of transcription OS=Capra hircus OX=9925 GN=STAT1 PE=3 SV=1									222.45	195.413	880.665	1725.21	6836.04	7436.41	98.5807	6652.53
tr|A0A452FBN2|A0A452FBN2_CAPHI	15	7	792.48	0.552217	0.618769	1.43118	0.0834044	Control	AF samples	35460.8	Macro domain-containing protein OS=Capra hircus OX=9925 GN=MACROD1 PE=4 SV=1									3014.02	1108.48	7869.82	1400.08	45797.9	60981.8	265.953	26141.4
tr|A0A452FS53|A0A452FS53_CAPHI;tr|A0A452FS64|A0A452FS64_CAPHI;tr|A0A452FS04|A0A452FS04_CAPHI;tr|A0A452FS38|A0A452FS38_CAPHI;tr|A0A452FRZ7|A0A452FRZ7_CAPHI;tr|A0A452FS41|A0A452FS41_CAPHI;tr|A0A452FSC5|A0A452FSC5_CAPHI;tr|A0A452FSG5|A0A452FSG5_CAPHI;tr|A0A452FSP3|A0A452FSP3_CAPHI	14	1	837.35	0.552832	0.618866	1.49465	0.0832966	AF samples	Control	58104.3	Calcium/calmodulin-dependent protein kinase OS=Capra hircus OX=9925 GN=CAMK2B PE=3 SV=1									470.961	340.238	3206.15	767.581	6822.48	12023.2	52.0719	3129.29
tr|A0A452DVS7|A0A452DVS7_CAPHI	2	2	49.14	0.553074	0.618866	1.05466	0.083254	AF samples	Control	103027	Neuropilin OS=Capra hircus OX=9925 GN=NRP1 PE=3 SV=1									213.603	184.572	344.559	235.044	2547.64	2655.18	10.5285	1669.94
tr|A0A452F148|A0A452F148_CAPHI	9	5	384.54	0.553965	0.619154	1.35228	0.0830984	AF samples	Control	39619.2	UV excision repair protein RAD23 OS=Capra hircus OX=9925 GN=RAD23A PE=3 SV=1									7497.36	1626.14	1970.31	6576.54	46277.1	33635.1	59.5364	25641.6
tr|A0A452EJT8|A0A452EJT8_CAPHI	21	4	1314.87	0.554435	0.619154	2.02251	0.0830165	Control	AF samples	57938.3	T-complex protein 1 subunit delta OS=Capra hircus OX=9925 GN=CCT4 PE=3 SV=1									3364.19	1136.3	5192.55	5068.76	27699.9	29301.7	5371.28	12513.2
tr|A0A452G821|A0A452G821_CAPHI	16	1	679.12	0.554489	0.619154	3.84714	0.0830071	AF samples	Control	57028.8	IF rod domain-containing protein OS=Capra hircus OX=9925 GN=KRT72 PE=3 SV=1									718.708	355.138	267.497	8256.24	9868.15	8924.06	120.483	716.681
tr|A0A452FWP3|A0A452FWP3_CAPHI;tr|A0A452FX48|A0A452FX48_CAPHI	168	67	11079.2	0.554978	0.61927	1.10378	0.082922	Control	AF samples	174829	4-alpha-glucanotransferase OS=Capra hircus OX=9925 GN=AGL PE=4 SV=1									75387.8	24330.2	51580.1	55022.2	524191	628733	19113.9	202319
tr|A0A452EKP2|A0A452EKP2_CAPHI	8	5	370.66	0.556922	0.621007	1.11241	0.0825855	Control	AF samples	25491.2	SGNH_hydro domain-containing protein OS=Capra hircus OX=9925 GN=PAFAH1B2 PE=4 SV=1									4026.67	1443.33	2774.2	4796.02	27094.4	33106.1	947.947	24097.4
tr|A0A452FKL8|A0A452FKL8_CAPHI	11	3	521.65	0.557327	0.621028	2.99328	0.0825156	Control	AF samples	61993.8	Uncharacterized protein OS=Capra hircus OX=9925 GN=CALD1 PE=4 SV=1									645.073	10.4468	13.6908	131.083	5260.44	5753.16	0.611466	7291.35
tr|A0A452EZ49|A0A452EZ49_CAPHI	2	1	154.33	0.559021	0.622041	1.67494	0.0822249	Control	AF samples	9613.91	Late endosomal/lysosomal adaptor and MAPK and MTOR activator 5 OS=Capra hircus OX=9925 GN=LAMTOR5 PE=3 SV=1									0	793.828	0	1116.45	18222	14064.3	0	1288.86
tr|A0A452EW53|A0A452EW53_CAPHI	10	7	615.53	0.559118	0.622041	1.29032	0.0822083	AF samples	Control	36968.4	Uncharacterized protein OS=Capra hircus OX=9925 GN=RCN2 PE=4 SV=1									3192.31	746.646	2355.55	3086.52	16324.1	10714.3	907.173	5267.28
tr|A0A452FKL3|A0A452FKL3_CAPHI;tr|A0A452FKE1|A0A452FKE1_CAPHI	7	6	433.96	0.559398	0.622041	1.91509	0.0821603	Control	AF samples	33364	L-serine ammonia-lyase OS=Capra hircus OX=9925 GN=SDS PE=4 SV=1									161.817	849.999	525.511	594.697	2482.4	4456.01	779.435	3203.45
tr|A0A452DYA9|A0A452DYA9_CAPHI	5	3	225.05	0.560256	0.622563	1.10665	0.082014	AF samples	Control	18404.8	Succinate dehydrogenase cytochrome b560 subunit, mitochondrial OS=Capra hircus OX=9925 GN=SDHC PE=3 SV=1									2092.75	3023.58	3480.7	3717.32	40767.6	18367.5	1017.62	6831.43
tr|A0A452END7|A0A452END7_CAPHI;tr|A0A452ENG9|A0A452ENG9_CAPHI	160	58	6979.51	0.560883	0.622829	1.00649	0.0819073	AF samples	Control	275306	Spectrin beta chain OS=Capra hircus OX=9925 GN=SPTBN1 PE=3 SV=1									1685.35	4390.15	6999.61	6373.16	13929.1	13357.9	3407.88	15845.9
tr|A0A452G600|A0A452G600_CAPHI	3	1	96.76	0.563011	0.62476	3.39684	0.0815473	Control	AF samples	54346.8	RNA helicase OS=Capra hircus OX=9925 GN=DDX6 PE=3 SV=1									0	240.55	0.745828	166.708	0	1152.94	335.185	1092.92
tr|A0A452F3Y7|A0A452F3Y7_CAPHI;tr|A0A452F4B3|A0A452F4B3_CAPHI;tr|A0A452F4G2|A0A452F4G2_CAPHI	3	2	55.95	0.564373	0.624964	1.42876	0.0813184	Control	AF samples	209935	PHD-type domain-containing protein OS=Capra hircus OX=9925 GN=TCF20 PE=4 SV=1									83.6942	10.9163	164.384	85.8862	1441.69	1506.35	6.45678	614.514
tr|A0A452DVL0|A0A452DVL0_CAPHI	6	1	242.46	0.565031	0.624964	1.59857	0.0812083	Control	AF samples	24866.9	Fumarylacetoacetate hydrolase domain containing 1 OS=Capra hircus OX=9925 GN=FAHD1 PE=3 SV=1									120.8	86.9871	69.9129	138.833	1078.35	2471.93	8.99074e-07	1632.29
tr|A0A452F3E0|A0A452F3E0_CAPHI;tr|A0A452F3X3|A0A452F3X3_CAPHI;tr|A0A452F436|A0A452F436_CAPHI	23	14	936.24	0.565127	0.624964	4.55843	0.0811922	Control	AF samples	140759	Uncharacterized protein OS=Capra hircus OX=9925 GN=SORBS2 PE=4 SV=1									681.117	337.935	3452.71	463.239	1210.92	895.525	5049.97	280.321
tr|A0A452DM84|A0A452DM84_CAPHI	18	9	1096.09	0.565409	0.624964	1.34207	0.0811452	Control	AF samples	51172.4	Ubiquinone biosynthesis monooxygenase COQ6, mitochondrial OS=Capra hircus OX=9925 GN=COQ6 PE=3 SV=1									3200.42	6505.43	10601.2	1697.58	59309.7	97657.2	2862.29	10580
tr|W8FZK0|W8FZK0_CAPHI	4	1	223.25	0.566773	0.624964	4.8943	0.0809179	Control	AF samples	30152	Troponin T type 1 OS=Capra hircus OX=9925 GN=TNNT1 PE=2 SV=1									246.921	10.7032	112.189	68.5362	12468.9	6746.01	1.02702	1018.93
tr|A0A452E5R4|A0A452E5R4_CAPHI;tr|A0A452E5R9|A0A452E5R9_CAPHI;tr|A0A452E5U6|A0A452E5U6_CAPHI;tr|A0A452E5V6|A0A452E5V6_CAPHI	2	2	45.02	0.567094	0.624964	1.13092	0.0808646	AF samples	Control	41506.2	Na(+)/H(+) exchange regulatory cofactor NHE-RF OS=Capra hircus OX=9925 GN=SLC9A3R1 PE=4 SV=1									1879.91	904.88	677.285	1580.95	10873.4	12058.8	26.45	11040.8
tr|A0A452FU89|A0A452FU89_CAPHI	5	2	208.96	0.567202	0.624964	3.29232	0.0808467	Control	AF samples	30104.6	Pyridoxal phosphate homeostasis protein OS=Capra hircus OX=9925 GN=PLPBP PE=3 SV=1									136.375	156.662	189.909	152.752	6604.55	7569.18	4.7143	3232.88
tr|A0A452DSV3|A0A452DSV3_CAPHI	19	7	1098.21	0.567582	0.624964	1.18217	0.0807839	Control	AF samples	17980.3	Uncharacterized protein OS=Capra hircus OX=9925 GN=MYL6B PE=4 SV=1									11380	13283.8	12607.9	6961.89	139599	84891.6	2873.77	99466.4
tr|A0A452EXC9|A0A452EXC9_CAPHI	9	4	464.53	0.567876	0.624964	1.05732	0.0807352	AF samples	Control	56576.8	Vacuolar proton pump subunit B OS=Capra hircus OX=9925 GN=ATP6V1B2 PE=3 SV=1									745.603	1477.6	1567.76	3239.71	5452.99	6456.52	1223.94	4348.05
tr|A0A452E2H7|A0A452E2H7_CAPHI	41	2	2795.06	0.567971	0.624964	1.18018	0.0807194	AF samples	Control	50140.9	Elongation factor 1-alpha OS=Capra hircus OX=9925 GN=EEF1A1 PE=3 SV=1									3306.36	1275.14	1347.19	1971.89	5659.69	21142	219.316	16907.2
tr|A0A452FJ07|A0A452FJ07_CAPHI	58	29	4410.11	0.568443	0.624964	1.8331	0.0806415	Control	AF samples	48710	SERPIN domain-containing protein OS=Capra hircus OX=9925 GN=LOC102185401 PE=3 SV=1									186847	388868	398958	185156	872839	3.41409e+06	249168	3.86521e+06
tr|A0A452EG24|A0A452EG24_CAPHI	107	1	7207.45	0.56874	0.624964	1.13552	0.0805925	Control	AF samples	47495.4	Aspartate aminotransferase OS=Capra hircus OX=9925 GN=GOT2 PE=3 SV=1									2573.14	4190.33	6303.04	4046.37	13217.3	22629	3645.22	9155.21
tr|A0A452EE81|A0A452EE81_CAPHI	35	5	2061.91	0.569015	0.624964	1.20852	0.0805472	Control	AF samples	25649.7	Glutathione transferase OS=Capra hircus OX=9925 GN=LOC102185621 PE=3 SV=1									74628.2	11823.9	26998.5	167457	685885	589260	7675.92	893491
tr|A0A452F4R6|A0A452F4R6_CAPHI	34	18	2011.09	0.569169	0.624964	3.27901	0.0805218	AF samples	Control	46768.4	Isocitrate dehydrogenase [NADP] OS=Capra hircus OX=9925 GN=IDH1 PE=3 SV=1									48208	42654.9	12200.3	419145	246329	291876	6379.64	402935
tr|A0A452EEM1|A0A452EEM1_CAPHI;tr|A0A452EER8|A0A452EER8_CAPHI	5	1	331.51	0.569238	0.624964	1.27053	0.0805105	Control	AF samples	63253.2	Peptidase S53 domain-containing protein OS=Capra hircus OX=9925 GN=DCHS1 PE=4 SV=1									4413.62	3800.12	9561.73	1254.91	33302	83587.8	2274.02	13368.5
tr|A0A452FEA0|A0A452FEA0_CAPHI;tr|A0A452FEM7|A0A452FEM7_CAPHI;tr|A0A452FF37|A0A452FF37_CAPHI	1	1	40.14	0.570695	0.624964	1.00551	0.0802714	Control	AF samples	36871	5'-AMP-activated protein kinase subunit gamma-1 OS=Capra hircus OX=9925 GN=PRKAG1 PE=3 SV=1									0	1483.58	0	452.731	8920.64	3480.49	0	5189.72
tr|A0A452END8|A0A452END8_CAPHI	4	1	200.65	0.570813	0.624964	3.38763	0.0802522	Control	AF samples	15807.5	40S ribosomal protein S23 OS=Capra hircus OX=9925 GN=RPS23 PE=3 SV=1									406.076	0	0	1135.06	0	2312.92	1318.8	847.068
tr|A0A452FRS6|A0A452FRS6_CAPHI	1	1	65.82	0.570819	0.624964	1.39895	0.0802512	Control	AF samples	15692.8	V-type proton ATPase proteolipid subunit OS=Capra hircus OX=9925 GN=ATP6V0C PE=3 SV=1									115.693	12934.3	4284.22	15066.2	3224.01	2462.98	12637.5	2255.84
tr|A0A452FNI4|A0A452FNI4_CAPHI	5	3	340.86	0.570857	0.624964	2.2287	0.080245	Control	AF samples	16937.7	Mitochondrial fission 1 protein OS=Capra hircus OX=9925 GN=FIS1 PE=3 SV=1									283.455	468.743	876.013	894.913	13425.9	8704.01	817.023	719.947
tr|A0A452G2N5|A0A452G2N5_CAPHI	26	1	1444.42	0.571052	0.624964	27.692	0.080213	AF samples	Control	70923.2	Uncharacterized protein OS=Capra hircus OX=9925 GN=HSPA6 PE=3 SV=1									154.121	0	729.554	0	165.759	0	2.33763	0
tr|A0A452ECV3|A0A452ECV3_CAPHI;tr|A0A452EDF4|A0A452EDF4_CAPHI	18	2	692.77	0.571368	0.624964	1.13123	0.0801614	Control	AF samples	47246.1	Keratin 24 OS=Capra hircus OX=9925 GN=KRT24 PE=3 SV=1									294.108	726.587	833.934	1133.63	6145	9705.65	309.605	3021.82
tr|A0A452G3J7|A0A452G3J7_CAPHI;tr|A0A452G3L8|A0A452G3L8_CAPHI	53	1	3801.8	0.572137	0.625378	7.28616	0.0800362	Control	AF samples	49907	Tubulin beta chain OS=Capra hircus OX=9925 GN=TUBB2A PE=3 SV=1									58.7744	0	23.9697	69.2301	2083.99	2514.24	0	3103.53
tr|A0A452EEH0|A0A452EEH0_CAPHI	4	1	198.98	0.572846	0.625535	1.81489	0.0799209	Control	AF samples	9167.64	Ubiquitin-fold modifier 1 OS=Capra hircus OX=9925 GN=UFM1 PE=3 SV=1									1932.31	1947.68	4664.62	3440.28	34287.5	9459.03	2015.31	42535.7
tr|A0A452DTF2|A0A452DTF2_CAPHI	128	3	9318.44	0.573059	0.625535	2.23891	0.0798864	Control	AF samples	115937	Transket_pyr domain-containing protein OS=Capra hircus OX=9925 GN=OGDH PE=3 SV=1									36050.5	29965.7	42216.2	37028.4	518807	2.28859e+06	4916.1	140646
tr|A0A452FJB0|A0A452FJB0_CAPHI	7	4	422.75	0.574061	0.626203	1.07318	0.0797243	AF samples	Control	38126.2	PKS_ER domain-containing protein OS=Capra hircus OX=9925 GN=SORD PE=3 SV=1									287.153	4211.39	994.154	497.42	5738.64	10102.7	720.252	10244.7
tr|A0A452GBJ0|A0A452GBJ0_CAPHI	35	14	1636.21	0.574682	0.626455	1.29601	0.0796241	Control	AF samples	97497	BRO1 domain-containing protein OS=Capra hircus OX=9925 GN=PDCD6IP PE=4 SV=1									1050.9	3018.11	4478.97	3207.33	10051.2	11259.9	3237.64	2984.34
tr|A0A452F249|A0A452F249_CAPHI	20	2	1064.85	0.575117	0.626503	1.46539	0.0795541	AF samples	Control	40066.6	Uncharacterized protein OS=Capra hircus OX=9925 GN=GNAO1 PE=4 SV=1									50.6304	405.421	509.167	416.681	2612.64	4079.63	7.89715	1083.79
tr|A0A452EQN7|A0A452EQN7_CAPHI	1	1	50.17	0.576404	0.627154	4.43567	0.0793476	Control	AF samples	15860.9	CSD_1 domain-containing protein OS=Capra hircus OX=9925 GN=CARHSP1 PE=4 SV=1									0	109.019	55.7119	145.965	4473.96	5098.62	0.0718505	2260.35
tr|A0A452FTN8|A0A452FTN8_CAPHI;tr|A0A452FTV8|A0A452FTV8_CAPHI	5	4	227.61	0.576996	0.627154	2.80203	0.079253	Control	AF samples	102397	Importin N-terminal domain-containing protein OS=Capra hircus OX=9925 GN=TNPO1 PE=4 SV=1									289.778	864.412	351.736	226.255	4117.36	4625.88	1148.35	764.366
tr|A0A452FTN3|A0A452FTN3_CAPHI;tr|A0A452FU26|A0A452FU26_CAPHI	31	15	2060.29	0.577272	0.627154	1.57451	0.0792088	Control	AF samples	43360	3-hydroxyisobutyryl-CoA hydrolase, mitochondrial OS=Capra hircus OX=9925 GN=HIBCH PE=3 SV=1									10033.2	10928.7	34399.1	17209.4	143854	220715	16083.3	45994.5
tr|A0A452DQH4|A0A452DQH4_CAPHI	9	6	393.46	0.577276	0.627154	1.34966	0.0792082	AF samples	Control	27980	60S ribosomal protein L7a OS=Capra hircus OX=9925 GN=RPL7A PE=3 SV=1									321.847	1096.78	2693.74	938.108	6564.37	9775.06	414.504	1286.39
tr|A0A452EEM4|A0A452EEM4_CAPHI	15	2	861.88	0.578015	0.627532	1.14482	0.0790905	Control	AF samples	21050.1	Peptidoglycan-recognition protein OS=Capra hircus OX=9925 GN=PGLYRP1 PE=3 SV=1									2162.24	1749.6	6169.95	2597.24	11646.9	9860.46	2625.26	7137.24
tr|A0A452FID0|A0A452FID0_CAPHI	8	3	404.65	0.579023	0.627624	2.05073	0.0789304	Control	AF samples	18503.8	Cold-inducible RNA-binding protein OS=Capra hircus OX=9925 GN=CIRBP PE=4 SV=1									598.167	899.294	2217.03	1665.03	9909.65	14941.2	1938.52	3354.35
tr|A0A452EN55|A0A452EN55_CAPHI;tr|A0A452ENC7|A0A452ENC7_CAPHI	27	10	1347.19	0.579055	0.627624	1.07607	0.0789254	AF samples	Control	97227.2	Importin N-terminal domain-containing protein OS=Capra hircus OX=9925 GN=KPNB1 PE=3 SV=1									2057.8	894.312	2738.86	1275.97	17316	18486.7	55.7489	11733
tr|A0A452DK32|A0A452DK32_CAPHI	2	2	62.84	0.579927	0.627624	1.27186	0.0787875	Control	AF samples	54572.3	Uncharacterized protein OS=Capra hircus OX=9925 GN=F10 PE=4 SV=1									102.203	953.256	1118.13	959.366	10466.8	2879.92	303.904	6931.84
tr|A0A452F710|A0A452F710_CAPHI	6	3	354.27	0.580005	0.627624	1.8518	0.0787751	Control	AF samples	39221.7	RNA 3'-terminal phosphate cyclase OS=Capra hircus OX=9925 GN=RTCA PE=3 SV=1									462.064	948.551	8544.38	1604.93	12217.8	18098.5	3614.76	6016.41
tr|A0A452EKX9|A0A452EKX9_CAPHI	9	4	517.02	0.58015	0.627624	1.15873	0.0787523	Control	AF samples	28351.1	Chloride intracellular channel protein OS=Capra hircus OX=9925 GN=CLIC5 PE=3 SV=1									1554.02	2195.53	2677.81	3373.38	20119	22011.2	1174.91	13267.2
tr|A0A452G5S2|A0A452G5S2_CAPHI	7	4	347.31	0.580445	0.627624	1.01627	0.0787057	Control	AF samples	21571.4	Uncharacterized protein OS=Capra hircus OX=9925 GN=TMEM126A PE=4 SV=1									198.223	407.389	1052.57	500.37	2618.79	1685.31	379.909	898.489
tr|A0A452G8Y9|A0A452G8Y9_CAPHI	129	43	8511.73	0.581665	0.628262	1.04525	0.0785139	AF samples	Control	32967.5	Uncharacterized protein OS=Capra hircus OX=9925 GN=SLC25A4 PE=3 SV=1									67232.8	29359.1	47508.9	32870.5	739696	660445	1693.96	120052
tr|A0A452ECU4|A0A452ECU4_CAPHI	1	1	57.64	0.581982	0.628262	1.0509	0.0784642	Control	AF samples	77852.6	Uncharacterized protein OS=Capra hircus OX=9925 GN=C1S PE=4 SV=1									692.855	1863.4	8064.39	1340.44	3196.37	5205.24	2339	6548.87
tr|A0A452G3K8|A0A452G3K8_CAPHI;tr|A0A452G3P9|A0A452G3P9_CAPHI	6	5	294.53	0.582209	0.628262	1.22666	0.0784287	AF samples	Control	34582.5	GRAM domain-containing protein OS=Capra hircus OX=9925 GN=WBP2 PE=4 SV=1									77.9992	866.641	1154.85	1829.33	1569.4	2596.49	684.204	749.263
tr|A0A452ENH5|A0A452ENH5_CAPHI	2	2	69.66	0.583353	0.629031	1.70884	0.07825	Control	AF samples	41034	Uncharacterized protein OS=Capra hircus OX=9925 GN=POPDC2 PE=3 SV=1									768.155	506.39	246.028	600.575	4657.1	4283.6	112.151	12374.5
tr|A0A452F623|A0A452F623_CAPHI;tr|A0A452FTQ5|A0A452FTQ5_CAPHI	6	1	377.77	0.584056	0.629031	4.77888	0.0781406	Control	AF samples	13552.7	Histone H2A OS=Capra hircus OX=9925 GN=LOC102183306 PE=3 SV=1									365.663	1774.89	1549.35	115.492	695.906	23.2158	4875.72	1992.97
tr|A0A452FXL1|A0A452FXL1_CAPHI	10	5	522.1	0.584937	0.629031	2.18842	0.0780038	Control	AF samples	31636.7	Uncharacterized protein OS=Capra hircus OX=9925 GN=LOC102182655 PE=3 SV=1									266.427	584.174	1202.36	454.48	26501.2	1775.16	128.39	8791.19
tr|A0A452DTM3|A0A452DTM3_CAPHI;tr|A0A452DTR7|A0A452DTR7_CAPHI	10	4	517.45	0.585162	0.629031	3.01665	0.077969	Control	AF samples	41957.4	Biglycan OS=Capra hircus OX=9925 GN=BGN PE=3 SV=1									580.221	725.057	1480.83	71.5282	14648.2	3583.29	1669.64	730.628
tr|A0A452E7W8|A0A452E7W8_CAPHI	18	12	1260.59	0.586039	0.629031	1.41133	0.0778336	Control	AF samples	39853.7	Uncharacterized protein OS=Capra hircus OX=9925 GN=PON3 PE=3 SV=1									1430.02	1390.65	3347.76	2627.76	18263.7	18344.5	1714.64	8671.85
tr|A0A452EGM1|A0A452EGM1_CAPHI	4	2	124.21	0.586106	0.629031	1.26253	0.0778232	Control	AF samples	44055.3	Uncharacterized protein OS=Capra hircus OX=9925 GN=TSG101 PE=3 SV=1									80.5895	0	0	33.5534	654.316	744.824	0	73.837
tr|A0A452EY59|A0A452EY59_CAPHI	76	31	5281.73	0.586137	0.629031	1.41724	0.0778184	Control	AF samples	55014.1	Uncharacterized protein OS=Capra hircus OX=9925 GN=SELENBP1 PE=3 SV=1									93272	60291.2	97178.3	80978.8	1.00163e+06	1.01617e+06	11686.9	1.08115e+06
tr|A0A1B2VWD4|A0A1B2VWD4_CAPHI	2	1	92.85	0.586203	0.629031	1.9998	0.0778082	Control	AF samples	13649.7	Late endosomal/lysosomal adaptor and MAPK and MTOR activator 3 OS=Capra hircus OX=9925 GN=LAMTOR3 PE=2 SV=1									1394.52	1434.08	3324.65	3213.76	26608.3	20024.8	3253.6	5485.78
tr|A0A452GBB7|A0A452GBB7_CAPHI;tr|A0A452GBL0|A0A452GBL0_CAPHI	6	5	280.09	0.586943	0.629031	1.53998	0.0776943	Control	AF samples	55748.6	Aldehyde dehydrogenase OS=Capra hircus OX=9925 GN=ALDH3A2 PE=3 SV=1									382.491	944.417	871.391	349.318	5131.01	1646.08	880.101	220.629
tr|A0A452G8U6|A0A452G8U6_CAPHI	249	1	12681.9	0.587031	0.629031	1.89368	0.0776808	Control	AF samples	221790	Uncharacterized protein OS=Capra hircus OX=9925 GN=MYH2 PE=3 SV=1									0	1742.01	654.77	3880.52	3269.06	2880.81	3089.59	789.571
tr|A0A452FJG8|A0A452FJG8_CAPHI;tr|A0A452FJW8|A0A452FJW8_CAPHI;tr|A0A452FJX3|A0A452FJX3_CAPHI;tr|A0A452FJY9|A0A452FJY9_CAPHI	6	4	258.54	0.587306	0.629031	1.25498	0.0776387	Control	AF samples	74624.6	Acyl-coenzyme A oxidase OS=Capra hircus OX=9925 GN=ACOX1 PE=3 SV=1									139.257	640.298	802.554	1155.84	577.218	19590.2	359.554	222.279
tr|A0A452DYV8|A0A452DYV8_CAPHI	21	9	1273.01	0.587641	0.629031	1.2243	0.0775872	AF samples	Control	33821.8	Ig-like domain-containing protein OS=Capra hircus OX=9925 GN=AZGP1 PE=3 SV=1									8848.85	6992.07	9081.9	21217.1	55598.1	54229.8	3755.31	61633.9
tr|A0A452F0F0|A0A452F0F0_CAPHI	34	17	2584.56	0.588084	0.629031	1.9596	0.0775193	Control	AF samples	35310.8	Cytochrome c domain-containing protein OS=Capra hircus OX=9925 GN=CYC1 PE=3 SV=1									13382.6	19016.8	22591.6	9911.9	288801	155366	20706.8	29462.3
tr|A0A452EDE0|A0A452EDE0_CAPHI	10	2	478.74	0.588406	0.629031	2.05626	0.0774702	Control	AF samples	32319.6	B-cell receptor-associated protein OS=Capra hircus OX=9925 GN=BCAP31 PE=3 SV=1									1271.19	392.662	3411.66	1941.56	3075.2	3108.58	3249.41	1477.85
tr|A0A452DZ44|A0A452DZ44_CAPHI;tr|A0A452DZ54|A0A452DZ54_CAPHI	9	5	308.15	0.589471	0.62975	1.12885	0.0773076	AF samples	Control	90320.7	Delta-1-pyrroline-5-carboxylate synthase OS=Capra hircus OX=9925 GN=ALDH18A1 PE=3 SV=1									673.799	980.647	1384.99	609.755	10061.7	11021.8	208.692	1481.35
tr|A0A452E9M3|A0A452E9M3_CAPHI;tr|A0A452E9N4|A0A452E9N4_CAPHI;tr|A0A452EA30|A0A452EA30_CAPHI;tr|A0A452EA42|A0A452EA42_CAPHI	1	1	26.38	0.590736	0.630682	1.05684	0.0771155	AF samples	Control	54951.4	Uncharacterized protein OS=Capra hircus OX=9925 GN=PDLIM7 PE=4 SV=1									319.202	30.529	260.209	5.85778	0	257.051	107.868	647.643
tr|A0A452DSW4|A0A452DSW4_CAPHI	30	3	1697.6	0.591355	0.630701	1.12114	0.077022	AF samples	Control	84353.2	Amine oxidase OS=Capra hircus OX=9925 GN=LOC102168295 PE=3 SV=1									1904.16	4438.17	6018.01	3524.59	15948	24382.5	1894.83	13732.5
tr|A0A452DR39|A0A452DR39_CAPHI	24	7	1418.64	0.591539	0.630701	1.18623	0.0769941	Control	AF samples	30438.8	Uncharacterized protein OS=Capra hircus OX=9925 GN=LOC108633281 PE=3 SV=1									14943.3	5597.5	9746.77	18514.9	137781	142813	2013.08	109405
tr|A0A452E570|A0A452E570_CAPHI	14	8	676.8	0.592396	0.630959	1.57795	0.0768649	Control	AF samples	136403	TIP120 domain-containing protein OS=Capra hircus OX=9925 GN=CAND1 PE=3 SV=1									1046.79	5624.22	8603.72	5035.09	8773.3	10012.9	7417.13	6420.83
tr|A0A452G1I9|A0A452G1I9_CAPHI	19	9	869.28	0.592567	0.630959	1.09925	0.0768392	Control	AF samples	61055.3	Uncharacterized protein OS=Capra hircus OX=9925 GN=EHD4 PE=4 SV=1									1964.27	1841.91	2508.84	2303.13	6185.41	5971.69	1338.28	15849.4
tr|A0A452FD38|A0A452FD38_CAPHI;tr|A0A452FDE1|A0A452FDE1_CAPHI	38	14	2185.56	0.594218	0.632298	2.09122	0.0765916	Control	AF samples	79300.5	HATPase_c domain-containing protein OS=Capra hircus OX=9925 GN=TRAP1 PE=3 SV=1									7996.92	1454.76	9829.39	8648.41	41810.1	51020.4	11039.4	24309.2
tr|A0A452G0P6|A0A452G0P6_CAPHI	59	16	3319.11	0.595572	0.632751	1.49877	0.0763899	AF samples	Control	58036.3	IF rod domain-containing protein OS=Capra hircus OX=9925 GN=KRT10 PE=3 SV=1									91476.9	98597.1	136404	476702	928152	743540	43076	976073
tr|A0A452EU47|A0A452EU47_CAPHI	10	2	572.13	0.595754	0.632751	1.44316	0.0763628	AF samples	Control	35732.8	Uncharacterized protein OS=Capra hircus OX=9925 GN=LOC102180084 PE=3 SV=1									1482.17	816.312	186.592	640.564	14065.2	2317.38	39.4037	2815.95
tr|A0A452EFK1|A0A452EFK1_CAPHI	14	4	846.44	0.595827	0.632751	1.17579	0.076352	Control	AF samples	104506	Uncharacterized protein OS=Capra hircus OX=9925 GN=LOC102182159 PE=3 SV=1									735.237	646.062	2233.98	1105.87	2698.08	27684.8	529.807	768.016
tr|A0A452G117|A0A452G117_CAPHI	25	16	1486.02	0.596337	0.632875	1.42648	0.0762763	Control	AF samples	19825.6	NADH dehydrogenase [ubiquinone] iron-sulfur protein 4, mitochondrial OS=Capra hircus OX=9925 GN=NDUFS4 PE=3 SV=1									5830.33	8139.59	5641.3	6260.27	33278.7	24000.1	8460.37	6625.19
tr|A0A452F2N4|A0A452F2N4_CAPHI;tr|A0A452F2M2|A0A452F2M2_CAPHI	32	16	1347.79	0.59676	0.632905	1.07003	0.0762136	AF samples	Control	60231.3	CCT-theta OS=Capra hircus OX=9925 GN=CCT8 PE=3 SV=1									5318.54	4732.05	8483.25	4541.88	36897.6	52362.1	2032.84	22440.9
tr|A0A452DT28|A0A452DT28_CAPHI	9	3	510.63	0.599607	0.635119	1.11658	0.0757946	Control	AF samples	51348.9	FAD-binding PCMH-type domain-containing protein OS=Capra hircus OX=9925 GN=LOC102191395 PE=4 SV=1									1679.59	2804.9	4321.84	3286.32	14647.3	15804	2444.46	5058.13
tr|A0A452F0X0|A0A452F0X0_CAPHI;tr|A0A452F0Y6|A0A452F0Y6_CAPHI	1	1	72.18	0.599638	0.635119	1.34757	0.07579	Control	AF samples	49281	Uncharacterized protein OS=Capra hircus OX=9925 GN=DNAJA3 PE=3 SV=1									1124.95	247.45	1606.94	3735.6	5167.97	2709.09	2062.76	855.02
tr|A0A452E290|A0A452E290_CAPHI	17	1	790.71	0.603101	0.638365	1.25984	0.0752866	Control	AF samples	51522.4	Peptidylprolyl isomerase OS=Capra hircus OX=9925 GN=FKBP4 PE=4 SV=1									2030.83	2838.16	5573.19	3703.29	11561.1	11961.6	3459.57	9074.66
tr|A0A452DT87|A0A452DT87_CAPHI	1	1	64.95	0.603669	0.638546	1.80199	0.0752046	Control	AF samples	34843.8	Uncharacterized protein OS=Capra hircus OX=9925 GN=NUBPL PE=3 SV=1									1950.71	3228.3	3115.97	1201.88	10008.2	7478.54	4155.72	1422.95
tr|A0A452DNJ6|A0A452DNJ6_CAPHI	3	3	112.3	0.605022	0.639556	1.14266	0.0750101	AF samples	Control	17223.1	Succinate dehydrogenase [ubiquinone] cytochrome b small subunit OS=Capra hircus OX=9925 GN=SDHD PE=3 SV=1									403.319	495.502	373.654	689.517	7050.25	4708.29	115.982	770.619
tr|A0A452FUL7|A0A452FUL7_CAPHI	16	1	720.79	0.605706	0.639857	1.04803	0.0749123	AF samples	Control	58033.5	Uncharacterized protein OS=Capra hircus OX=9925 GN=CCT6B PE=3 SV=1									2101.6	3240.33	5671.51	1788	13751.5	17590.4	1901.17	7653.15
tr|A0A452FL74|A0A452FL74_CAPHI;tr|A0A452FKY1|A0A452FKY1_CAPHI;tr|A0A452FL67|A0A452FL67_CAPHI;tr|A0A452FLT6|A0A452FLT6_CAPHI	22	8	1051.88	0.607136	0.640609	1.08914	0.0747085	Control	AF samples	138688	Phosphorylase b kinase regulatory subunit OS=Capra hircus OX=9925 GN=PHKA1 PE=3 SV=1									3296.88	5186.85	7747.81	7210.33	34586	39005	4371.84	6806.57
tr|A0A452E9C1|A0A452E9C1_CAPHI	3	1	117.69	0.607525	0.640609	2.20007	0.0746532	Control	AF samples	39933.3	Eukaryotic translation initiation factor 3 subunit H OS=Capra hircus OX=9925 GN=EIF3H PE=3 SV=1									759.921	877.339	560.193	485.661	14001.8	28339.8	0	9850.68
tr|A0A452EAA3|A0A452EAA3_CAPHI	6	2	318.39	0.607804	0.640609	1.15957	0.0746136	AF samples	Control	17079.9	Uncharacterized protein OS=Capra hircus OX=9925 GN=ARL8B PE=3 SV=1									854.249	553.114	552.491	1421.4	14501.4	6602.85	162.341	1183.03
tr|A0A452FHI3|A0A452FHI3_CAPHI	14	5	792.23	0.608014	0.640609	1.6923	0.0745839	Control	AF samples	21466	Receptor expression-enhancing protein OS=Capra hircus OX=9925 GN=REEP5 PE=3 SV=1									2227.62	267.958	967.29	2928.58	57723.9	34224	106.339	5804.4
tr|A0A452DQ90|A0A452DQ90_CAPHI	1	1	61.9	0.610043	0.642046	1.28227	0.0742974	Control	AF samples	150988	Clustered mitochondria protein homolog OS=Capra hircus OX=9925 GN=CLUH PE=3 SV=1									345.69	120.461	38.8835	318.058	4382.16	3818.6	0	1470.32
tr|A0A452FTQ1|A0A452FTQ1_CAPHI	9	4	557.32	0.610177	0.642046	1.22919	0.0742787	Control	AF samples	33204.7	Uncharacterized protein OS=Capra hircus OX=9925 GN=NAPA PE=3 SV=1									807.515	580.944	906.01	1518.93	4200.4	6563.15	917.671	826.848
tr|A0A452G2Q5|A0A452G2Q5_CAPHI	2	1	103.47	0.6109	0.642386	1.35081	0.0741773	Control	AF samples	17832.7	Low molecular weight cytosolic acid phosphatase OS=Capra hircus OX=9925 GN=ACP1 PE=3 SV=1									201.825	206.341	0	0	2537.75	3679.2	9.40721	0
tr|A0A452E1U1|A0A452E1U1_CAPHI;tr|A0A452E1R9|A0A452E1R9_CAPHI	33	8	2069.39	0.611674	0.642779	1.12055	0.074069	AF samples	Control	22903.3	Peroxiredoxin-1 OS=Capra hircus OX=9925 GN=PRDX1 PE=3 SV=1									18784.7	16561.5	15531.3	21626.6	118072	151157	4878.37	103529
tr|A0A452E9Q9|A0A452E9Q9_CAPHI	11	5	582.44	0.612451	0.643007	1.84565	0.0739606	Control	AF samples	47799.1	COP9 signalosome complex subunit 3 OS=Capra hircus OX=9925 GN=COPS3 PE=3 SV=1									2984.72	3769.48	6664.34	5782.01	35844.3	41910.2	6237.21	16678.2
tr|A0A452G102|A0A452G102_CAPHI;tr|A0A452G1V8|A0A452G1V8_CAPHI	6	3	250.4	0.612692	0.643007	1.78432	0.0739271	Control	AF samples	82211.6	Polynucleotide phosphorylase 1 OS=Capra hircus OX=9925 GN=PNPT1 PE=3 SV=1									178.033	84.1976	191.539	99.3989	3337.55	4758.55	14.0323	525.868
tr|A0A452FTG4|A0A452FTG4_CAPHI	10	3	441.54	0.615615	0.645035	1.93697	0.0735227	Control	AF samples	5768.84	Uncharacterized protein OS=Capra hircus OX=9925 GN=ATP5F1E PE=3 SV=1									737.08	180.245	285.939	131.101	9963.24	12023.6	14.4524	2123.26
tr|A0A452DM81|A0A452DM81_CAPHI	3	1	161.01	0.615702	0.645035	1.68107	0.0735107	Control	AF samples	33656	39S ribosomal protein L15, mitochondrial OS=Capra hircus OX=9925 GN=MRPL15 PE=3 SV=1									828.219	221.972	1497.39	1337.42	7283.28	13316.6	983.225	1796.13
tr|A0A452FXF1|A0A452FXF1_CAPHI	48	24	3010.44	0.616466	0.645035	1.00484	0.0734059	Control	AF samples	52580.6	Complex I-49kD OS=Capra hircus OX=9925 GN=NDUFS2 PE=3 SV=1									13389.4	15266.8	38164.7	38311.8	171150	134510	16701.9	36250.3
tr|A0A452ERV5|A0A452ERV5_CAPHI	12	7	680.05	0.616588	0.645035	1.35843	0.0733892	Control	AF samples	31523.2	Uncharacterized protein OS=Capra hircus OX=9925 GN=RSU1 PE=4 SV=1									1297.84	12711.5	24662.9	9383.92	18227.9	35582.4	14584.5	6007.13
[truncated: 570 more rows]
