# Supplementary material for: Compartmentalization proteomics revealed endolysosomal protein network changes in a goat model of atrial fibrillation
Source: iScience. 2024 Mar 28;27(6):109609. doi: 10.1016/j.isci.2024.109609 (PMC11141153; doi:10.1016/j.isci.2024.109609)
Supplement: Table S5. Progenesis data tissue lysate fraction [file mmc7.xls]

## Sheet: Protein list_WTL_MSQ1984_FL1226
Accession	Peptide count	Unique peptides	Confidence score	Anova (p)	q Value	Max fold change	Power	Highest mean condition	Lowest mean condition	Mass	Description									FL1266_MSQ1984_202008_18_AF_MLT_3032016	FL1266_MSQ1984_202008_20_AF_MLT_542016	FL1266_MSQ1984_202008_22_AF_MLT_39703	FL1266_MSQ1984_202008_21_AF_MLT_45158	FL1266_MSQ1984_202008_19_CTRL_MLT_38658	FL1266_MSQ1984_202008_23_CTRL_MLT_33246	FL1266_MSQ1984_202008_24_CTRL_MLT_47220	FL1266_MSQ1984_202008_17_CTRL_MLT_41566
tr|A0A452G7S8|A0A452G7S8_CAPHI	1	1	31.21	2.36052e-05	0.0277764	Infinity	1	AF samples	Control	23759.2	Coatomer subunit zeta OS=Capra hircus OX=9925 GN=COPZ2 PE=3 SV=1									938.275	671.929	2291.67	143.782	0	0	0	0
tr|A0A452FSH3|A0A452FSH3_CAPHI	9	5	528.41	0.000107866	0.0634634	1.86623	1	Control	AF samples	33232.2	F-actin-capping protein subunit alpha OS=Capra hircus OX=9925 GN=CAPZA1 PE=3 SV=1									53144.1	51814.2	51793.4	47957.4	23450.8	26969.9	97914.8	4689.77
tr|A0A452E9T3|A0A452E9T3_CAPHI	4	2	246.59	0.000357279	0.0838775	1.66228	0.999948	Control	AF samples	19511.9	Uncharacterized protein OS=Capra hircus OX=9925 PE=4 SV=1									19856.9	22066.6	21825	15417.2	7622.86	7357	40040.8	1688.54
tr|A0A452E1P4|A0A452E1P4_CAPHI;tr|A0A452E1U8|A0A452E1U8_CAPHI	9	1	622.24	0.000380334	0.0838775	1.78302	0.999933	Control	AF samples	40657.4	Uncharacterized protein OS=Capra hircus OX=9925 GN=GNAI2 PE=4 SV=1									17110.1	14400.3	18640.4	13615.4	5925.19	8502.91	27258.4	1555.51
tr|B9VR86|B9VR86_CAPHI	12	3	710.2	0.000466572	0.0838775	2.03905	0.99985	Control	AF samples	27399.4	Proteasome subunit alpha type OS=Capra hircus OX=9925 GN=PSMA6 PE=2 SV=1									23916.5	24390.6	30414.2	16998.3	11062.3	13882.1	38694.9	2890.51
P33049|CASA2_CAPHI	102	10	2056.64	0.000538807	0.0838775	5.06038	0.999745	Control	AF samples	26389	Alpha-S2-casein OS=Capra hircus OX=9925 GN=CSN1S2 PE=2 SV=1									41462.2	61615.7	50187.1	57789	71803.2	73462.3	156731	18762.5
tr|A0A452DQ55|A0A452DQ55_CAPHI	4	1	156.99	0.000540225	0.0838775	3.41375	0.999742	Control	AF samples	51065.5	Protein-synthesizing GTPase OS=Capra hircus OX=9925 GN=EIF2S3 PE=4 SV=1									6261.46	4843.23	6349.51	2898.49	4385.8	5546.6	11224.5	899.615
tr|A0A452FKE9|A0A452FKE9_CAPHI	57	29	3864.51	0.000570253	0.0838775	4.58312	0.999688	AF samples	Control	74352.4	Acetyl-coenzyme A synthetase OS=Capra hircus OX=9925 GN=ACSS1 PE=3 SV=1									827823	965420	584164	358525	36662.6	30919.4	217812	5504.01
tr|A0A452E2L2|A0A452E2L2_CAPHI	18	9	937.46	0.000645276	0.0843667	2.38195	0.999522	AF samples	Control	17172.9	HIT domain-containing protein OS=Capra hircus OX=9925 GN=HINT2 PE=4 SV=1									125516	125237	168695	126377	11383	15224.5	80097.1	2443.54
tr|A0A452DTU9|A0A452DTU9_CAPHI;tr|A0A452DTH7|A0A452DTH7_CAPHI	12	4	632.7	0.00101762	0.101917	9.33293	0.998053	Control	AF samples	72534.7	Uncharacterized protein OS=Capra hircus OX=9925 GN=CFI PE=4 SV=1									7806.52	7303.93	7927.61	5552.67	9289.4	14759.7	30507.6	7257.9
tr|A0A452FJC1|A0A452FJC1_CAPHI	3	2	123.03	0.00113779	0.101917	14.3889	0.99735	Control	AF samples	50951.3	Coronin OS=Capra hircus OX=9925 GN=CORO1A PE=3 SV=1									1223.34	240.909	105.58	241.098	1446.82	1934.84	7102.09	288.213
tr|A0A452ETW3|A0A452ETW3_CAPHI;tr|A0A452ETW6|A0A452ETW6_CAPHI;tr|A0A452EUD0|A0A452EUD0_CAPHI;tr|A0A452G264|A0A452G264_CAPHI;tr|A0A452G7U7|A0A452G7U7_CAPHI	4	3	153.73	0.00120055	0.101917	1.70468	0.996941	Control	AF samples	60009.4	Importin subunit alpha OS=Capra hircus OX=9925 GN=KPNA6 PE=3 SV=1									10544	8527.86	11891	6876.74	3082.41	4319	18906.5	831.886
tr|A0A452G6U6|A0A452G6U6_CAPHI	5	5	267.59	0.00126301	0.101917	6.00219	0.996507	Control	AF samples	24690.8	EF-hand domain-containing protein OS=Capra hircus OX=9925 GN=TESC PE=4 SV=1									6206.54	5268.25	5884.88	5873.49	6474.04	17427.1	31358.6	904.302
tr|A0A452EUI1|A0A452EUI1_CAPHI	4	2	195.25	0.00126691	0.101917	1.9984	0.996479	AF samples	Control	22885.1	5-formyltetrahydrofolate cyclo-ligase OS=Capra hircus OX=9925 GN=LOC102172393 PE=3 SV=1									18679.1	16553.9	27916.1	11338.8	2051.71	2152.22	10296.8	493.963
tr|A0A452DR44|A0A452DR44_CAPHI	2	2	74.91	0.00129918	0.101917	6.3542	0.996243	Control	AF samples	39709.4	A_deaminase domain-containing protein OS=Capra hircus OX=9925 GN=ADAL PE=4 SV=1									2025.38	1582.96	1631.24	517.894	2469.19	2145.76	4503.24	637.491
tr|A0A452EHP7|A0A452EHP7_CAPHI	9	5	421.43	0.00147488	0.105635	1.83042	0.99484	Control	AF samples	47189.9	Arrestin_C domain-containing protein OS=Capra hircus OX=9925 GN=ARRB1 PE=3 SV=1									32576.4	26813.2	27049.2	23801.4	15508.8	12418.9	44758.5	2463.06
tr|A0A452FZ73|A0A452FZ73_CAPHI	344	179	21966.6	0.00152612	0.105635	1.7763	0.994395	AF samples	Control	43012	Creatine kinase OS=Capra hircus OX=9925 GN=CKM PE=3 SV=1									8.10664e+07	7.7994e+07	9.34801e+07	6.0054e+07	1.0687e+07	8.23378e+06	4.85405e+07	2.68733e+06
tr|A0A452FWA5|A0A452FWA5_CAPHI	6	2	277.28	0.00186643	0.118358	1.96056	0.991073	Control	AF samples	69676.8	Uncharacterized protein OS=Capra hircus OX=9925 GN=HNRNPR PE=4 SV=1									20406.3	13672.4	15511.6	15957.4	7730.22	9987.09	30335.4	1580.67
tr|A0A452FWP3|A0A452FWP3_CAPHI;tr|A0A452FX48|A0A452FX48_CAPHI	168	67	11079.2	0.0019111	0.118358	2.95007	0.990593	AF samples	Control	174829	4-alpha-glucanotransferase OS=Capra hircus OX=9925 GN=AGL PE=4 SV=1									795102	1.0697e+06	1.12951e+06	895014	56812.9	68655.3	581609	13845.5
tr|A0A452G5F8|A0A452G5F8_CAPHI;tr|A0A452G5G8|A0A452G5G8_CAPHI;tr|A0A452G5J8|A0A452G5J8_CAPHI;tr|A0A452G5K5|A0A452G5K5_CAPHI	4	3	162.02	0.00212799	0.125201	3.22665	0.988143	Control	AF samples	98440.9	Dynamin GTPase OS=Capra hircus OX=9925 GN=DNM2 PE=3 SV=1									4409.37	3806.56	3140.07	1902.49	2787.89	3591.11	6199.61	553.066
tr|A0A452FXF1|A0A452FXF1_CAPHI	48	24	3010.44	0.0022683	0.127101	4.19065	0.986458	AF samples	Control	52580.6	Complex I-49kD OS=Capra hircus OX=9925 GN=NDUFS2 PE=3 SV=1									983747	662973	876245	453571	25119.3	27498.9	367154	6885.99
tr|A0A452G5W4|A0A452G5W4_CAPHI	121	37	8401.54	0.00270337	0.144594	1.70353	0.980823	AF samples	Control	96559.5	Alpha-1,4 glucan phosphorylase OS=Capra hircus OX=9925 GN=PYGB PE=3 SV=1									1.15532e+06	967839	909945	542162	122704	140121	560447	24705.3
tr|A0A452DMR1|A0A452DMR1_CAPHI	10	3	570.13	0.00342684	0.151123	2.62942	0.97045	Control	AF samples	23485.7	Uncharacterized protein OS=Capra hircus OX=9925 GN=RAB7A PE=4 SV=1									15068.5	9210.61	18132.4	9408.41	7539.85	9487.62	21905.2	2327.26
tr|A0A452G2G3|A0A452G2G3_CAPHI	23	1	1755.86	0.00353409	0.151123	5.46298	0.968836	AF samples	Control	23652.3	14_3_3 domain-containing protein OS=Capra hircus OX=9925 PE=3 SV=1									9540.79	44057.5	29198.9	14699.5	1241.1	933.878	5263.25	194.357
tr|A0A452FVB0|A0A452FVB0_CAPHI	5	1	265.08	0.00356582	0.151123	3.12794	0.968356	Control	AF samples	22163.5	Actin-related protein 2/3 complex subunit 3 OS=Capra hircus OX=9925 GN=ARPC3 PE=3 SV=1									39498.9	23249.6	29736.7	20654.1	17470.8	27617	50570.6	6369.83
tr|A0A452G6Y9|A0A452G6Y9_CAPHI	6	3	269.16	0.00357227	0.151123	4.15424	0.968258	AF samples	Control	25785.2	CMP/dCMP-type deaminase domain-containing protein OS=Capra hircus OX=9925 GN=APOBEC2 PE=4 SV=1									106492	61869.3	85792	42388.7	2164.99	2960.89	37425.5	692.641
tr|A0A452E0H4|A0A452E0H4_CAPHI;tr|A0A452EV89|A0A452EV89_CAPHI	9	3	580.18	0.00363459	0.151123	2.28299	0.96731	Control	AF samples	19692.1	Uncharacterized protein OS=Capra hircus OX=9925 GN=MYL12B PE=4 SV=1									70943	38768.2	43256.7	30526.5	18215.5	25680	119241	6466.01
tr|A0A452DJR4|A0A452DJR4_CAPHI;tr|A0A452DJS2|A0A452DJS2_CAPHI	2	1	41.78	0.0040854	0.151123	30.8767	0.960335	Control	AF samples	197074	SWIM-type domain-containing protein OS=Capra hircus OX=9925 GN=ZSWIM8 PE=4 SV=1									4393.43	34354.5	2449.09	5857.14	71482.1	61804.8	65206.1	44293
tr|A0A452F3Y7|A0A452F3Y7_CAPHI;tr|A0A452F4B3|A0A452F4B3_CAPHI;tr|A0A452F4G2|A0A452F4G2_CAPHI	3	2	55.95	0.00417346	0.151123	1.91462	0.958952	Control	AF samples	209935	PHD-type domain-containing protein OS=Capra hircus OX=9925 GN=TCF20 PE=4 SV=1									2245.12	2618.88	1867.48	1646.86	839.125	845.412	5531.77	207.936
tr|A0A452FC01|A0A452FC01_CAPHI	86	52	6550.35	0.00431623	0.151123	4.28923	0.956698	AF samples	Control	18904.4	Uncharacterized protein OS=Capra hircus OX=9925 GN=MYL2 PE=4 SV=1									4.10088e+06	3.28988e+06	4.86726e+06	1.56458e+06	301689	139612	1.03332e+06	16748.3
tr|A0A452EI23|A0A452EI23_CAPHI	7	4	368.43	0.00478747	0.151123	2.17997	0.949185	Control	AF samples	27846.8	Lactamase_B domain-containing protein OS=Capra hircus OX=9925 GN=ETHE1 PE=4 SV=1									56976.2	30270	43450	20736.2	18891.1	20461.6	66600.3	5196.75
tr|A0A452DTE4|A0A452DTE4_CAPHI	1	1	28.73	0.00482256	0.151123	2.03406	0.948622	Control	AF samples	62269.8	Solute carrier family 30 member 9 OS=Capra hircus OX=9925 GN=SLC30A9 PE=3 SV=1									6915.28	4594.97	7399.26	3176	2404.28	2722.67	9121.88	747.748
tr|A0A452EFC3|A0A452EFC3_CAPHI;tr|A0A452EFE2|A0A452EFE2_CAPHI	1	1	92.35	0.00490438	0.151123	155.792	0.947308	Control	AF samples	21453.8	Uncharacterized protein OS=Capra hircus OX=9925 GN=PRXL2B PE=4 SV=1									532.724	0	0	0	16559.8	692.033	4452.46	187.611
tr|A0A452E7D3|A0A452E7D3_CAPHI;tr|A0A452E7K6|A0A452E7K6_CAPHI;tr|A0A452E7Q5|A0A452E7Q5_CAPHI;tr|A0A452E7R5|A0A452E7R5_CAPHI	4	1	79.83	0.00493757	0.151123	7.75327	0.946774	Control	AF samples	288606	CTD domain-containing protein OS=Capra hircus OX=9925 GN=SRRM2 PE=4 SV=1									26026.5	18310.4	16956.2	15942.6	37403.8	50199.8	37447	11172.8
tr|A0A452DMV1|A0A452DMV1_CAPHI	7	3	303.99	0.00503205	0.151123	8.60287	0.945254	AF samples	Control	41059.9	Sodium/potassium-transporting ATPase subunit beta OS=Capra hircus OX=9925 GN=ATP1B4 PE=3 SV=1									15564.8	55468.7	43158.7	74118.2	910.187	2784.36	6096.83	151.806
tr|A0A452DR46|A0A452DR46_CAPHI;tr|A0A452EU40|A0A452EU40_CAPHI	2	1	92.12	0.00503738	0.151123	3.89871	0.945169	Control	AF samples	14878.4	60S ribosomal protein L23 OS=Capra hircus OX=9925 GN=LOC102169182 PE=3 SV=1									4377.09	6560.14	3870.09	4064.27	4932.57	8308.36	10694.7	599.685
tr|A0A452EPL0|A0A452EPL0_CAPHI	11	9	517.64	0.00532466	0.151123	3.87198	0.940538	AF samples	Control	69372.9	Uncharacterized protein OS=Capra hircus OX=9925 GN=CLGN PE=3 SV=1									34610.8	74495.5	56614	62350	5077.84	5556.84	10622.4	399.577
tr|A0A452EB77|A0A452EB77_CAPHI	31	29	2513.69	0.00545593	0.151123	2.93389	0.93842	AF samples	Control	79451.6	Uncharacterized protein OS=Capra hircus OX=9925 GN=HRC PE=4 SV=1									247807	444761	519153	409226	54096.8	27500.6	139177	4908.37
tr|A0A452F3X0|A0A452F3X0_CAPHI	48	3	2319.1	0.00555554	0.151123	9.36416	0.936812	Control	AF samples	225379	Uncharacterized protein OS=Capra hircus OX=9925 GN=MYH7B PE=3 SV=1									4436.5	4058.9	5058.71	3071.16	10362.6	11704.1	7769.59	3019.54
tr|A0A452FKQ2|A0A452FKQ2_CAPHI	16	7	1318.29	0.00557703	0.151123	2.436	0.936465	AF samples	Control	42903.9	Uncharacterized protein OS=Capra hircus OX=9925 GN=NDRG4 PE=3 SV=1									690074	537241	678748	502072	30433.9	68111.2	373142	12401.6
tr|A0A452EKU0|A0A452EKU0_CAPHI	42	20	3232.25	0.00562783	0.151123	3.85687	0.935645	AF samples	Control	49804.7	Calsequestrin OS=Capra hircus OX=9925 GN=CASQ2 PE=3 SV=1									1.20043e+06	1.449e+06	1.64987e+06	931564	64645.5	61141.2	744046	6295.13
tr|A0A452FGC9|A0A452FGC9_CAPHI;tr|A0A452FGM6|A0A452FGM6_CAPHI;tr|A0A452FGV2|A0A452FGV2_CAPHI	11	3	545.79	0.00564779	0.151123	2.30893	0.935323	Control	AF samples	37467.4	Uncharacterized protein OS=Capra hircus OX=9925 GN=CAPG PE=4 SV=1									11123.9	8749.78	16758.5	15241.4	5978.1	7763.06	41489	1436.28
tr|A0A452FX49|A0A452FX49_CAPHI	110	2	7669.27	0.00597263	0.151123	27.0971	0.930085	Control	AF samples	15764.1	Hemoglobin subunit beta-C OS=Capra hircus OX=9925 GN=HBBC PE=3 SV=1									1094.06	5753.91	565.528	1217.16	10593	7283.89	9553.17	7933.29
tr|A0A452FQW9|A0A452FQW9_CAPHI	2	1	87.03	0.00610734	0.151123	1.32274	0.927916	Control	AF samples	47337	PIPK domain-containing protein OS=Capra hircus OX=9925 GN=PIP4K2B PE=4 SV=1									7002.47	6422.15	7575.17	6471.72	2368.09	2387.37	8781.74	474.721
tr|A0A452ENH5|A0A452ENH5_CAPHI	2	2	69.66	0.00621127	0.151123	3.63468	0.926245	Control	AF samples	41034	Uncharacterized protein OS=Capra hircus OX=9925 GN=POPDC2 PE=3 SV=1									5414.88	9128.09	11642.1	3817.93	3511.3	6080.49	22200.6	2367.31
tr|A0A452G6T0|A0A452G6T0_CAPHI	6	3	254	0.00641295	0.151123	2.03017	0.923008	Control	AF samples	73628.9	Uncharacterized protein OS=Capra hircus OX=9925 GN=HNRNPM PE=4 SV=1									12837.8	8669.9	11596.3	6772.01	4321.75	7435.03	19662.1	740.229
tr|A0A452DR91|A0A452DR91_CAPHI	54	18	4092.71	0.00674198	0.151123	4.48355	0.917747	AF samples	Control	28727.1	Phosphoglycerate mutase OS=Capra hircus OX=9925 GN=PGAM2 PE=3 SV=1									1.11568e+06	2.95721e+06	1.64108e+06	1.13783e+06	112915	44917.3	708441	10229
tr|A0A452ELK2|A0A452ELK2_CAPHI	12	4	713.57	0.00683723	0.151123	2.31042	0.91623	Control	AF samples	42613.8	Uncharacterized protein OS=Capra hircus OX=9925 GN=ACTR1A PE=3 SV=1									38073	28068.1	42106	23514.2	15662.7	26850	46626.1	4480.27
tr|A0A452ERU6|A0A452ERU6_CAPHI;tr|A0A452ERW4|A0A452ERW4_CAPHI	2	1	55.77	0.00691853	0.151123	168.643	0.914937	Control	AF samples	120243	Uncharacterized protein OS=Capra hircus OX=9925 GN=CD163 PE=4 SV=1									0	1474.43	0	0	685.654	53009.1	25462.7	521.461
tr|A0A452G9D8|A0A452G9D8_CAPHI	2	1	43.05	0.0070817	0.151123	32.826	0.912349	Control	AF samples	210775	Uncharacterized protein OS=Capra hircus OX=9925 GN=WDR81 PE=4 SV=1									780.246	0	0	0	1766.64	1914.02	1025.68	448.206
tr|A0A452G510|A0A452G510_CAPHI	23	14	1097.05	0.00726305	0.151123	2.79916	0.909482	Control	AF samples	91751.1	Vacuolar protein sorting-associated protein 35 OS=Capra hircus OX=9925 GN=VPS35 PE=3 SV=1									28983.7	39868.5	25984.5	27267.7	10332.9	24552.5	104517	5567.02
tr|A0A452E9N0|A0A452E9N0_CAPHI	12	3	624.4	0.00730537	0.151123	3.87572	0.908815	Control	AF samples	31435.6	PHB domain-containing protein OS=Capra hircus OX=9925 GN=STOM PE=3 SV=1									34945.4	11316.1	12688.2	7787.06	18592.7	24392.7	43460.9	2053.14
tr|A0A452G9A6|A0A452G9A6_CAPHI	16	8	740.59	0.00731711	0.151123	4.19225	0.90863	AF samples	Control	82057.8	Uncharacterized protein OS=Capra hircus OX=9925 GN=TXLNB PE=3 SV=1									33707.8	56739.1	48150.4	86815.4	3012.28	2017.93	24967.4	665.776
tr|A0A452EN00|A0A452EN00_CAPHI	97	12	6886.19	0.00738128	0.151123	4.62623	0.90762	AF samples	Control	32836.7	Uncharacterized protein OS=Capra hircus OX=9925 GN=TPM2 PE=3 SV=1									483053	610438	458524	425443	49947	24165.6	109530	1333.39
tr|A0A452EW94|A0A452EW94_CAPHI	30	13	1962.32	0.00740582	0.151123	1.72658	0.907234	Control	AF samples	27713.5	Electron transfer flavoprotein subunit beta OS=Capra hircus OX=9925 GN=ETFB PE=3 SV=1									1.04986e+06	1.06664e+06	1.24502e+06	680327	475967	492682	1.20917e+06	94893.7
tr|A0A452EHP3|A0A452EHP3_CAPHI	8	4	475.11	0.00743314	0.151123	1.9048	0.906805	Control	AF samples	41539.3	Actin-related protein 2/3 complex subunit OS=Capra hircus OX=9925 GN=ARPC1A PE=3 SV=1									14168.8	11407.7	15682	10967.3	4891.66	8146.23	18160.1	1553.72
tr|A0A452FR07|A0A452FR07_CAPHI	3	2	134.96	0.00751912	0.151123	1.97184	0.905455	Control	AF samples	75914.7	Glutamine amidotransferase OS=Capra hircus OX=9925 GN=GMPS PE=4 SV=1									8622.28	4873.09	9062	3969.98	2239.69	3548.95	14502.8	724.899
tr|A0A452F0W7|A0A452F0W7_CAPHI	69	5	4798.93	0.00765342	0.151123	3.2985	0.903353	AF samples	Control	32836.8	Uncharacterized protein OS=Capra hircus OX=9925 GN=TPM3 PE=3 SV=1									31700	41683.3	66457.9	26159.7	4257.26	4763.33	6954.07	325.301
tr|A0A452EGM8|A0A452EGM8_CAPHI	23	10	1280.2	0.00769542	0.151123	1.67939	0.902697	Control	AF samples	42751.4	PKS_ER domain-containing protein OS=Capra hircus OX=9925 GN=VAT1 PE=4 SV=1									78322.5	71691.4	84202.4	77788.7	28602.3	33705.3	113157	8963.02
tr|A0A452EXP6|A0A452EXP6_CAPHI	3	2	191.53	0.00770573	0.151123	3.01485	0.902536	Control	AF samples	12784	60S ribosomal protein L30 OS=Capra hircus OX=9925 GN=RPL30 PE=3 SV=1									18552.1	14894.7	28256	8137.46	12251.5	18115.5	27143.7	2843.67
tr|A0A452E4U4|A0A452E4U4_CAPHI	5	3	335.18	0.00794754	0.151187	5.60968	0.898775	Control	AF samples	63222.7	Ecto-5'-nucleotidase OS=Capra hircus OX=9925 GN=NT5E PE=3 SV=1									7714.81	3008.45	2580.8	3316.03	2550.68	11786.1	26342.4	644.407
tr|A0A452DYP4|A0A452DYP4_CAPHI;tr|B0LXL2|B0LXL2_CAPHI	2	1	117.24	0.00796596	0.151187	4.92561	0.898489	Control	AF samples	24560.1	Tetraspanin OS=Capra hircus OX=9925 GN=CD9 PE=3 SV=1									11226.4	4097.78	6754.41	3047.78	4980.04	11003.7	12375.8	2328.2
tr|A0A452FZL6|A0A452FZL6_CAPHI	21	8	1286.2	0.0086777	0.154611	8.28385	0.887569	AF samples	Control	41359.1	Amine oxidase OS=Capra hircus OX=9925 GN=MAOB PE=3 SV=1									93900.9	158049	127924	301996	1434.65	1540.76	68490.8	593.918
tr|A0A452F0C6|A0A452F0C6_CAPHI	2	2	67.92	0.00868679	0.154611	3.8509	0.887431	Control	AF samples	63582.4	Uncharacterized protein OS=Capra hircus OX=9925 GN=PGLYRP2 PE=3 SV=1									588.225	2162.76	3831.28	1310	1750.15	2290.02	5467.92	418.188
tr|A0A452FRH5|A0A452FRH5_CAPHI	27	12	1904.31	0.00873889	0.154611	1.98564	0.886641	AF samples	Control	68549.5	Electron transfer flavoprotein-ubiquinone oxidoreductase OS=Capra hircus OX=9925 GN=ETFDH PE=4 SV=1									336580	325670	309182	347881	31612.6	55834.3	218740	6315.29
tr|A0A452F2R6|A0A452F2R6_CAPHI	2	2	81.2	0.00880845	0.154611	2.44688	0.885588	Control	AF samples	46634.9	Sorting nexin OS=Capra hircus OX=9925 GN=SNX6 PE=3 SV=1									4880.21	7824.28	5460.53	2061.97	3079.54	3009.17	8959.54	774.077
tr|A0A452EVX4|A0A452EVX4_CAPHI	28	15	1649.76	0.00881074	0.154611	6.86643	0.885553	Control	AF samples	60294.6	CCT-alpha OS=Capra hircus OX=9925 GN=TCP1 PE=3 SV=1									343726	218437	333165	97786.9	330812	714363	430655	103034
tr|A0A452EQA4|A0A452EQA4_CAPHI;tr|A0A452EQM0|A0A452EQM0_CAPHI	4	2	127.4	0.00911281	0.154611	2.16481	0.881007	Control	AF samples	20330.9	Uncharacterized protein OS=Capra hircus OX=9925 GN=SRI PE=4 SV=1									4315.53	3698.66	9149.88	3833.8	1899.74	2680.81	13743	668.853
tr|A0A452FAL7|A0A452FAL7_CAPHI	14	3	828.14	0.00914183	0.154611	1.85834	0.880572	Control	AF samples	35129.8	FAA_hydrolase domain-containing protein OS=Capra hircus OX=9925 GN=FAHD2A PE=3 SV=1									47475.8	51551.9	39338.2	39348.5	17934.5	26061.8	60905	5167.76
tr|A0A452FCU2|A0A452FCU2_CAPHI	5	1	250.55	0.00920546	0.154611	3.61644	0.879621	Control	AF samples	40389.2	Uncharacterized protein OS=Capra hircus OX=9925 GN=FDPS PE=3 SV=1									8423.47	6437.31	11625.1	2671.26	3835.92	5682.63	17842.1	2336.46
tr|A0A452F9Y8|A0A452F9Y8_CAPHI	14	4	751.19	0.0094465	0.154611	1.82101	0.876035	Control	AF samples	23715.5	Peptidyl-prolyl cis-trans isomerase OS=Capra hircus OX=9925 GN=PPIB PE=3 SV=1									27891	24792.3	33923.2	20890.4	14873.4	14603.9	33230.8	2287.03
tr|A0A452FPG6|A0A452FPG6_CAPHI	2	2	98.36	0.00971102	0.154611	2.60326	0.872132	Control	AF samples	35090	acidPPc domain-containing protein OS=Capra hircus OX=9925 GN=PLPP3 PE=3 SV=1									9066.15	6876.51	9436.53	4907.14	4219.82	4531.05	11047	1640.22
tr|A0A452EN08|A0A452EN08_CAPHI	15	3	1127.87	0.00972825	0.154611	4.87342	0.871879	AF samples	Control	9028.48	Uncharacterized protein OS=Capra hircus OX=9925 GN=COX7A1 PE=3 SV=1									17981.7	34109.3	24204.5	62284.6	1416.05	1750.81	13202.3	289.119
tr|A0A452F540|A0A452F540_CAPHI	17	7	1183.44	0.00981731	0.154611	2.94958	0.870574	Control	AF samples	24907.8	Uncharacterized protein OS=Capra hircus OX=9925 GN=HMGB1 PE=3 SV=1									55485.2	71367.5	53679.6	65312.7	32426.2	39779.6	121975	17410.9
tr|A0A452G3E6|A0A452G3E6_CAPHI	5	3	207.92	0.00989903	0.154611	3.04821	0.869379	AF samples	Control	73307.6	Junctophilin OS=Capra hircus OX=9925 GN=JPH2 PE=3 SV=1									6562.86	10315.5	7474.34	8892.29	671.327	658.938	4871	61.101
tr|A0A452EBR1|A0A452EBR1_CAPHI;tr|A0A452EBQ3|A0A452EBQ3_CAPHI	3	1	77.54	0.010122	0.154611	7.71064	0.866137	Control	AF samples	158580	Collagen type XI alpha 2 chain OS=Capra hircus OX=9925 GN=COL11A2 PE=4 SV=1									5816.62	5185.19	2129.04	1374.88	3063.44	3467.57	15563	3515.8
tr|A0A452G2F7|A0A452G2F7_CAPHI;tr|A0A452G2H2|A0A452G2H2_CAPHI	8	5	305.83	0.0103917	0.154611	1.87821	0.862248	Control	AF samples	31088.5	CN hydrolase domain-containing protein OS=Capra hircus OX=9925 GN=NIT2 PE=4 SV=1									19149.6	11882.4	17772.3	7746.58	5254.92	5870.7	25354.7	1782.94
tr|A0A452DL52|A0A452DL52_CAPHI	18	3	946.55	0.0103959	0.154611	2.34582	0.862187	Control	AF samples	81988.8	6-phosphofructokinase OS=Capra hircus OX=9925 GN=PFKL PE=3 SV=1									11910.1	7051.03	16943.6	10240.1	4295.41	6004.09	30108.1	1947.15
tr|A0A452DTM3|A0A452DTM3_CAPHI;tr|A0A452DTR7|A0A452DTR7_CAPHI	10	4	517.45	0.0104932	0.154611	4.28855	0.860793	Control	AF samples	41957.4	Biglycan OS=Capra hircus OX=9925 GN=BGN PE=3 SV=1									23021	21743.6	9596.15	8806.32	18828.6	29633.4	29851.2	2449.67
tr|A0A452E5B4|A0A452E5B4_CAPHI	10	4	576.73	0.0107291	0.154611	1.80675	0.857432	Control	AF samples	22457.2	Peroxiredoxin-5 OS=Capra hircus OX=9925 GN=PRDX5 PE=3 SV=1									255248	146474	179113	93011.9	69602.7	72131.1	269753	18811.1
tr|A0A452FIS2|A0A452FIS2_CAPHI;tr|A0A452FIT1|A0A452FIT1_CAPHI;tr|A0A452FIY5|A0A452FIY5_CAPHI;tr|A0A452FJ16|A0A452FJ16_CAPHI;tr|A0A452FJ33|A0A452FJ33_CAPHI;tr|A0A452FJA8|A0A452FJA8_CAPHI	2	1	127.29	0.01074	0.154611	2.17264	0.857277	Control	AF samples	53316.7	CD44 antigen OS=Capra hircus OX=9925 GN=CD44 PE=4 SV=1									24789	24814.6	42328	26486.2	9026.86	17192.5	73464.7	4239.61
tr|A0A452FP83|A0A452FP83_CAPHI;tr|A0A452FPC1|A0A452FPC1_CAPHI;tr|A0A452G9D4|A0A452G9D4_CAPHI	2	1	132.25	0.0109573	0.154611	3.74895	0.854207	Control	AF samples	32848.1	RRM domain-containing protein OS=Capra hircus OX=9925 GN=HNRNPC PE=3 SV=1									14640.2	4153.36	11214.7	2137.27	6194.71	10486.4	19765.8	1488.22
tr|A0A452E516|A0A452E516_CAPHI	6	2	297.99	0.0111897	0.154611	2.86485	0.850949	AF samples	Control	16708.1	Coiled-coil domain-containing protein 58 OS=Capra hircus OX=9925 GN=CCDC58 PE=3 SV=1									17524.9	25389.9	23333.9	25955.5	2553.26	3130.5	7096.28	184.665
tr|A0A452FRI2|A0A452FRI2_CAPHI;tr|A0A452FRQ4|A0A452FRQ4_CAPHI;tr|A0A452FRR4|A0A452FRR4_CAPHI	3	2	128.64	0.0117148	0.154611	2.78238	0.843686	AF samples	Control	41096.9	Uncharacterized protein OS=Capra hircus OX=9925 GN=PON2 PE=3 SV=1									13262.6	8798.88	23779.1	10204.6	750.664	1715.5	7294.41	151.957
tr|A0A452F5R6|A0A452F5R6_CAPHI;tr|A0A452F5S7|A0A452F5S7_CAPHI	21	1	789.87	0.0119723	0.154611	5.64714	0.840175	AF samples	Control	112667	Calcium-transporting ATPase OS=Capra hircus OX=9925 GN=ATP2A3 PE=3 SV=1									14038.2	20865.7	15873.6	29273.1	204.423	338.675	11856.9	75.3787
tr|A0A452EII2|A0A452EII2_CAPHI;tr|A0A452EIK5|A0A452EIK5_CAPHI;tr|A0A452EJ05|A0A452EJ05_CAPHI	62	33	4696.48	0.012066	0.154611	2.13133	0.838903	Control	AF samples	45790.3	Medium-chain specific acyl-CoA dehydrogenase, mitochondrial OS=Capra hircus OX=9925 GN=LOC102179380 PE=3 SV=1									1.3323e+06	1.37923e+06	858511	1.00441e+06	420973	497169	3.48712e+06	147581
Q29477|TRFL_CAPHI	2702	321	57802.8	0.0123378	0.154611	3.21481	0.835243	Control	AF samples	77358.4	Lactotransferrin OS=Capra hircus OX=9925 GN=LTF PE=1 SV=1									538812	410539	498825	375967	324442	297226	689466	139450
tr|A0A452GA05|A0A452GA05_CAPHI;tr|A0A452GA30|A0A452GA30_CAPHI	4	1	233.52	0.01236	0.154611	2.20843	0.834947	Control	AF samples	15875.3	UBC core domain-containing protein OS=Capra hircus OX=9925 GN=UBE2V1 PE=4 SV=1									34543.1	20224.6	31738.7	21449.6	13687.5	13707.5	38327.5	4671.59
tr|A0A452FNK5|A0A452FNK5_CAPHI;tr|A0A452FNL8|A0A452FNL8_CAPHI;tr|A0A452FNM1|A0A452FNM1_CAPHI;tr|A0A452FNM8|A0A452FNM8_CAPHI;tr|A0A452FNN0|A0A452FNN0_CAPHI	3	1	65.19	0.0127956	0.154611	92.7412	0.829159	AF samples	Control	247912	Uncharacterized protein OS=Capra hircus OX=9925 GN=CSPG4 PE=4 SV=1									192.392	1876.85	1345.08	17384.4	0.00106069	0	0	14.0448
tr|A0A452GA47|A0A452GA47_CAPHI	48	13	2405.27	0.0128059	0.154611	2.56131	0.829023	Control	AF samples	63602.6	Cytokeratin-1 OS=Capra hircus OX=9925 GN=KRT1 PE=3 SV=1									1.25804e+06	1.18622e+06	1.16032e+06	1.08121e+06	605633	1.0448e+06	1.55373e+06	210725
tr|A0A452FYK1|A0A452FYK1_CAPHI;tr|A0A452FZB2|A0A452FZB2_CAPHI	5	1	157.87	0.0129703	0.154611	4.41495	0.826864	Control	AF samples	487866	Uncharacterized protein OS=Capra hircus OX=9925 GN=LRP1 PE=3 SV=1									1543.68	1073.27	8841.7	1454.39	2971.08	3604.34	6782.79	1046.26
tr|A0A452G8P5|A0A452G8P5_CAPHI;tr|A0A452G915|A0A452G915_CAPHI	28	14	1842.53	0.0130158	0.154611	1.9559	0.826267	AF samples	Control	68226.8	Uncharacterized protein OS=Capra hircus OX=9925 GN=ACSF2 PE=3 SV=1									432715	246428	351672	196900	26293.8	42257.2	227170	6543.42
tr|A0A452E0A4|A0A452E0A4_CAPHI	59	4	3882.45	0.0131336	0.154611	7.46704	0.824731	Control	AF samples	28521.8	Uncharacterized protein OS=Capra hircus OX=9925 GN=TPM4 PE=3 SV=1									1647.64	2328.98	346.071	973.062	1684.12	3456.91	3134.05	865.355
tr|A0A452E0H9|A0A452E0H9_CAPHI;tr|A0A452E0Q6|A0A452E0Q6_CAPHI	10	5	431.92	0.0133126	0.154611	4.99314	0.822406	Control	AF samples	45371.6	Uncharacterized protein OS=Capra hircus OX=9925 GN=ASAH1 PE=3 SV=1									23416.6	23193.2	31002.6	3948.87	17239.5	43152.2	46324.4	5183.4
tr|A0A452EG01|A0A452EG01_CAPHI;tr|A0A452EG07|A0A452EG07_CAPHI;tr|A0A452EG92|A0A452EG92_CAPHI	2	1	38.18	0.0134197	0.154611	4.588	0.821023	Control	AF samples	94256.6	Uncharacterized protein OS=Capra hircus OX=9925 GN=KANSL3 PE=4 SV=1									24740.1	40553.3	33206.4	20442.8	28100.8	43502.7	40566	11185.7
tr|A0A452FB24|A0A452FB24_CAPHI	119	15	9282.63	0.0134425	0.154611	13.8815	0.820729	AF samples	Control	47069	2-phospho-D-glycerate hydro-lyase OS=Capra hircus OX=9925 GN=ENO3 PE=3 SV=1									53389.7	220373	273673	692527	3875.94	3491.42	62819.9	510.643
tr|A0A452DVV1|A0A452DVV1_CAPHI	48	20	3448.08	0.0136612	0.154611	2.64677	0.817924	Control	AF samples	56196.3	Cytosol aminopeptidase OS=Capra hircus OX=9925 GN=LAP3 PE=3 SV=1									179287	125527	153589	60930.7	78350.7	78787.2	187914	26954.4
tr|A0A452FRP1|A0A452FRP1_CAPHI	5	2	233.44	0.0136728	0.154611	3.57946	0.817776	AF samples	Control	36968.2	Protein-tyrosine-phosphatase OS=Capra hircus OX=9925 GN=EPM2A PE=4 SV=1									152247	130570	108831	137322	8058.24	3267.36	91290.7	907.26
tr|A0A452E5I0|A0A452E5I0_CAPHI	18	1	1238.05	0.0138244	0.154611	6.98188	0.815845	Control	AF samples	22179.7	H15 domain-containing protein OS=Capra hircus OX=9925 GN=H1-3 PE=3 SV=1									514.219	388.131	444.26	299.598	564.743	1664.81	664.741	103.129
tr|A0A452FHG5|A0A452FHG5_CAPHI;tr|A0A452FHY4|A0A452FHY4_CAPHI	4	2	196.52	0.0138492	0.154611	2.1535	0.81553	Control	AF samples	64075.8	Uncharacterized protein OS=Capra hircus OX=9925 GN=HNRNPL PE=4 SV=1									10050.5	5465.08	8493.98	6047.75	2272.71	4902.63	21956.1	775.87
tr|A0A452E7Y7|A0A452E7Y7_CAPHI	11	4	503.49	0.0138592	0.154611	3.33848	0.815403	Control	AF samples	43632.6	PKS_ER domain-containing protein OS=Capra hircus OX=9925 GN=RTN4IP1 PE=3 SV=1									56841.4	20858.7	66905.3	22108.6	22460.4	21237.9	125570	12363.7
tr|A0A452G4T8|A0A452G4T8_CAPHI	9	6	586.54	0.0138648	0.154611	1.92777	0.815332	Control	AF samples	35274.3	Beta-sarcoglycan OS=Capra hircus OX=9925 GN=SGCB PE=3 SV=1									31817.6	24521.5	41914.7	19312.4	14728.9	14359	35712.2	3660.24
tr|A0A452G9I1|A0A452G9I1_CAPHI	8	5	440.16	0.0139087	0.154611	2.18926	0.814775	AF samples	Control	40693	Uncharacterized protein OS=Capra hircus OX=9925 GN=NT5C1A PE=4 SV=1									78777.9	50543.9	72245.3	29235.6	5194.27	4983.73	42915.8	1048.94
tr|A0A452EML6|A0A452EML6_CAPHI	33	1	1808.98	0.0139799	0.154611	2.56113	0.813875	Control	AF samples	57699.4	IF rod domain-containing protein OS=Capra hircus OX=9925 GN=KRT75 PE=3 SV=1									10328.8	9098.55	9465.11	9922.64	4324.05	8847.42	14311.9	1823.62
tr|A0A452G7N6|A0A452G7N6_CAPHI	2	2	85.44	0.0140999	0.154611	3.99569	0.812361	Control	AF samples	11832.4	Protein S100 OS=Capra hircus OX=9925 GN=S100A16 PE=3 SV=1									8492.2	5077.98	11209.2	3214.16	4682.36	7784.73	10909.6	2432.3
tr|A0A452F8Y4|A0A452F8Y4_CAPHI	12	4	783.62	0.0141293	0.154611	2.11035	0.811992	AF samples	Control	20624.8	Caveolin OS=Capra hircus OX=9925 GN=CAV1 PE=3 SV=1									722328	500204	740386	435933	50405.5	73035.6	488492	8440.1
tr|A0A452EME0|A0A452EME0_CAPHI;tr|A0A452EN33|A0A452EN33_CAPHI	52	6	3298.17	0.0144575	0.154611	10.9114	0.807892	Control	AF samples	51976.7	IF rod domain-containing protein OS=Capra hircus OX=9925 GN=KRT14 PE=3 SV=1									23510	21079.7	24409.6	23941.3	49766.1	108586	33628.5	19247.7
tr|A0A452DYA9|A0A452DYA9_CAPHI	5	3	225.05	0.0147003	0.154611	2.15987	0.80489	AF samples	Control	18404.8	Succinate dehydrogenase cytochrome b560 subunit, mitochondrial OS=Capra hircus OX=9925 GN=SDHC PE=3 SV=1									165668	108612	124694	57932.1	14568.1	11147.6	72714.9	1700.2
tr|A0A452E102|A0A452E102_CAPHI	46	15	2409.47	0.01482	0.154611	3.75397	0.803419	AF samples	Control	90273.9	FHA domain-containing protein OS=Capra hircus OX=9925 GN=SLMAP PE=4 SV=1									523728	1.10154e+06	1.2277e+06	1.02994e+06	48295.8	29737.6	649000	5839.09
tr|A0A452DS14|A0A452DS14_CAPHI	2	2	73.36	0.0150315	0.154611	2.87226	0.800836	Control	AF samples	54207.7	Alpha-L-fucosidase OS=Capra hircus OX=9925 GN=FUCA1 PE=3 SV=1									3200.16	2338.69	941.884	779.12	1131.5	1273.36	7516.81	189.045
tr|A0A452E1E4|A0A452E1E4_CAPHI	7	5	523.72	0.0151108	0.154611	1.53489	0.799873	Control	AF samples	18753.3	Glycine cleavage system H protein OS=Capra hircus OX=9925 GN=LOC108634030 PE=3 SV=1									157165	101924	184951	88863.6	41805	61490.2	204984	9997.79
tr|A0A452E3N0|A0A452E3N0_CAPHI;tr|A0A452FBG9|A0A452FBG9_CAPHI	5	1	280.38	0.0151985	0.154611	3.58209	0.79881	Control	AF samples	49223.5	Uncharacterized protein OS=Capra hircus OX=9925 GN=LOC102190551 PE=4 SV=1									2196.77	7842.84	9712.36	3511.19	3834.71	9481.94	14305.5	759.713
tr|A0A452E0U0|A0A452E0U0_CAPHI	6	2	432.25	0.0152532	0.154611	1.9846	0.798149	Control	AF samples	25765.4	Tetraspanin OS=Capra hircus OX=9925 GN=CD81 PE=3 SV=1									116216	82558.9	130573	87133.9	44162.4	60004.4	130652	14607.6
tr|A0A452G0J5|A0A452G0J5_CAPHI	1	1	44.87	0.0153582	0.154611	3.25393	0.796884	Control	AF samples	57444.4	Uncharacterized protein OS=Capra hircus OX=9925 GN=RBM39 PE=4 SV=1									2079.05	1443.72	1386.67	931.841	1026.63	2173.27	2037.5	215.612
tr|A0A452FAW7|A0A452FAW7_CAPHI;tr|A0A452FAZ0|A0A452FAZ0_CAPHI	11	4	487.01	0.0154023	0.154611	3.14881	0.796354	AF samples	Control	114280	Sodium/potassium-transporting ATPase subunit alpha OS=Capra hircus OX=9925 GN=ATP4A PE=3 SV=1									78071.9	110134	111319	123850	7599.76	8188.38	66193.9	606.167
tr|A0A452EB57|A0A452EB57_CAPHI	13	6	784.3	0.0155736	0.154611	1.49982	0.794304	Control	AF samples	22992.9	Proteasome subunit beta OS=Capra hircus OX=9925 GN=PSMB3 PE=3 SV=1									31824.8	33359.2	36151.5	20674.5	8160.37	10730.1	54087.6	2751.44
tr|A0A452F8L8|A0A452F8L8_CAPHI	2	1	127.77	0.0158035	0.154611	4.3313	0.79157	Control	AF samples	26685.8	Uncharacterized protein OS=Capra hircus OX=9925 GN=BDH2 PE=4 SV=1									22839.2	8657.81	2460.68	2006.97	8917.24	6451.92	41337.4	2549.07
tr|A0A452FHV8|A0A452FHV8_CAPHI	22	3	1297.3	0.0159859	0.154611	2.19916	0.789417	Control	AF samples	51238.7	Adenylyl cyclase-associated protein OS=Capra hircus OX=9925 GN=CAP1 PE=3 SV=1									17245.4	9345.84	17759.3	10178.1	9840.85	8917.1	17924.8	1343.35
tr|A0A452EX66|A0A452EX66_CAPHI;tr|A0A452EX76|A0A452EX76_CAPHI;tr|A0A452EX97|A0A452EX97_CAPHI	22	12	1559.91	0.0162328	0.154611	1.83824	0.786525	Control	AF samples	42259.8	Isocitrate dehydrogenase [NAD] subunit, mitochondrial OS=Capra hircus OX=9925 GN=IDH3G PE=3 SV=1									699480	468382	577409	354479	233166	329224	633510	49792
tr|A0A452EN12|A0A452EN12_CAPHI	4	2	214.39	0.0162434	0.154611	5.74672	0.786401	Control	AF samples	31240.2	S-methyl-5'-thioadenosine phosphorylase OS=Capra hircus OX=9925 GN=MTAP PE=3 SV=1									13301.7	6399.39	5637.58	6357.32	13304.9	10966.5	10863.3	3878.77
tr|A0A452FSJ8|A0A452FSJ8_CAPHI;tr|A0A452FSW6|A0A452FSW6_CAPHI	2	1	95.21	0.0163413	0.154611	2.36206	0.785263	Control	AF samples	121536	Uncharacterized protein OS=Capra hircus OX=9925 GN=ESYT1 PE=3 SV=1									10447.2	4405.28	9750.56	3930.2	3885.97	5714.23	10128.7	901.775
tr|A0A452E813|A0A452E813_CAPHI	19	8	1212.73	0.0164838	0.154611	2.0563	0.783611	Control	AF samples	28709.5	Proteasome subunit beta OS=Capra hircus OX=9925 GN=PSMB5 PE=3 SV=1									49213.8	45096.4	55009.6	30776	23457.2	31715.1	50863.7	4983.85
tr|A0A452DNE3|A0A452DNE3_CAPHI;tr|A0A452DNG3|A0A452DNG3_CAPHI;tr|A0A452DNH9|A0A452DNH9_CAPHI	48	6	3565.18	0.016486	0.154611	3.74852	0.783585	AF samples	Control	49924.5	Tubulin alpha chain OS=Capra hircus OX=9925 GN=TUBA4A PE=3 SV=1									160918	276767	244112	265259	5652.46	6242.32	189142	1554.12
tr|A0A452FM00|A0A452FM00_CAPHI	29	9	1754.54	0.0164959	0.154611	1.96957	0.783471	Control	AF samples	15104.4	FABP domain-containing protein OS=Capra hircus OX=9925 GN=FABP5 PE=3 SV=1									109717	151102	89105.8	68922.2	33295.5	50656.5	209441	14712.4
tr|A0A452FR52|A0A452FR52_CAPHI	22	8	2023.58	0.0165835	0.154611	2.01152	0.78246	Control	AF samples	20894.8	Uncharacterized protein OS=Capra hircus OX=9925 GN=CSRP3 PE=4 SV=1									995268	459861	954808	517138	381952	505311	1.0779e+06	63228.1
tr|A0A452FW61|A0A452FW61_CAPHI	15	7	756.92	0.0166306	0.154611	4.29673	0.781918	Control	AF samples	16748.4	Ig-like domain-containing protein OS=Capra hircus OX=9925 PE=4 SV=1									119289	83323.3	235267	36487.5	82077.8	82400.3	261652	51550.2
tr|A0A452F211|A0A452F211_CAPHI;tr|A0A452F216|A0A452F216_CAPHI	5	2	312.48	0.0166869	0.154611	2.69796	0.781271	Control	AF samples	26468.4	Uncharacterized protein OS=Capra hircus OX=9925 GN=HSD17B8 PE=4 SV=1									21387	15254.6	24919.1	18492.7	18263.3	19184.3	26623.1	2141.08
tr|A0A452DM15|A0A452DM15_CAPHI	27	11	1415.54	0.017026	0.15652	3.89076	0.777402	AF samples	Control	67790.7	Uncharacterized protein OS=Capra hircus OX=9925 GN=CANX PE=3 SV=1									244964	364098	326662	555105	14530.2	16221	255542	1926.99
tr|A0A452EKC1|A0A452EKC1_CAPHI	24	18	1616.07	0.0172585	0.157428	2.4226	0.774774	AF samples	Control	21724.7	NADH dehydrogenase [ubiquinone] 1 beta subcomplex subunit 8, mitochondrial OS=Capra hircus OX=9925 GN=NDUFB8 PE=3 SV=1									493884	468611	562591	498492	59773	67503.4	268579	4114.26
tr|A0A452E8X2|A0A452E8X2_CAPHI	10	7	555.52	0.0174894	0.158306	2.72534	0.772186	Control	AF samples	39394.3	Uncharacterized protein OS=Capra hircus OX=9925 GN=ADPRS PE=3 SV=1									19330.7	13241.1	20428.4	6482.1	10750.6	8780.07	20160.7	2997.75
tr|A0A452F0S3|A0A452F0S3_CAPHI	2	1	48.58	0.0180978	0.160032	2.70762	0.765463	AF samples	Control	273599	MPN domain-containing protein OS=Capra hircus OX=9925 GN=PRPF8 PE=4 SV=1									1258.73	1986.44	2628.11	1335.36	167.007	223.7	870.711	12.091
tr|A0A452EXY9|A0A452EXY9_CAPHI	2	2	149.89	0.0181065	0.160032	3.21062	0.765368	Control	AF samples	25476.3	Serine/arginine-rich splicing factor 2 OS=Capra hircus OX=9925 GN=SRSF2 PE=3 SV=1									26877.8	22433.1	24773.1	5829.46	15252.2	17956.8	29761.6	4320.74
tr|A0A452FKL8|A0A452FKL8_CAPHI	11	3	521.65	0.0181501	0.160032	4.78757	0.764892	Control	AF samples	61993.8	Uncharacterized protein OS=Capra hircus OX=9925 GN=CALD1 PE=4 SV=1									10952.9	5541.59	4150.11	7095.15	3955.77	6012.19	18405.3	4063.45
Q6R650|K1C25_CAPHI;tr|A0A452EQ71|A0A452EQ71_CAPHI;tr|A0A452EQB3|A0A452EQB3_CAPHI	635	39	13422.3	0.0182435	0.160032	3.61516	0.763873	Control	AF samples	49423.3	Keratin, type I cytoskeletal 25 OS=Capra hircus OX=9925 GN=KRT25 PE=2 SV=1									516441	338104	463424	222546	424249	441396	442078	80244.3
tr|A0A452E7Q2|A0A452E7Q2_CAPHI	4	1	240.79	0.01836	0.160032	2.60663	0.762609	Control	AF samples	26513	Eukaryotic translation initiation factor 6 OS=Capra hircus OX=9925 GN=EIF6 PE=3 SV=1									6461.61	3899.93	9182.65	2246.11	1909.76	5358.4	14206.4	611.008
tr|A0A452ECN5|A0A452ECN5_CAPHI	5	1	233.61	0.0185267	0.160298	2.80021	0.760807	Control	AF samples	32587.9	Peptidyl-prolyl cis-trans isomerase E OS=Capra hircus OX=9925 GN=PPIE PE=3 SV=1									240518	309258	325248	202140	257847	263612	330540	30483.2
tr|A0A452G117|A0A452G117_CAPHI	25	16	1486.02	0.0188897	0.160784	3.45069	0.756918	AF samples	Control	19825.6	NADH dehydrogenase [ubiquinone] iron-sulfur protein 4, mitochondrial OS=Capra hircus OX=9925 GN=NDUFS4 PE=3 SV=1									134457	171777	96453.8	172153	4251.82	6564.59	113958	1079.94
tr|A0A452EA62|A0A452EA62_CAPHI;tr|A0A452EAR9|A0A452EAR9_CAPHI	2	2	54.35	0.0192101	0.160784	4.21364	0.753526	Control	AF samples	43062.2	DZF domain-containing protein OS=Capra hircus OX=9925 GN=ILF2 PE=4 SV=1									2647.33	1092.98	2992.68	1189.66	2038.76	4020.46	5850.18	145.8
tr|A0A452EAS1|A0A452EAS1_CAPHI;tr|A0A452EAW5|A0A452EAW5_CAPHI	7	2	381.67	0.0192945	0.160784	3.38043	0.752637	Control	AF samples	42070.3	Uncharacterized protein OS=Capra hircus OX=9925 GN=GNA11 PE=3 SV=1									9216.01	10211.6	13299.4	5688.13	5928.43	13934.7	12074.9	1891.01
tr|A0A452FZ04|A0A452FZ04_CAPHI	10	3	439.01	0.0194113	0.160784	3.6856	0.751413	Control	AF samples	38264.1	Apolipoprotein H OS=Capra hircus OX=9925 GN=APOH PE=4 SV=1									53411.1	27340.9	56250.5	14062.9	18288.2	39904.8	66959.7	12189.4
tr|A0A452EY56|A0A452EY56_CAPHI	14	2	660.77	0.0194381	0.160784	3.23432	0.751133	AF samples	Control	49181.5	AAA domain-containing protein OS=Capra hircus OX=9925 GN=PSMC1 PE=3 SV=1									32438.1	26346.5	36949.3	41753.7	837.514	1604.53	24630.6	540.557
tr|A0A452F9D0|A0A452F9D0_CAPHI;tr|A0A452F9H3|A0A452F9H3_CAPHI;tr|A0A452F9H7|A0A452F9H7_CAPHI	13	4	650.4	0.0199587	0.160784	1.43379	0.745737	AF samples	Control	105651	AP complex subunit beta OS=Capra hircus OX=9925 GN=AP2B1 PE=3 SV=1									50334.3	38677.8	56515.5	36751.1	9403.62	7067.27	36408.2	1303.55
tr|A0A452G711|A0A452G711_CAPHI	15	4	934.14	0.0200087	0.160784	2.9035	0.745224	AF samples	Control	38298.9	Uncharacterized protein OS=Capra hircus OX=9925 GN=BDH1 PE=3 SV=1									32664.5	48932	52857.4	68340.1	4153.61	8974.82	9500.54	612.919
tr|A0A452EKF4|A0A452EKF4_CAPHI	43	2	2619.23	0.0206991	0.160784	2.87949	0.73822	Control	AF samples	67106.4	Malic enzyme OS=Capra hircus OX=9925 GN=ME3 PE=3 SV=1									1405.31	3183.49	1997.6	1606.43	1972.52	1937.13	2572.09	285.287
tr|A0A452FJ51|A0A452FJ51_CAPHI;tr|A0A452FJ48|A0A452FJ48_CAPHI	6	2	171.16	0.0207473	0.160784	1.72682	0.737737	Control	AF samples	24020.5	Uncharacterized protein OS=Capra hircus OX=9925 GN=RRAS2 PE=4 SV=1									13843.1	10493.9	17375.3	5948.45	3883.08	6331.83	17777.7	1125.58
tr|A0A452E6R9|A0A452E6R9_CAPHI	6	4	428.81	0.0207955	0.160784	2.22533	0.737254	AF samples	Control	9320.88	Complex I-B9 OS=Capra hircus OX=9925 PE=3 SV=1									434435	437638	368070	526073	52282.6	61298.5	277003	5295.81
tr|A0A452FQG0|A0A452FQG0_CAPHI;tr|A0A452FQ03|A0A452FQ03_CAPHI;tr|A0A452FQ35|A0A452FQ35_CAPHI;tr|A0A452FQ51|A0A452FQ51_CAPHI	8	1	139.97	0.020978	0.160784	6.56171	0.735436	AF samples	Control	163380	Rib_recp_KP_reg domain-containing protein OS=Capra hircus OX=9925 GN=RRBP1 PE=4 SV=1									802.948	3058.91	3453.66	3599.7	0	0	1796.48	0
tr|A0A452EJE6|A0A452EJE6_CAPHI	9	3	429.43	0.0209828	0.160784	1.95326	0.735387	Control	AF samples	42464.8	Uncharacterized protein OS=Capra hircus OX=9925 GN=HDHD5 PE=4 SV=1									11421.5	12396.1	13011.6	7916.52	5939.39	6394.39	11889.7	1329.73
tr|A0A452EIK0|A0A452EIK0_CAPHI	14	7	478.68	0.0212765	0.160784	1.59473	0.732482	Control	AF samples	50856.3	Septin-7 OS=Capra hircus OX=9925 GN=SEPTIN7 PE=3 SV=1									17133.2	14241.6	20295.9	17272.4	5621.22	8593.36	22529.7	1706.72
tr|A0A452ESM3|A0A452ESM3_CAPHI	3	2	200.05	0.0214666	0.160784	2.89004	0.730616	AF samples	Control	21673.5	Heat shock protein beta-8 OS=Capra hircus OX=9925 GN=HSPB8 PE=3 SV=1									14051.1	9263.42	11603.3	23156.1	1545.69	1924.58	4142.93	186.993
tr|A0A452DQG8|A0A452DQG8_CAPHI;tr|A0A452DQH3|A0A452DQH3_CAPHI;tr|A0A452DQJ4|A0A452DQJ4_CAPHI	3	2	139.57	0.0214707	0.160784	4.32597	0.730576	Control	AF samples	52250.8	Uncharacterized protein OS=Capra hircus OX=9925 GN=FUS PE=3 SV=1									20880	13331.5	25285.7	17098.3	14237.9	38486.1	24752.3	5134.01
tr|A0A452FJE8|A0A452FJE8_CAPHI	23	7	1345.92	0.021792	0.160784	2.2941	0.727448	Control	AF samples	53918	Aldedh domain-containing protein OS=Capra hircus OX=9925 GN=ALDH9A1 PE=3 SV=1									56059.9	51604.5	41334.1	48607.9	24036.8	22747.8	76282.8	10360.5
tr|A0A452F311|A0A452F311_CAPHI	48	23	2804.55	0.022172	0.160784	2.31826	0.72379	Control	AF samples	39908.2	Decorin OS=Capra hircus OX=9925 GN=DCN PE=3 SV=1									263691	372983	402842	268117	186477	174311	395995	61713.9
tr|A0A452EAZ6|A0A452EAZ6_CAPHI	6	3	372.42	0.0224307	0.160784	1.53272	0.721325	AF samples	Control	18917	Uncharacterized protein OS=Capra hircus OX=9925 GN=CUTA PE=3 SV=1									669365	520369	553862	582697	81141.9	94962.3	523719	17415.3
tr|A0A452F6E5|A0A452F6E5_CAPHI	46	17	2822.31	0.0228098	0.160784	2.07606	0.717748	Control	AF samples	50191.2	Succinate--CoA ligase [ADP-forming] subunit beta, mitochondrial OS=Capra hircus OX=9925 GN=SUCLA2 PE=3 SV=1									794532	528093	694836	293825	344852	366514	680023	60175.2
tr|A0A452G4I4|A0A452G4I4_CAPHI	12	7	661.42	0.0228288	0.160784	2.41268	0.71757	Control	AF samples	37838.5	Uncharacterized protein OS=Capra hircus OX=9925 GN=IBA57 PE=4 SV=1									25617.5	18203.1	62415.8	22729.3	11700.7	18707.5	65484.8	6084.07
tr|A0A452F6V7|A0A452F6V7_CAPHI	2	2	136.06	0.0230376	0.160784	6.72349	0.715618	Control	AF samples	27911.1	Adipsin OS=Capra hircus OX=9925 GN=CFD PE=4 SV=1									3509.39	2161.19	1762.41	187.139	1652.71	5552.21	4624.52	810.695
tr|A0A452E9W0|A0A452E9W0_CAPHI;tr|A0A452EA74|A0A452EA74_CAPHI	201	8	10869	0.0230568	0.160784	2.14888	0.71544	Control	AF samples	223369	Uncharacterized protein OS=Capra hircus OX=9925 GN=MYH13 PE=3 SV=1									122747	93916.5	98526.9	55768.4	45345.1	76847.6	109707	9981.03
tr|A0A452E947|A0A452E947_CAPHI	2	2	44.53	0.0231065	0.160784	2.36526	0.714977	Control	AF samples	91545.7	Uncharacterized protein OS=Capra hircus OX=9925 GN=KDM1B PE=3 SV=1									18552.1	10604.3	8562.7	8920.64	6769.92	4037.72	24493.1	2238.76
tr|A0A452FP92|A0A452FP92_CAPHI;tr|A0A452FP94|A0A452FP94_CAPHI;tr|A0A452FPB7|A0A452FPB7_CAPHI	3	1	102.77	0.0231664	0.160784	1.90714	0.714421	Control	AF samples	106008	Protein kinase domain-containing protein OS=Capra hircus OX=9925 GN=NEK9 PE=3 SV=1									5081.2	4609.65	5893.98	4251.42	2405.2	3716.27	6061.36	397.713
tr|A0A452F4A4|A0A452F4A4_CAPHI;tr|A0A452F4B4|A0A452F4B4_CAPHI	1	1	77.74	0.0233634	0.160784	2.04962	0.712599	Control	AF samples	30194.7	Uncharacterized protein OS=Capra hircus OX=9925 GN=PEF1 PE=4 SV=1									8064.43	6615.28	5476.77	5183.74	2521.04	2379.87	11141.6	1125.61
tr|A0A452EWE3|A0A452EWE3_CAPHI	7	1	408.35	0.0234023	0.160784	1.93581	0.71224	Control	AF samples	28378.3	GST N-terminal domain-containing protein OS=Capra hircus OX=9925 GN=CLIC2 PE=3 SV=1									12223.9	8003.74	22342.5	5982.17	4155.05	6349.3	22109.7	1382.09
tr|A0A452FL74|A0A452FL74_CAPHI;tr|A0A452FKY1|A0A452FKY1_CAPHI;tr|A0A452FL67|A0A452FL67_CAPHI;tr|A0A452FLT6|A0A452FLT6_CAPHI	22	8	1051.88	0.0235795	0.160784	2.39203	0.710613	AF samples	Control	138688	Phosphorylase b kinase regulatory subunit OS=Capra hircus OX=9925 GN=PHKA1 PE=3 SV=1									51942.4	41201.4	51044.3	35413.4	3875.61	4806.5	35016.1	338.303
tr|A0A452DNF8|A0A452DNF8_CAPHI;tr|A0A452FBZ3|A0A452FBZ3_CAPHI;tr|A0A452FNU3|A0A452FNU3_CAPHI	5	2	232.83	0.0236275	0.160784	2.96516	0.710174	Control	AF samples	14835.6	40S ribosomal protein S15a OS=Capra hircus OX=9925 GN=LOC102173911 PE=3 SV=1									4274.78	6566.13	6119.01	2461.36	3937.11	4939.25	5397.4	796.977
tr|A0A452EHJ6|A0A452EHJ6_CAPHI	41	14	2815.93	0.0236423	0.160784	3.26881	0.710039	Control	AF samples	34364.9	Uncharacterized protein OS=Capra hircus OX=9925 GN=HADH PE=3 SV=1									596052	317341	451012	119815	307769	431588	480995	63749.5
tr|A0A452FX42|A0A452FX42_CAPHI	6	4	199.12	0.0236991	0.160784	3.62418	0.709519	Control	AF samples	22591.4	40S ribosomal protein S9 OS=Capra hircus OX=9925 GN=RPS9 PE=3 SV=1									4871.28	6323.22	10186.4	4582.27	3759.34	10719.6	8382.93	1401.11
tr|A0A452FKK3|A0A452FKK3_CAPHI	5	2	257.61	0.0237685	0.160784	1.90078	0.708887	Control	AF samples	16647.8	Uncharacterized protein OS=Capra hircus OX=9925 GN=PFDN2 PE=3 SV=1									39498.1	32175.2	46111.6	20347.9	16288.9	11997.3	47898	4963.73
tr|E0XJX1|E0XJX1_CAPHI	18	11	1151.53	0.0238407	0.160784	2.26053	0.70823	AF samples	Control	68387.4	NADH-ubiquinone oxidoreductase chain 5 OS=Capra hircus OX=9925 GN=ND5 PE=3 SV=1									725198	610105	365505	625564	63499.8	80860.7	344060	8012.02
tr|A0A452ESQ8|A0A452ESQ8_CAPHI	7	2	358.23	0.0238852	0.160784	2.62461	0.707826	Control	AF samples	48229.4	Uncharacterized protein OS=Capra hircus OX=9925 GN=DBNL PE=3 SV=1									17147.3	8843.47	9795.15	6553.03	3395.87	5693.28	26574.2	2472.92
tr|A0A452E134|A0A452E134_CAPHI	3	1	116.34	0.0244385	0.160784	4.01592	0.702847	AF samples	Control	12564.4	Uncharacterized protein OS=Capra hircus OX=9925 GN=PYURF PE=3 SV=1									467631	408069	526904	524926	6896.83	7902.6	438199	522.339
tr|A0A452G9A2|A0A452G9A2_CAPHI	11	1	684.59	0.024549	0.160784	4.92379	0.701863	Control	AF samples	11211.8	GST N-terminal domain-containing protein OS=Capra hircus OX=9925 GN=LOC100861222 PE=4 SV=1									238340	78092.8	73360.9	26573.8	52277.2	81825	310909	58667.3
tr|A0A452FMV1|A0A452FMV1_CAPHI;tr|A0A452FN01|A0A452FN01_CAPHI	13	5	526.95	0.0247733	0.160784	2.20845	0.699875	Control	AF samples	38448.2	Uncharacterized protein OS=Capra hircus OX=9925 GN=HNRNPD PE=4 SV=1									31715.4	45879.4	47025.6	51129.8	22179.9	37044.3	56450.9	5665.81
tr|A0A452ENI2|A0A452ENI2_CAPHI	6	4	264.32	0.0250615	0.160784	2.16999	0.69734	Control	AF samples	29656.4	t-SNARE coiled-coil homology domain-containing protein OS=Capra hircus OX=9925 GN=STX7 PE=3 SV=1									6751.53	6747.88	14112	8699.53	4462.71	5714.9	11432	1402.31
tr|A0A452DVL8|A0A452DVL8_CAPHI	23	5	1083.29	0.0251628	0.160784	3.561	0.696453	Control	AF samples	37497.8	Uncharacterized protein OS=Capra hircus OX=9925 GN=PCBP1 PE=4 SV=1									205962	167204	170264	120803	121744	235527	182678	39232
tr|A0A452FJP9|A0A452FJP9_CAPHI;tr|A0A452FK18|A0A452FK18_CAPHI;tr|A0A452FK85|A0A452FK85_CAPHI;tr|A0A452FKC3|A0A452FKC3_CAPHI;tr|A0A452FKV3|A0A452FKV3_CAPHI	1	1	23.11	0.0252865	0.160784	Infinity	0.695375	Control	AF samples	91190.8	Uncharacterized protein OS=Capra hircus OX=9925 GN=UTP25 PE=3 SV=1									0	0	0	0	3449.27	3197.15	0	3464.95
tr|A0A452ECE5|A0A452ECE5_CAPHI;tr|A0A452ECJ7|A0A452ECJ7_CAPHI	20	8	1098.86	0.0255269	0.160784	2.86102	0.693291	AF samples	Control	28876.2	Endoplasmic reticulum resident protein 29 OS=Capra hircus OX=9925 GN=ERP29 PE=4 SV=1									85982	102793	103776	121437	3415.29	4958.39	101311	953.32
tr|A0A452G4G0|A0A452G4G0_CAPHI;tr|A0A452G4G5|A0A452G4G5_CAPHI	2	2	119.62	0.0255853	0.160784	1.62568	0.692787	Control	AF samples	59884.8	Protein kinase domain-containing protein OS=Capra hircus OX=9925 GN=NRBP1 PE=4 SV=1									11663.4	9159.61	12376.3	12149.8	4290.91	6317.72	14345.6	988.761
tr|A0A452F7M8|A0A452F7M8_CAPHI	17	6	1429.8	0.0256341	0.160784	1.59684	0.692366	Control	AF samples	32145.7	Isochorismatase domain-containing protein OS=Capra hircus OX=9925 GN=ISOC1 PE=3 SV=1									245885	186833	236020	258824	72489.7	95508.9	379058	24930.7
tr|A0A452EDG3|A0A452EDG3_CAPHI;tr|A0A452EEB3|A0A452EEB3_CAPHI	1	1	33.21	0.025672	0.160784	7.04647	0.69204	AF samples	Control	334840	Uncharacterized protein OS=Capra hircus OX=9925 GN=RANBP2 PE=4 SV=1									2255.62	11754.1	3673.91	689.866	0	0	2608.99	0
tr|A1YZ37|A1YZ37_CAPHI	12	8	1021.9	0.0256911	0.160784	2.39005	0.691876	AF samples	Control	16855.7	Microsomal glutathione S-transferase 3 OS=Capra hircus OX=9925 GN=MGST3 PE=2 SV=1									2.24463e+06	2.15242e+06	1.35428e+06	2.07046e+06	203364	233735	1.30253e+06	19114.1
tr|A0A452E2E4|A0A452E2E4_CAPHI	6	1	453	0.0256962	0.160784	27.4275	0.691832	Control	AF samples	19700.5	TCTP domain-containing protein OS=Capra hircus OX=9925 GN=LOC102168398 PE=3 SV=1									1206.63	1852.59	174.721	859.697	5809.8	17164.1	1378.32	1212.18
tr|A5JSS3|A5JSS3_CAPHI	29	16	2065.31	0.0258282	0.160784	4.91269	0.690699	AF samples	Control	9294.69	NADH dehydrogenase (Ubiquinone) 1 alpha subcomplex 4 OS=Capra hircus OX=9925 GN=NDUFA4 PE=2 SV=1									712554	1.01879e+06	295861	1.11215e+06	15084.7	14289.5	542028	2196.06
tr|A0A452EH47|A0A452EH47_CAPHI;tr|A0A452EH85|A0A452EH85_CAPHI;tr|A0A452EHD0|A0A452EHD0_CAPHI;tr|A0A452EHF5|A0A452EHF5_CAPHI	8	2	339.17	0.0260647	0.160784	1.90678	0.688682	Control	AF samples	71950.3	Uncharacterized protein OS=Capra hircus OX=9925 GN=XPNPEP1 PE=3 SV=1									17038.5	11802.6	14403	10064.1	4056.27	5437.41	23535.7	2093.52
tr|A0A452E0Q4|A0A452E0Q4_CAPHI	31	14	2249.99	0.0261451	0.160784	2.62185	0.687999	AF samples	Control	34135.7	NADH-cytochrome b5 reductase OS=Capra hircus OX=9925 GN=LOC102173645 PE=3 SV=1									695718	892240	502662	936922	58322.9	105854	434191	7127.58
tr|A0A452G2Q0|A0A452G2Q0_CAPHI	10	1	385.42	0.0261498	0.160784	2.06334	0.687959	Control	AF samples	103682	AP-2 complex subunit alpha OS=Capra hircus OX=9925 GN=AP2A2 PE=3 SV=1									5403.85	4872.79	5660.63	1671.42	1922.38	3175.2	6323.32	443.789
tr|A0A452FWU9|A0A452FWU9_CAPHI	7	3	287.3	0.0264148	0.160784	2.90234	0.68572	Control	AF samples	16445.3	Uncharacterized protein OS=Capra hircus OX=9925 GN=RPS16 PE=3 SV=1									8391.57	7275.59	12187.9	5942.07	5723.27	10568.5	9455.53	1171.91
tr|A0A452G5S8|A0A452G5S8_CAPHI	8	3	414.62	0.0264697	0.160784	2.74389	0.685258	Control	AF samples	52103.6	Glutathione synthetase OS=Capra hircus OX=9925 GN=GSS PE=3 SV=1									15977.5	17407.8	22556.6	24797.8	11756.5	8821.62	36928.9	5677.53
tr|A0A452EWA5|A0A452EWA5_CAPHI	61	24	3893.57	0.02651	0.160784	2.02258	0.68492	AF samples	Control	50470.2	Elongation factor 1-alpha OS=Capra hircus OX=9925 GN=EEF1A2 PE=3 SV=1									1.8402e+06	1.47755e+06	1.76297e+06	1.39249e+06	94167.6	174970	1.54177e+06	34149.3
tr|A0A452G8A9|A0A452G8A9_CAPHI	2	2	93.44	0.0266213	0.160784	1.76427	0.683987	Control	AF samples	38306.6	ThiF domain-containing protein OS=Capra hircus OX=9925 GN=SAE1 PE=3 SV=1									10829.6	5841.15	7025.72	5137.46	2215.2	2772.46	13695	899.644
tr|A0A452FTT1|A0A452FTT1_CAPHI	5	3	269.17	0.0267721	0.160784	2.30735	0.682728	AF samples	Control	45761.7	Uncharacterized protein OS=Capra hircus OX=9925 GN=DNAJA2 PE=3 SV=1									146648	120308	151090	108558	7248.43	12628.9	128682	1317.74
tr|A0A452DQU9|A0A452DQU9_CAPHI	10	2	259.85	0.0269503	0.160784	3.41276	0.681247	Control	AF samples	390923	Uncharacterized protein OS=Capra hircus OX=9925 GN=UTRN PE=4 SV=1									12107.3	6582.15	11487.2	4368.79	7416.64	12424.3	9822.45	1340.9
tr|A0A452F4A3|A0A452F4A3_CAPHI	24	15	1087.53	0.0269506	0.160784	1.73226	0.681245	AF samples	Control	103429	Protein unc-45 homolog B OS=Capra hircus OX=9925 GN=UNC45B PE=4 SV=1									45285.6	46343.6	72785.5	36159.1	7363.14	6183.66	43594.8	911.597
tr|A0A452FYV6|A0A452FYV6_CAPHI	23	5	1509.84	0.0270734	0.160784	2.23726	0.680229	Control	AF samples	18387.4	Cofilin, non-muscle isoform OS=Capra hircus OX=9925 GN=CFL1 PE=3 SV=1									486058	217018	254809	119386	95142.8	194724	456874	38987.9
tr|A0A452FH25|A0A452FH25_CAPHI;tr|A0A452FHP7|A0A452FHP7_CAPHI	250	86	13792.8	0.0270856	0.160784	2.12521	0.680128	AF samples	Control	290554	Uncharacterized protein OS=Capra hircus OX=9925 GN=FLNC PE=3 SV=1									374816	358692	450921	506196	55137.7	60122.1	273264	4985.32
tr|A0A452EB38|A0A452EB38_CAPHI;tr|A0A452EBF9|A0A452EBF9_CAPHI	3	2	149.07	0.0270857	0.160784	1.84492	0.680127	Control	AF samples	11818.8	Uncharacterized protein OS=Capra hircus OX=9925 GN=LYRM7 PE=4 SV=1									22657.6	19973.5	30606.3	15502.2	10048.3	15116.6	25011.2	1906.1
tr|A0A452FZ57|A0A452FZ57_CAPHI;tr|A0A452FZ82|A0A452FZ82_CAPHI;tr|A0A452FZJ0|A0A452FZJ0_CAPHI	9	5	398.85	0.0271656	0.160784	1.99173	0.679468	Control	AF samples	92187.4	Uncharacterized protein OS=Capra hircus OX=9925 GN=ENPP1 PE=4 SV=1									6535.07	5988.15	10004.5	7144.61	3901.89	5494.69	8741.21	701.57
tr|A0A452FGQ5|A0A452FGQ5_CAPHI;tr|A0A452FGR0|A0A452FGR0_CAPHI	6	1	269.12	0.0271688	0.160784	3.891	0.679442	Control	AF samples	17385.2	Uncharacterized protein OS=Capra hircus OX=9925 GN=PFDN5 PE=3 SV=1									4456.52	8566.77	2551.72	722.161	2432.29	2106.92	18669.4	1287.19
tr|A0A452EWR7|A0A452EWR7_CAPHI	10	3	629.81	0.0272534	0.160784	2.24182	0.678746	Control	AF samples	28419.2	Proteasome subunit alpha type OS=Capra hircus OX=9925 GN=PSMA3 PE=3 SV=1									39376.8	33975.7	40522.7	17848.7	17222.3	22649.5	35403.9	4894.68
tr|A0A452F4B6|A0A452F4B6_CAPHI	78	38	4518.81	0.0276256	0.160784	1.6129	0.675704	AF samples	Control	89302.8	15S Mg(2+)-ATPase p97 subunit OS=Capra hircus OX=9925 GN=VCP PE=3 SV=1									422384	432123	362901	418686	48364.2	61344.8	379311	12072
tr|A0A452EN49|A0A452EN49_CAPHI	21	12	1130.82	0.0276514	0.160784	1.4988	0.675494	Control	AF samples	48553.5	Heterogeneous nuclear ribonucleoprotein K OS=Capra hircus OX=9925 GN=HNRNPK PE=4 SV=1									171172	116803	118424	80937.7	38317	60361.5	167608	8770.47
tr|A0A452F043|A0A452F043_CAPHI	7	2	318.42	0.0278746	0.160784	3.15335	0.673687	AF samples	Control	177594	Uncharacterized protein OS=Capra hircus OX=9925 GN=UGGT1 PE=3 SV=1									16723.9	26906.7	20529.9	30791	2074.34	1765.86	14433	112.308
tr|A0A452FV97|A0A452FV97_CAPHI	2	1	43.61	0.0279362	0.160784	Infinity	0.67319	Control	AF samples	60248.7	Uncharacterized protein OS=Capra hircus OX=9925 GN=KPRP PE=4 SV=1									0	0	0	0	1025.69	13003.3	3753.94	0
tr|A0A452EMK0|A0A452EMK0_CAPHI	3	2	127.39	0.0279958	0.160784	2.07318	0.67271	Control	AF samples	26735.2	Uncharacterized protein OS=Capra hircus OX=9925 GN=EFHD2 PE=4 SV=1									2000.3	1781.55	1728.84	3546.52	1155.55	923.85	6996.94	254.781
tr|A0A452G5M5|A0A452G5M5_CAPHI	4	3	142.19	0.0282551	0.160784	5.01339	0.670631	Control	AF samples	62531.3	Uncharacterized protein OS=Capra hircus OX=9925 GN=PALMD PE=3 SV=1									538728	387319	480212	261851	390566	837373	440614	151588
tr|A0A452FSB8|A0A452FSB8_CAPHI	30	2	1576.17	0.0283573	0.160784	1.90297	0.669816	Control	AF samples	61181.1	Uncharacterized protein OS=Capra hircus OX=9925 GN=MCCC2 PE=4 SV=1									14789.5	14640.3	12057.9	13213.4	6098.07	9218.29	15596.5	1545.23
tr|A0A452FHJ5|A0A452FHJ5_CAPHI	20	6	1392.87	0.0284553	0.160784	1.82565	0.669037	AF samples	Control	36009.7	Uncharacterized protein OS=Capra hircus OX=9925 GN=PDLIM1 PE=4 SV=1									170516	145238	211937	260847	25040.3	30346.6	119703	5826.43
tr|A0A452ENU2|A0A452ENU2_CAPHI	11	5	449.94	0.0285543	0.160784	2.49707	0.668252	Control	AF samples	59336.7	Glucose-6-phosphate 1-dehydrogenase OS=Capra hircus OX=9925 GN=G6PD PE=3 SV=1									16981.8	7672.6	8246.74	12507.7	4693.49	4606.73	36043.9	2307.09
tr|A0A452E9V7|A0A452E9V7_CAPHI	3	1	119.31	0.0285641	0.160784	3.81538	0.668174	AF samples	Control	22384.5	Uncharacterized protein OS=Capra hircus OX=9925 PE=4 SV=1									56025.9	93844	182068	196943	3845.16	6310.02	82919.1	1291.83
tr|A0A452GBL7|A0A452GBL7_CAPHI	11	5	602.44	0.0286359	0.160784	1.97438	0.667606	AF samples	Control	15496	Complex I-B17 OS=Capra hircus OX=9925 GN=NDUFB6 PE=3 SV=1									91390.5	99359	61234.4	68605.4	13181.4	13262.4	38212.8	1121.54
tr|A0A452G0P6|A0A452G0P6_CAPHI	59	16	3319.11	0.0288037	0.160784	6.31123	0.666283	Control	AF samples	58036.3	IF rod domain-containing protein OS=Capra hircus OX=9925 GN=KRT10 PE=3 SV=1									509702	382871	512373	657887	653032	1.28383e+06	570989	272561
tr|A0A452FV54|A0A452FV54_CAPHI;tr|A0A452FV69|A0A452FV69_CAPHI	3	1	57.3	0.0288308	0.160784	2.91291	0.66607	AF samples	Control	139796	USP domain-containing protein OS=Capra hircus OX=9925 GN=USP40 PE=4 SV=1									4555.83	7898.1	5636.43	10390	540.058	951.923	3476.93	56.6894
tr|A0A452FM48|A0A452FM48_CAPHI	8	3	323.65	0.0290137	0.161041	2.87653	0.664636	AF samples	Control	28032.1	Phosphomannomutase OS=Capra hircus OX=9925 GN=PMM2 PE=3 SV=1									16382.9	15740.2	12062.4	26916.4	943.661	1037.92	14213.7	244.193
tr|A0A452FS81|A0A452FS81_CAPHI	20	8	1016.72	0.0293091	0.161842	1.97392	0.662335	AF samples	Control	85491.5	Methylmalonyl-CoA isomerase OS=Capra hircus OX=9925 GN=MMUT PE=3 SV=1									77248.3	94244.6	64594.7	89973.9	7761.37	8500.68	74825.1	1718.03
tr|A0A452E9T4|A0A452E9T4_CAPHI	9	4	463.15	0.0294331	0.161842	2.37025	0.661375	Control	AF samples	45708.6	Uncharacterized protein OS=Capra hircus OX=9925 GN=LOC102188874 PE=3 SV=1									23158.1	13034.4	25897.2	7144.57	11689	10119.5	20734.6	2558.05
tr|A0A452FWC6|A0A452FWC6_CAPHI	81	34	5851.16	0.0303907	0.163371	1.35611	0.654068	AF samples	Control	54155.2	Dihydrolipoyl dehydrogenase OS=Capra hircus OX=9925 GN=DLD PE=3 SV=1									2.3293e+06	2.13032e+06	2.31312e+06	1.93502e+06	397668	512737	1.69712e+06	62029.9
tr|A0A452EU47|A0A452EU47_CAPHI	10	2	572.13	0.030391	0.163371	2.97356	0.654065	AF samples	Control	35732.8	Uncharacterized protein OS=Capra hircus OX=9925 GN=LOC102180084 PE=3 SV=1									4108.2	9280.46	4546.82	5714.5	661.011	382.89	3402.46	33.3723
tr|A0A452EYK4|A0A452EYK4_CAPHI	1	1	51.56	0.0308911	0.163371	2.53954	0.650324	Control	AF samples	18664.4	CB1 cannabinoid receptor-interacting protein 1 OS=Capra hircus OX=9925 GN=CNRIP1 PE=3 SV=1									16858.3	7260.78	10455.5	5118.35	3443.06	5863.08	17921.3	2272.3
tr|A0A452E294|A0A452E294_CAPHI	49	25	3891.86	0.0309482	0.163371	2.66137	0.6499	AF samples	Control	24580	Superoxide dismutase OS=Capra hircus OX=9925 GN=SOD2 PE=3 SV=1									3.27627e+06	2.90966e+06	3.03681e+06	1.66742e+06	120147	77147.1	2.83853e+06	25849.8
tr|A0A452E5W3|A0A452E5W3_CAPHI;tr|A0A452FMT2|A0A452FMT2_CAPHI;tr|A0A452FSZ1|A0A452FSZ1_CAPHI	8	2	410.98	0.0309527	0.163371	2.68416	0.649866	Control	AF samples	30653.6	40S ribosomal protein S2 OS=Capra hircus OX=9925 GN=LOC102171034 PE=3 SV=1									10027.5	9675.66	11569.2	5660.23	6504.29	11181.8	11439.4	827.942
tr|A0A452EC09|A0A452EC09_CAPHI	34	11	1837.22	0.0309802	0.163371	1.70986	0.649663	AF samples	Control	93324.7	Ubiquitin carboxyl-terminal hydrolase OS=Capra hircus OX=9925 GN=USP5 PE=3 SV=1									192953	165569	192598	181434	17698.9	20210.6	172695	6038.16
tr|A0A452F498|A0A452F498_CAPHI	2	1	73.33	0.0315801	0.163371	1.91969	0.64525	Control	AF samples	57271.4	Histidine--tRNA ligase, cytoplasmic OS=Capra hircus OX=9925 GN=HARS1 PE=3 SV=1									4333.74	6640.01	5072.23	8492.33	2038.28	3565.28	15085.5	661.175
tr|A0A452EGA4|A0A452EGA4_CAPHI;tr|A0A452EGB7|A0A452EGB7_CAPHI;tr|A0A452EGC8|A0A452EGC8_CAPHI	5	1	172.73	0.0318638	0.163371	21.3155	0.643187	Control	AF samples	70347.4	Uncharacterized protein OS=Capra hircus OX=9925 GN=LMNB2 PE=3 SV=1									984.747	359.439	34.2225	12.5892	989.077	4776.58	440.905	281.197
tr|A0A452E9Y7|A0A452E9Y7_CAPHI	178	1	11929.7	0.0321361	0.163371	4.29275	0.641222	AF samples	Control	170695	Uncharacterized protein OS=Capra hircus OX=9925 GN=MYOM2 PE=4 SV=1									725554	2.02741e+06	1.43399e+06	2.71357e+06	11056.5	8278.78	1.65788e+06	2360.42
tr|A0A452F4G4|A0A452F4G4_CAPHI	11	5	503.44	0.0323146	0.163371	4.85612	0.639941	Control	AF samples	50094.2	Adenylosuccinate synthetase isozyme 1 OS=Capra hircus OX=9925 GN=ADSSL1 PE=3 SV=1									47393.6	31568	61317	15486.1	24844.1	18678.6	89901.5	23695.8
tr|A0A452EAY4|A0A452EAY4_CAPHI	19	2	1486.58	0.0323602	0.163371	1.73095	0.639615	AF samples	Control	40717.2	N-myc downstream-regulated gene 2 protein OS=Capra hircus OX=9925 GN=NDRG2 PE=3 SV=1									333142	517163	553927	369624	60984.2	39735.6	384751	12767
tr|A0A452FSN4|A0A452FSN4_CAPHI	1	1	25.87	0.032472	0.163371	12.1595	0.638817	Control	AF samples	35462.1	Olfactory receptor OS=Capra hircus OX=9925 PE=3 SV=1									11125.9	786.682	23094.9	853.072	9689.68	9771.53	23777.8	15104.4
tr|A0A452DZ70|A0A452DZ70_CAPHI	27	8	1238.76	0.0326898	0.163371	2.54028	0.637268	Control	AF samples	53853.7	Fructose-bisphosphate aldolase OS=Capra hircus OX=9925 GN=ALDOC PE=3 SV=1									75314.6	47316.8	65278	38868.6	33328.1	43254.4	58210.7	10689.1
tr|A0A452FJF7|A0A452FJF7_CAPHI	8	2	440.41	0.0328534	0.163371	4.28222	0.636111	Control	AF samples	36472.8	Eukaryotic translation initiation factor 3 subunit I OS=Capra hircus OX=9925 GN=EIF3I PE=3 SV=1									839.967	1734.6	6645.81	2619.66	1450.89	7059.47	7456.67	470.793
tr|A0A452EBN6|A0A452EBN6_CAPHI	21	7	1542.21	0.0329974	0.163371	2.52554	0.635096	AF samples	Control	46402.3	RNA helicase OS=Capra hircus OX=9925 GN=EIF4A2 PE=3 SV=1									190990	208752	113608	157616	9660.77	8569.09	167642	1901.39
tr|A0A452ETB4|A0A452ETB4_CAPHI;tr|A0A452ETF2|A0A452ETF2_CAPHI;tr|A0A452ETK3|A0A452ETK3_CAPHI;tr|A0A452EU90|A0A452EU90_CAPHI	5	4	291	0.0330759	0.163371	1.71442	0.634544	Control	AF samples	24400	Uncharacterized protein OS=Capra hircus OX=9925 GN=TPD52 PE=3 SV=1									56383.5	47725.7	67851.7	20533.6	14749.4	24173.6	76203.5	4615.58
tr|A0A452F8J5|A0A452F8J5_CAPHI	6	1	379.19	0.0331743	0.163371	2.36316	0.633854	Control	AF samples	10365.9	Dynein light chain OS=Capra hircus OX=9925 GN=DYNLL1 PE=3 SV=1									36053.3	20807.9	18685.5	12330.7	7636.39	20124.2	31963.5	3311.52
tr|A0A452EX69|A0A452EX69_CAPHI	1	1	21.87	0.0332134	0.163371	4.58406	0.633581	AF samples	Control	62303	Uncharacterized protein OS=Capra hircus OX=9925 GN=ZNF570 PE=4 SV=1									8739.11	11034.2	17992.4	10992.4	305.66	54.3829	4512.28	247.111
tr|A0A452FEX6|A0A452FEX6_CAPHI	20	10	1423.15	0.0332419	0.163371	2.07532	0.633382	AF samples	Control	21802.8	Complex I-B22 OS=Capra hircus OX=9925 GN=NDUFB9 PE=3 SV=1									131708	158896	164733	232371	28194	23919.9	89906.2	2628.72
tr|A0A452G129|A0A452G129_CAPHI;tr|A0A452G137|A0A452G137_CAPHI	26	11	1633.45	0.0333448	0.163371	3.1732	0.632663	Control	AF samples	53176.9	Gc-globulin OS=Capra hircus OX=9925 GN=GC PE=4 SV=1									72801.4	43667	84434.6	22870.9	16285.6	52675.9	118802	15140.9
tr|A0A452FYK4|A0A452FYK4_CAPHI	8	3	289.58	0.0333602	0.163371	5.24125	0.632556	Control	AF samples	11201.6	Ig-like domain-containing protein OS=Capra hircus OX=9925 PE=4 SV=1									2128.04	1191.31	3927.92	1489.54	514.304	2420.97	19692.7	724.025
tr|A0A452FY19|A0A452FY19_CAPHI	17	11	934.23	0.0333691	0.163371	11.0511	0.632494	Control	AF samples	27855.2	OCIA domain-containing protein OS=Capra hircus OX=9925 GN=OCIAD1 PE=4 SV=1									318937	195785	276168	132335	438491	1.06609e+06	213745	197117
tr|A0A452FF40|A0A452FF40_CAPHI	16	7	734.8	0.0336645	0.163371	2.2599	0.630444	AF samples	Control	83072.1	TGc domain-containing protein OS=Capra hircus OX=9925 GN=F13A1 PE=3 SV=1									38529.6	33534	25766	44627.7	2597.15	2429.86	25640.9	1078.82
tr|A0A452ENH7|A0A452ENH7_CAPHI	5	3	257.17	0.0336955	0.163371	2.38491	0.630229	Control	AF samples	35180.5	Aminoacyl tRNA synthase complex-interacting multifunctional protein 2 OS=Capra hircus OX=9925 GN=AIMP2 PE=4 SV=1									115660	75780.1	94626.2	72642.5	39710.1	97062.1	107851	10911.6
tr|A0A452DYG0|A0A452DYG0_CAPHI	6	1	232.74	0.033739	0.163371	1.81929	0.629929	Control	AF samples	27199.2	GOLD domain-containing protein OS=Capra hircus OX=9925 GN=TMED9 PE=3 SV=1									9107.01	9353	13133.8	6060.38	2563.71	6734.38	16525.9	750.79
tr|A0A452FRH9|A0A452FRH9_CAPHI	4	3	213.59	0.0338853	0.163371	1.83416	0.628921	Control	AF samples	60714.3	Inositol-3-phosphate synthase 1 OS=Capra hircus OX=9925 GN=ISYNA1 PE=3 SV=1									38449.4	35404.4	31370.5	22708.8	10165	13342.7	45853.5	4920.92
tr|A0A452EB22|A0A452EB22_CAPHI	2	1	110.45	0.033902	0.163371	2.76576	0.628806	Control	AF samples	56087.3	Uncharacterized protein OS=Capra hircus OX=9925 GN=UAP1L1 PE=4 SV=1									4515.34	4385.06	5942.27	1359.98	1736.24	1416.92	12646.7	921.777
tr|A0A452E189|A0A452E189_CAPHI;tr|A0A452E166|A0A452E166_CAPHI	19	4	796.12	0.0339663	0.163371	1.92852	0.628365	Control	AF samples	96742.7	Signal transducer and activator of transcription OS=Capra hircus OX=9925 GN=STAT1 PE=3 SV=1									17171.7	11229.2	25408.5	7921.33	5314.14	5623.58	28550.2	2231.44
tr|A0A452DJZ6|A0A452DJZ6_CAPHI	20	9	1043.04	0.0342638	0.163371	3.34018	0.626331	Control	AF samples	52728.4	M20_dimer domain-containing protein OS=Capra hircus OX=9925 GN=CNDP2 PE=3 SV=1									42283.8	35118.3	40455.3	16435.6	9258.73	19091.1	119782	10727.5
tr|A0A452F078|A0A452F078_CAPHI	11	1	520.06	0.0342896	0.163371	3.33967	0.626155	Control	AF samples	63919	Amidohydro-rel domain-containing protein OS=Capra hircus OX=9925 GN=CRMP1 PE=3 SV=1									5904.22	11890.4	18074.4	11080	7395.84	3806.77	37560.5	3882.13
tr|A0A452FAB7|A0A452FAB7_CAPHI	18	11	936.38	0.034322	0.163371	1.90248	0.625934	Control	AF samples	58871.3	Seryl-tRNA synthetase OS=Capra hircus OX=9925 GN=SARS1 PE=3 SV=1									54058.9	27011.8	37671.3	24341.7	9153.43	17839.1	81577	4317.64
tr|A0A452E3X0|A0A452E3X0_CAPHI	17	3	1191.83	0.0343587	0.163371	1.53983	0.625685	Control	AF samples	25575.2	Uncharacterized protein OS=Capra hircus OX=9925 GN=QDPR PE=4 SV=1									166538	139091	129035	153452	48767	58775.8	198260	15782
tr|A0A452EU77|A0A452EU77_CAPHI	137	1	9336.6	0.034451	0.163371	1.7029	0.625059	AF samples	Control	57980	Pyruvate kinase OS=Capra hircus OX=9925 GN=PKM PE=3 SV=1									1.89323e+06	1.54677e+06	1.70507e+06	1.46436e+06	153137	167228	1.42079e+06	64923.1
tr|A0A452ET82|A0A452ET82_CAPHI	151	6	10182.1	0.034451	0.163371	1.7029	0.625059	AF samples	Control	58091.1	Pyruvate kinase OS=Capra hircus OX=9925 GN=PKM PE=3 SV=1									2.34545e+06	1.91623e+06	2.11235e+06	1.81414e+06	189715	207173	1.76016e+06	80430.8
tr|A0A452G2U2|A0A452G2U2_CAPHI	41	5	2176.01	0.034644	0.163371	8.58817	0.623753	Control	AF samples	59995.1	IF rod domain-containing protein OS=Capra hircus OX=9925 GN=LOC108635997 PE=3 SV=1									6864.88	7291.24	5426.79	9970.71	9193.57	27138.7	8137.7	5962.95
tr|A0A452FQE3|A0A452FQE3_CAPHI	22	8	1528.37	0.0349976	0.163371	1.54138	0.621378	Control	AF samples	64044.9	Malic enzyme OS=Capra hircus OX=9925 GN=ME1 PE=3 SV=1									112553	81334.2	122994	67552.7	25806	44038.5	193598	6242.51
tr|A0A452FWT4|A0A452FWT4_CAPHI	1	1	33.46	0.0350353	0.163371	2.24178	0.621127	AF samples	Control	62408.4	Uncharacterized protein OS=Capra hircus OX=9925 GN=PRKAG2 PE=4 SV=1									26492.8	11894.2	23675.9	8559.78	2535.67	1434.08	10376.4	228.433
tr|A0A452EGI1|A0A452EGI1_CAPHI;tr|A0A452EGI8|A0A452EGI8_CAPHI;tr|A0A452EGK2|A0A452EGK2_CAPHI	8	4	361.46	0.0350815	0.163371	1.77662	0.620818	AF samples	Control	23786.5	5-demethoxyubiquinone hydroxylase, mitochondrial OS=Capra hircus OX=9925 GN=COQ7 PE=3 SV=1									82664.6	79985.3	77966.7	62707.6	11701.1	12412.3	57152.7	1024.58
tr|A0A452F0G2|A0A452F0G2_CAPHI	31	13	1946.62	0.035126	0.163371	1.45563	0.620521	Control	AF samples	27169.4	Uncharacterized protein OS=Capra hircus OX=9925 GN=HSD17B10 PE=3 SV=1									432894	362600	357000	317689	116061	186696	436907	27398.6
tr|A0A452F2I2|A0A452F2I2_CAPHI	28	12	1740.08	0.0357823	0.165587	3.20481	0.616182	AF samples	Control	52087.1	Epoxide hydrolase OS=Capra hircus OX=9925 GN=EPHX1 PE=3 SV=1									251844	266124	132109	422705	13109.5	12824.7	182164	4156.6
tr|A0A452EHA4|A0A452EHA4_CAPHI;tr|A0A452EHR0|A0A452EHR0_CAPHI	7	2	388.92	0.0361448	0.165587	1.80166	0.613814	Control	AF samples	83303.7	Threonyl-tRNA synthetase OS=Capra hircus OX=9925 GN=TARS1 PE=3 SV=1									15082.5	16615.8	12654.2	8035.25	3180.16	7294.73	28588.2	1256.77
tr|A0A452DWB5|A0A452DWB5_CAPHI	31	1	1706.24	0.036224	0.165587	1.81503	0.6133	AF samples	Control	35580.6	Inorganic diphosphatase OS=Capra hircus OX=9925 GN=PPA2 PE=3 SV=1									195991	114373	134406	78427.4	13532.9	19837.4	109534	2345.88
tr|A0A452E1M0|A0A452E1M0_CAPHI;tr|A0A452E1P2|A0A452E1P2_CAPHI;tr|A0A452E1R5|A0A452E1R5_CAPHI;tr|A0A452E1U6|A0A452E1U6_CAPHI	4	1	98.74	0.0363781	0.165587	2.1885	0.612302	AF samples	Control	175813	Uncharacterized protein OS=Capra hircus OX=9925 GN=EIF4G1 PE=3 SV=1									53589.3	60651.9	96728.2	115729	6369.39	10604.8	46121.6	2281.64
tr|A0A452DLU0|A0A452DLU0_CAPHI	64	1	3452.26	0.0363797	0.165587	20.6729	0.612292	Control	AF samples	105041	Hexokinase OS=Capra hircus OX=9925 GN=HK1 PE=3 SV=1									1800.58	2705.11	3751.06	1510.94	821.175	2324.27	108057	4148.94
tr|A0A452FGF2|A0A452FGF2_CAPHI;tr|A0A452FGN0|A0A452FGN0_CAPHI;tr|A0A452FGQ8|A0A452FGQ8_CAPHI;tr|A0A452FH84|A0A452FH84_CAPHI	25	10	1593.51	0.0364617	0.165587	1.7618	0.611762	AF samples	Control	54548.5	Thioredoxin-disulfide reductase OS=Capra hircus OX=9925 GN=TXNRD1 PE=3 SV=1									189881	131998	153595	118189	15032.3	12250.8	114352	6031
tr|A0A452F1S1|A0A452F1S1_CAPHI	17	14	807.68	0.0365874	0.165587	4.29277	0.610952	AF samples	Control	75323.6	Protein-arginine deiminase OS=Capra hircus OX=9925 GN=PADI2 PE=3 SV=1									52798.9	51961.2	44514.3	157442	2128.9	1881.88	57184.9	423.514
tr|A0A452F285|A0A452F285_CAPHI;tr|A0A452F2H1|A0A452F2H1_CAPHI;tr|A0A452F2I0|A0A452F2I0_CAPHI	5	3	334.9	0.037128	0.166689	2.38019	0.607497	Control	AF samples	58963.9	CN hydrolase domain-containing protein OS=Capra hircus OX=9925 GN=VNN1 PE=3 SV=1									21641.2	18874.2	25960.8	6900.51	4605.7	12661.5	52379.9	2518.17
tr|A0A452FHD4|A0A452FHD4_CAPHI;tr|A0A452FHG7|A0A452FHG7_CAPHI	5	3	221.66	0.0372308	0.166689	2.65464	0.606845	Control	AF samples	55414.8	RanBD1 domain-containing protein OS=Capra hircus OX=9925 GN=RANBP3 PE=4 SV=1									10606.7	5379.64	8576.33	1418.36	3127.23	3853.03	12263.7	1318.44
P0CH26|HBA2_CAPHI	2204	122	59726.3	0.0373372	0.166689	1.31251	0.606172	Control	AF samples	15191.3	Hemoglobin subunit alpha-2 OS=Capra hircus OX=9925 GN=HBA2 PE=1 SV=1									1.09932e+06	1.15826e+06	1.20863e+06	810574	273976	340528	1.40543e+06	91833.9
tr|A0A452DR09|A0A452DR09_CAPHI	3	2	203.07	0.0374993	0.166689	2.47343	0.60515	AF samples	Control	30396.7	Pyridoxal 5'-phosphate synthase OS=Capra hircus OX=9925 GN=PNPO PE=3 SV=1									53994.7	60645.1	57673.9	63457.5	2561.05	2238.66	54391.7	1341.05
tr|A0A452FN18|A0A452FN18_CAPHI;tr|A0A452FN24|A0A452FN24_CAPHI	45	2	2584.25	0.0375392	0.166689	9.4254	0.604899	Control	AF samples	64200.7	IF rod domain-containing protein OS=Capra hircus OX=9925 GN=KRT3 PE=3 SV=1									155144	99544.9	177173	74681.3	240141	521988	107820	78995.9
tr|A0A452EH63|A0A452EH63_CAPHI	85	23	6964.09	0.0377574	0.167027	3.07348	0.603531	Control	AF samples	39436.1	Fructose-bisphosphate aldolase OS=Capra hircus OX=9925 GN=ALDOA PE=3 SV=1									2.93904e+06	2.77144e+06	3.31961e+06	3.7495e+06	2.15068e+06	2.4194e+06	3.60619e+06	962417
tr|A0A452FQM9|A0A452FQM9_CAPHI	9	5	521.3	0.0379747	0.16736	3.35513	0.602175	AF samples	Control	11126.6	Complex I-B12 OS=Capra hircus OX=9925 GN=NDUFB3 PE=3 SV=1									173899	198958	74210.7	187612	9486.83	4863.14	128724	818.306
tr|A0A452DVS7|A0A452DVS7_CAPHI	2	2	49.14	0.0383179	0.168123	2.22197	0.600048	AF samples	Control	103027	Neuropilin OS=Capra hircus OX=9925 GN=NRP1 PE=3 SV=1									7384.92	4250.36	9632.54	7845.89	709.685	596.857	6471.15	93.9274
tr|A0A452DRZ8|A0A452DRZ8_CAPHI	21	9	1429.1	0.0384336	0.168123	1.67237	0.599335	Control	AF samples	36560	Aldo_ket_red domain-containing protein OS=Capra hircus OX=9925 GN=AKR1A1 PE=3 SV=1									189864	136768	161870	111732	46306.2	47794.2	249835	19624.5
tr|A0A452EW53|A0A452EW53_CAPHI	10	7	615.53	0.0389416	0.16918	2.93077	0.596225	AF samples	Control	36968.4	Uncharacterized protein OS=Capra hircus OX=9925 GN=RCN2 PE=4 SV=1									47911	52054.9	56622.2	88842.3	2036.25	1988.01	67882.6	356.71
tr|A0A452FNW0|A0A452FNW0_CAPHI	15	7	831.19	0.0390603	0.16918	1.70555	0.595505	AF samples	Control	50376.1	Elongation factor 1-gamma OS=Capra hircus OX=9925 GN=EEF1G PE=4 SV=1									115703	107007	80025	63489.1	9411.18	16713.7	78244.1	1808.27
tr|A0A452FIJ8|A0A452FIJ8_CAPHI	22	10	945.12	0.0392114	0.16918	1.83005	0.594589	Control	AF samples	311210	Uncharacterized protein OS=Capra hircus OX=9925 GN=FBN1 PE=3 SV=1									30064	21407.9	36665	14706.3	10758.1	15506.3	27138.7	2699.23
tr|A0A452DYS8|A0A452DYS8_CAPHI;tr|A0A452DZ35|A0A452DZ35_CAPHI	7	5	288.16	0.0393643	0.16918	4.94928	0.593667	Control	AF samples	27954.8	Peptidase S1 domain-containing protein OS=Capra hircus OX=9925 GN=AZU1 PE=4 SV=1									12142.6	5802.91	2844.52	5389.79	10070.9	13448	32628.5	333.621
tr|A0A452FEB3|A0A452FEB3_CAPHI	3	1	142.87	0.0393941	0.16918	6.67429	0.593487	AF samples	Control	55137.9	Glucose transporter type 4, insulin-responsive OS=Capra hircus OX=9925 GN=SLC2A4 PE=3 SV=1									10868.2	13750.4	14792.7	14146.2	0	114.239	8055.14	0
tr|A0A452FYL8|A0A452FYL8_CAPHI	6	1	316.52	0.0395703	0.169266	3.9049	0.592429	Control	AF samples	40536.2	Uncharacterized protein OS=Capra hircus OX=9925 GN=GNAI3 PE=4 SV=1									8314.98	1911.09	5342.5	854.303	2071.11	3959.64	6857.92	1545.57
tr|A0A452E2P1|A0A452E2P1_CAPHI	4	1	140.34	0.039866	0.169266	8.57181	0.590661	Control	AF samples	34884.6	Uncharacterized protein OS=Capra hircus OX=9925 PE=4 SV=1									22070.4	9885.36	111359	6035.22	13492.8	18563.9	341259	35961.8
tr|A0A452G220|A0A452G220_CAPHI;tr|A0A452G268|A0A452G268_CAPHI;tr|A0A452G269|A0A452G269_CAPHI	1	1	22.32	0.0399907	0.169266	9.97822	0.58992	Control	AF samples	47538.3	Uncharacterized protein OS=Capra hircus OX=9925 GN=CTBP1 PE=3 SV=1									907.643	939.459	0	0	1139.1	1481.37	2616.79	247.495
Q28319|IL6_CAPHI	109	14	2220.02	0.0400396	0.169266	9.32786	0.58963	Control	AF samples	23423.2	Interleukin-6 OS=Capra hircus OX=9925 GN=IL6 PE=2 SV=1									235693	175776	309141	44402.2	336905	846263	168821	97206.2
tr|A0A452FFD7|A0A452FFD7_CAPHI;tr|A0A452FF76|A0A452FF76_CAPHI	16	4	745.69	0.0403247	0.169266	2.95685	0.587944	Control	AF samples	139902	Uncharacterized protein OS=Capra hircus OX=9925 GN=CFH PE=4 SV=1									7048.72	6377.15	5330.29	2367.95	4877.47	4919.32	5076.26	860.736
tr|A0A452DYZ1|A0A452DYZ1_CAPHI	23	9	1472.16	0.0403854	0.169266	2.86575	0.587587	AF samples	Control	11909.6	Peptidylprolyl isomerase OS=Capra hircus OX=9925 GN=LOC108634682 PE=4 SV=1									1.56536e+06	1.65755e+06	1.16198e+06	1.96052e+06	38122.8	35509.9	1.83632e+06	12762.8
tr|A0A452G6A1|A0A452G6A1_CAPHI;tr|A0A452G6D9|A0A452G6D9_CAPHI;tr|A0A452G6L7|A0A452G6L7_CAPHI	7	1	125.32	0.0404972	0.169266	2.18131	0.586929	AF samples	Control	838636	Uncharacterized protein OS=Capra hircus OX=9925 GN=DST PE=4 SV=1									978.826	904.527	1137.06	1531.54	0	0	2267.18	0
tr|A0A452E834|A0A452E834_CAPHI;tr|A0A452E893|A0A452E893_CAPHI	4	1	86.52	0.0407284	0.169266	3.55111	0.585576	AF samples	Control	279715	Uncharacterized protein OS=Capra hircus OX=9925 GN=SPTA1 PE=3 SV=1									3789.03	12227.3	7466.45	9949.05	511.802	136.836	5835.03	77.7479
tr|A0A452EHN4|A0A452EHN4_CAPHI	18	10	954.56	0.0411018	0.169266	1.93661	0.583404	Control	AF samples	54757.4	Fascin OS=Capra hircus OX=9925 GN=FSCN1 PE=3 SV=1									32360.3	23099.7	28926.3	20628.9	9844.29	12101.8	31293.3	4379
tr|A0A452EG24|A0A452EG24_CAPHI	107	1	7207.45	0.0411797	0.169266	2.04475	0.582954	AF samples	Control	47495.4	Aspartate aminotransferase OS=Capra hircus OX=9925 GN=GOT2 PE=3 SV=1									52591.2	40842.1	36173.3	50778	4760.5	6433.44	37131.4	551.438
tr|A0A452FT24|A0A452FT24_CAPHI	12	4	549.09	0.0412858	0.169266	2.01481	0.582341	Control	AF samples	29597.7	40S ribosomal protein S4 OS=Capra hircus OX=9925 GN=RPS4X PE=3 SV=1									18049.1	13951.8	21821.7	16065.8	8117.61	15192.8	20250.6	1523.45
tr|A0A452DKT5|A0A452DKT5_CAPHI	2	1	99.29	0.0413143	0.169266	2.4657	0.582177	Control	AF samples	13916.2	Small nuclear ribonucleoprotein Sm D3 OS=Capra hircus OX=9925 GN=SNRPD3 PE=3 SV=1									11159.6	9139.18	11545.9	3670.24	5143.44	9370.97	10438.1	866.022
tr|A0A452EHX2|A0A452EHX2_CAPHI	6	1	332.51	0.041584	0.169266	1.67901	0.580627	Control	AF samples	16362.7	UBC core domain-containing protein OS=Capra hircus OX=9925 GN=UBE2V2 PE=4 SV=1									53974.4	42234.3	57921.2	50124.1	18734.3	19137.6	64602.2	6858.81
tr|A0A452EQS5|A0A452EQS5_CAPHI;tr|A0A452EQS9|A0A452EQS9_CAPHI;tr|A0A452G2P1|A0A452G2P1_CAPHI	10	4	440.33	0.0418069	0.169266	1.55884	0.579353	Control	AF samples	38449.1	Uncharacterized protein OS=Capra hircus OX=9925 GN=HNRNPA3 PE=4 SV=1									24196.7	16135.7	21781.5	27215.7	7660.16	11091.2	32567.3	1958.8
tr|A0A452EQQ5|A0A452EQQ5_CAPHI	6	2	299.5	0.041896	0.169266	1.67309	0.578846	Control	AF samples	18658	S-phase kinase-associated protein 1 OS=Capra hircus OX=9925 GN=SKP1 PE=3 SV=1									18385.3	11709.7	20724	16850.8	7642.56	6331.75	20652.3	1976.1
tr|A0A452DQK7|A0A452DQK7_CAPHI;tr|A0A452FW53|A0A452FW53_CAPHI;tr|A0A452DQ83|A0A452DQ83_CAPHI	2	1	73.07	0.042071	0.169266	1.91641	0.577852	Control	AF samples	10833.6	Small nuclear ribonucleoprotein E OS=Capra hircus OX=9925 PE=3 SV=1									28286.8	12364.3	26006.5	12268.4	9433.77	13839.9	23828.5	1669.31
tr|A0A452F509|A0A452F509_CAPHI	49	24	3278.37	0.0421591	0.169266	2.45816	0.577353	AF samples	Control	33086	ATP synthase subunit gamma OS=Capra hircus OX=9925 GN=ATP5F1C PE=3 SV=1									913714	846963	707357	715443	69595.3	116815	508929	4213.36
tr|A0A452E570|A0A452E570_CAPHI	14	8	676.8	0.0424088	0.169266	1.75067	0.575945	Control	AF samples	136403	TIP120 domain-containing protein OS=Capra hircus OX=9925 GN=CAND1 PE=3 SV=1									23240.2	15569.4	23849.5	9401.2	4673.8	7794.99	31920.4	2176.18
tr|A0A452EB34|A0A452EB34_CAPHI	63	1	3989.52	0.0426069	0.169266	2.75598	0.574832	Control	AF samples	32858.3	Uncharacterized protein OS=Capra hircus OX=9925 GN=SLC25A6 PE=3 SV=1									46771.8	19364.6	46313.9	14191.6	18335.5	38909.2	37182	3767.11
tr|K9LQQ8|K9LQQ8_CAPHI	30	14	2407.92	0.0426526	0.169266	7.46554	0.574577	Control	AF samples	14688.8	Adipocyte-type fatty acid-binding protein OS=Capra hircus OX=9925 GN=FABP3 PE=2 SV=1									85496.8	119565	53363.1	89344.8	17472.4	199487	719132	58559.4
tr|A0A452F3I2|A0A452F3I2_CAPHI	13	2	577.08	0.0428598	0.169266	3.91163	0.57342	Control	AF samples	52649.2	IF rod domain-containing protein OS=Capra hircus OX=9925 GN=KRT12 PE=3 SV=1									2113.76	2517.47	4676.89	5055.96	1557.93	3939.39	5862.67	1605.09
tr|A0A452EKC9|A0A452EKC9_CAPHI	10	6	408.8	0.0432861	0.169266	1.9874	0.571056	Control	AF samples	67897	Lysine--tRNA ligase OS=Capra hircus OX=9925 GN=KARS1 PE=3 SV=1									21813.4	11151.9	25534.9	17110	6133.9	10040.9	27897.5	3043.96
tr|A0A452EHD5|A0A452EHD5_CAPHI	197	1	9869.45	0.0433732	0.169266	1.94857	0.570576	Control	AF samples	276737	Spectrin alpha chain, non-erythrocytic 1 OS=Capra hircus OX=9925 GN=SPTAN1 PE=3 SV=1									46790.8	30833.5	47668.8	41383	19595.5	26100.9	43192.5	5409.67
tr|A0A452EHE9|A0A452EHE9_CAPHI	208	7	10856.3	0.0433732	0.169266	1.94857	0.570576	Control	AF samples	282376	Spectrin alpha chain, non-erythrocytic 1 OS=Capra hircus OX=9925 GN=SPTAN1 PE=3 SV=1									80250.5	52882.3	81756.4	70975.7	33608.2	44765.5	74079.1	9278.09
tr|A0A452F4U3|A0A452F4U3_CAPHI	49	25	2046.03	0.0434494	0.169266	2.28571	0.570157	Control	AF samples	298570	3-hydroxyacyl-[acyl-carrier-protein] dehydratase OS=Capra hircus OX=9925 GN=FASN PE=4 SV=1									40804.2	48570.3	47052.7	20055.7	12037.3	15578.3	79600.6	8333.73
tr|A0A452FTN3|A0A452FTN3_CAPHI;tr|A0A452FU26|A0A452FU26_CAPHI	31	15	2060.29	0.0435874	0.169266	2.71464	0.569399	AF samples	Control	43360	3-hydroxyisobutyryl-CoA hydrolase, mitochondrial OS=Capra hircus OX=9925 GN=HIBCH PE=3 SV=1									297577	237553	197256	153786	2233.54	3176.6	291397	1202.57
tr|A0A452ECG5|A0A452ECG5_CAPHI	32	3	1599.21	0.0437934	0.169266	9.32504	0.568272	Control	AF samples	50231.3	IF rod domain-containing protein OS=Capra hircus OX=9925 GN=LOC102176997 PE=3 SV=1									21006.8	25886.5	34299.8	10966.3	32563.2	80825	19025.1	18701.6
tr|A0A452FBS9|A0A452FBS9_CAPHI	6	3	286.2	0.0440019	0.169266	3.30245	0.567136	Control	AF samples	80892.2	RNA helicase OS=Capra hircus OX=9925 GN=DDX31 PE=3 SV=1									4925.7	2713.72	7126.17	1314.65	1219.34	6040.36	7617.11	742.156
tr|A0A452E1U5|A0A452E1U5_CAPHI	23	8	1331.94	0.0441623	0.169266	2.60892	0.566267	Control	AF samples	45155.6	SCP2 domain-containing protein OS=Capra hircus OX=9925 GN=HSDL2 PE=4 SV=1									259086	121046	148034	33622.2	98243.1	131707	196341	15117.4
tr|A0A452F0W5|A0A452F0W5_CAPHI	1	1	56.78	0.0443893	0.169266	2.76124	0.56504	AF samples	Control	19635.5	Amino_oxidase domain-containing protein OS=Capra hircus OX=9925 PE=4 SV=1									62980.5	48729.6	45362.3	15649.2	1516.16	1533.96	33721.7	811.217
O02814|IL12A_CAPHI	98	6	1934.56	0.0445242	0.169266	8.90906	0.564315	Control	AF samples	24831.9	Interleukin-12 subunit alpha OS=Capra hircus OX=9925 GN=IL12A PE=2 SV=1									396250	427318	380035	477132	872775	778472	371344	434301
tr|A0A452DPX9|A0A452DPX9_CAPHI	3	1	54.7	0.0446376	0.169266	3.47578	0.563706	AF samples	Control	91192.3	WD_REPEATS_REGION domain-containing protein OS=Capra hircus OX=9925 GN=WDR78 PE=4 SV=1									833.04	2281.57	1018.73	7304.31	0	0	3956.63	0
tr|A0A452E8Q5|A0A452E8Q5_CAPHI	4	3	306.09	0.044781	0.169266	1.72179	0.562938	Control	AF samples	13882.7	Thioredoxin domain-containing protein 17 OS=Capra hircus OX=9925 GN=TXNDC17 PE=4 SV=1									59362	46949.1	62857.7	47912.7	16217.5	19692	82330.3	7852.28
tr|A0A452EYY0|A0A452EYY0_CAPHI	1	1	25.65	0.0450402	0.169266	4.88184	0.561557	AF samples	Control	96062	Tuftelin-interacting protein 11 OS=Capra hircus OX=9925 GN=TFIP11 PE=3 SV=1									233676	189504	35577.9	68375.9	932.817	2888.31	82174.9	701.073
tr|A0A452DL17|A0A452DL17_CAPHI;tr|A0A452DLG5|A0A452DLG5_CAPHI	1	1	25.25	0.0450869	0.169266	6.71702	0.561308	AF samples	Control	132670	SAP domain-containing protein OS=Capra hircus OX=9925 GN=CCAR1 PE=4 SV=1									105981	187865	95505.5	717514	1816.83	3000.44	161941	827.946
tr|A0A452FPA6|A0A452FPA6_CAPHI;tr|A0A452FPE3|A0A452FPE3_CAPHI	5	3	188.91	0.0455962	0.169266	1.61645	0.558619	Control	AF samples	63521.1	B3_4 domain-containing protein OS=Capra hircus OX=9925 GN=LRRC47 PE=4 SV=1									9989.98	8343.59	7358.93	9563.8	4540.71	3519.49	10438.4	829.079
tr|A0A452DQY2|A0A452DQY2_CAPHI	5	2	209.03	0.0456256	0.169266	1.9915	0.558464	Control	AF samples	48964.3	RNA helicase OS=Capra hircus OX=9925 GN=DDX39B PE=4 SV=1									4939.42	2223.14	2655.28	4443.76	1403.42	2497.99	5233.71	465.898
tr|A0A452EVI4|A0A452EVI4_CAPHI	13	6	624.42	0.045641	0.169266	1.8508	0.558384	AF samples	Control	40717.7	Mitogen-activated protein kinase OS=Capra hircus OX=9925 GN=MAPK12 PE=4 SV=1									56995.3	51571.8	54523.9	51519.3	3883.47	4461.9	56243	1549.84
tr|A0A452DY24|A0A452DY24_CAPHI	32	19	2646.02	0.0457118	0.169266	1.47923	0.558012	Control	AF samples	21786.7	Thioredoxin domain-containing protein OS=Capra hircus OX=9925 GN=PRDX2 PE=3 SV=1									2.25446e+06	1.57902e+06	2.01325e+06	1.25807e+06	682332	562188	2.03052e+06	177806
tr|A0A452EZ72|A0A452EZ72_CAPHI;tr|A0A452EZ87|A0A452EZ87_CAPHI	3	1	86.04	0.0457751	0.169266	1.75483	0.557681	Control	AF samples	196256	Uncharacterized protein OS=Capra hircus OX=9925 GN=TJP1 PE=4 SV=1									12433.6	8607.74	20850.3	10297.2	5977.17	8170.48	16006.8	953.48
tr|A0A452FRA9|A0A452FRA9_CAPHI	47	2	3723.88	0.0459103	0.169266	2.46363	0.556974	Control	AF samples	53140.1	Tubulin alpha chain OS=Capra hircus OX=9925 PE=3 SV=1									160390	91977.3	126164	52331.1	38094.2	50125.6	174946	26288.3
tr|A0A452FF42|A0A452FF42_CAPHI	38	15	2426.95	0.0461098	0.169266	1.57938	0.555935	Control	AF samples	49384.3	Elongation factor Tu OS=Capra hircus OX=9925 GN=TUFM PE=3 SV=1									233639	187652	203029	182277	91193.2	111822	255555	11836.3
tr|A0A452GB29|A0A452GB29_CAPHI	59	14	4444.2	0.0461841	0.169266	2.56853	0.555549	AF samples	Control	84605.8	Calpain inhibitor OS=Capra hircus OX=9925 GN=CAST PE=3 SV=1									59308.6	59014.4	62340.5	95945.9	3137.77	2662.08	61610.7	1571.5
tr|A0A452FAZ1|A0A452FAZ1_CAPHI	10	5	722.71	0.0467994	0.169266	1.74798	0.552376	Control	AF samples	28987	Proteasome subunit beta OS=Capra hircus OX=9925 GN=PSMB4 PE=3 SV=1									96325	81281.6	80853	26093.8	23371.2	38552.8	111396	6513.73
tr|A0A452F8U9|A0A452F8U9_CAPHI	3	2	72.75	0.0468021	0.169266	3.43489	0.552363	AF samples	Control	67288.4	Uncharacterized protein OS=Capra hircus OX=9925 GN=ABCE1 PE=4 SV=1									12359.3	26805.7	7456.22	8970.67	257.74	307.526	14199.7	17.7627
tr|A0A452DT28|A0A452DT28_CAPHI	9	3	510.63	0.0468299	0.169266	1.51604	0.55222	AF samples	Control	51348.9	FAD-binding PCMH-type domain-containing protein OS=Capra hircus OX=9925 GN=LOC102191395 PE=4 SV=1									47013.2	59286.8	49203.7	56674.7	6713.9	9148.5	49240.2	1695.64
P18626|CASA1_CAPHI	177	19	3639.82	0.0469199	0.169266	4.41807	0.55176	Control	AF samples	24289.6	Alpha-S1-casein OS=Capra hircus OX=9925 GN=CSN1S1 PE=1 SV=2									108029	107473	114517	149851	114780	268509	113615	29717.1
tr|A0A452EQN7|A0A452EQN7_CAPHI	1	1	50.17	0.0471847	0.169266	3.67987	0.55041	Control	AF samples	15860.9	CSD_1 domain-containing protein OS=Capra hircus OX=9925 GN=CARHSP1 PE=4 SV=1									7241.73	2851.58	5414.75	412.845	4828.34	3428.76	6067.33	809.876
tr|A0A452F6C4|A0A452F6C4_CAPHI;tr|A0A452F6F0|A0A452F6F0_CAPHI	15	8	975.2	0.0472587	0.169266	2.33645	0.550034	AF samples	Control	99910.4	Cadherin-2 OS=Capra hircus OX=9925 GN=CDH2 PE=4 SV=1									121139	106340	112553	76454.1	20369	14274.7	27521.9	582.453
tr|A0A452FLB4|A0A452FLB4_CAPHI;tr|A0A452FLB8|A0A452FLB8_CAPHI;tr|C6K4R6|C6K4R6_CAPHI	3	2	89.94	0.0473025	0.169266	9.6921	0.549812	Control	AF samples	34180.4	Arginase OS=Capra hircus OX=9925 GN=ARG1 PE=3 SV=1									2120.57	110.27	1368.54	1087.74	2248.2	6121.39	1325.77	582.125
tr|A0A452DJR5|A0A452DJR5_CAPHI	76	38	5173.93	0.0473152	0.169266	2.06228	0.549747	AF samples	Control	66895.6	Uncharacterized protein OS=Capra hircus OX=9925 GN=AIFM1 PE=3 SV=1									992761	1.08201e+06	930062	1.12484e+06	113984	170873	763161	9813.11
tr|A0A452FLJ3|A0A452FLJ3_CAPHI	47	23	3039.26	0.0473683	0.169266	2.15832	0.549479	Control	AF samples	43379.1	Uncharacterized protein OS=Capra hircus OX=9925 GN=CAVIN1 PE=3 SV=1									729697	511932	783483	380949	286712	505530	589858	71115.5
tr|A0A452EJB8|A0A452EJB8_CAPHI;tr|A0A452EJN8|A0A452EJN8_CAPHI;tr|A0A452EJW0|A0A452EJW0_CAPHI;tr|A0A452EK25|A0A452EK25_CAPHI	3	2	130.99	0.0474336	0.169266	1.47455	0.549148	Control	AF samples	55810.4	Septin-type G domain-containing protein OS=Capra hircus OX=9925 GN=SEPTIN8 PE=3 SV=1									15784.8	12318.7	14191.7	14226.3	4308.25	5393.04	17880.3	1485.68
tr|A0A452F7R4|A0A452F7R4_CAPHI	34	17	2118.54	0.0476784	0.169266	1.56836	0.547913	AF samples	Control	33500.3	NIPSNAP domain-containing protein OS=Capra hircus OX=9925 GN=NIPSNAP2 PE=3 SV=1									921891	563158	713158	442004	69542.4	138291	527612	17172.3
tr|A0A452G3A0|A0A452G3A0_CAPHI	28	1	1824.15	0.0477616	0.169266	4.07262	0.547495	AF samples	Control	37058.7	Calumenin OS=Capra hircus OX=9925 GN=CALU PE=3 SV=1									56545.5	145997	109259	270124	5990.21	2928.96	114200	521.512
tr|A0A452FI84|A0A452FI84_CAPHI	7	3	438.42	0.047888	0.169266	2.33245	0.54686	Control	AF samples	56074.6	26S proteasome non-ATPase regulatory subunit 5 OS=Capra hircus OX=9925 GN=PSMD5 PE=4 SV=1									11293.6	6293.41	13307.2	3208.52	5293.88	6753.47	9059.53	982.737
tr|A0A452FPW4|A0A452FPW4_CAPHI	13	5	674.43	0.0480292	0.169266	1.46198	0.546154	AF samples	Control	33371.2	AB hydrolase-1 domain-containing protein OS=Capra hircus OX=9925 GN=ABHD11 PE=4 SV=1									119553	80270.6	117831	91628.5	12835.3	15292.5	99377.3	3775.4
tr|A0A452ER52|A0A452ER52_CAPHI;tr|A0A452ES13|A0A452ES13_CAPHI	38	18	2981.6	0.0480359	0.169266	1.38326	0.546121	Control	AF samples	34987.5	Electron transfer flavoprotein subunit alpha OS=Capra hircus OX=9925 GN=ETFA PE=3 SV=1									1.51106e+06	1.25237e+06	1.47225e+06	678638	373646	496177	1.41621e+06	93357.7
tr|A0A452F9R4|A0A452F9R4_CAPHI	5	1	234.75	0.0480592	0.169266	1.80225	0.546004	Control	AF samples	17376.2	Uncharacterized protein OS=Capra hircus OX=9925 PE=3 SV=1									12398.1	18136.3	13841.3	26136.8	10836	8916	28965.3	1423.7
tr|A0A452EQX3|A0A452EQX3_CAPHI;tr|A0A452EQX8|A0A452EQX8_CAPHI;tr|A0A452EQY2|A0A452EQY2_CAPHI	7	3	384.94	0.0480978	0.169266	1.43387	0.545812	AF samples	Control	48878.6	Dolichyl-diphosphooligosaccharide--protein glycosyltransferase 48 kDa subunit OS=Capra hircus OX=9925 GN=DDOST PE=3 SV=1									46721.3	33492.4	51002.7	23209.8	5950.05	8198.98	30095.4	1029.79
tr|A0A452DLH9|A0A452DLH9_CAPHI	12	5	718.31	0.0482417	0.169266	1.85464	0.545095	AF samples	Control	16944.4	UBC core domain-containing protein OS=Capra hircus OX=9925 GN=UBE2L3 PE=3 SV=1									144846	82206.4	140986	86235.2	7743.15	11511	113921	2916.96
Q37430|COX2_CAPHI;tr|D2KMJ8|D2KMJ8_CAPHI	1312	215	29201.4	0.0483326	0.169266	3.95017	0.544643	Control	AF samples	26037.5	Cytochrome c oxidase subunit 2 OS=Capra hircus OX=9925 GN=MT-CO2 PE=3 SV=1									1.25103e+07	1.08711e+07	1.45539e+07	9.72201e+06	1.11047e+07	1.45715e+07	1.00595e+07	3.89434e+06
tr|A0A452FQP1|A0A452FQP1_CAPHI	1	1	24.1	0.0490334	0.170243	2.15738	0.541187	Control	AF samples	88674	BRCA1-A complex subunit RAP80 OS=Capra hircus OX=9925 GN=UIMC1 PE=3 SV=1									11186	26049.6	18600.1	9846.68	7134.39	13558.4	18091.5	2071.18
tr|A0A452EU65|A0A452EU65_CAPHI	7	1	357.27	0.0490405	0.170243	2.91021	0.541152	AF samples	Control	43115.5	Mitogen-activated protein kinase OS=Capra hircus OX=9925 GN=MAPK3 PE=3 SV=1									58681.2	57603.2	60253.1	97295.1	448.393	1753.18	89659.1	220.254
tr|A0A452F3E0|A0A452F3E0_CAPHI;tr|A0A452F3X3|A0A452F3X3_CAPHI;tr|A0A452F436|A0A452F436_CAPHI	23	14	936.24	0.0490457	0.170243	2.65045	0.541127	AF samples	Control	140759	Uncharacterized protein OS=Capra hircus OX=9925 GN=SORBS2 PE=4 SV=1									78001.2	69731.8	129900	101221	11502.8	19006.1	15299.7	466.871
tr|A0A452EDV0|A0A452EDV0_CAPHI;tr|A0A452EEE5|A0A452EEE5_CAPHI	2	1	96.43	0.0495661	0.171145	2.4274	0.538592	Control	AF samples	45132.8	Fumarylacetoacetase OS=Capra hircus OX=9925 GN=FAH PE=3 SV=1									17850.2	7581.38	5815.18	9041.07	3823.33	5434.95	17321.2	2362.77
tr|A0A452EBK8|A0A452EBK8_CAPHI	5	1	208.81	0.0496096	0.171145	2.30901	0.538382	AF samples	Control	24393.5	Uncharacterized protein OS=Capra hircus OX=9925 GN=RAB11A PE=4 SV=1									10724.6	15985.6	13348.4	20773.1	745.691	1704.99	13571.5	253.712
tr|A0A452EAA3|A0A452EAA3_CAPHI	6	2	318.39	0.0498758	0.171145	2.58293	0.537097	AF samples	Control	17079.9	Uncharacterized protein OS=Capra hircus OX=9925 GN=ARL8B PE=3 SV=1									18197	20357.1	38652.7	33269.1	797.205	1526.03	29597	315.66
tr|A0A452G0H9|A0A452G0H9_CAPHI;tr|A0A452G1S0|A0A452G1S0_CAPHI	19	4	741.63	0.0500829	0.171145	2.94177	0.536102	Control	AF samples	85903.4	ATP-dependent 6-phosphofructokinase OS=Capra hircus OX=9925 GN=PFKP PE=3 SV=1									12485	10834.1	13127.2	8919.47	3547.33	6661.49	19660.9	3784.85
tr|A0A452FEJ8|A0A452FEJ8_CAPHI	16	2	779.94	0.0502427	0.171145	1.72663	0.535336	Control	AF samples	56803.1	T-complex protein 1 subunit delta OS=Capra hircus OX=9925 GN=LOC102170672 PE=3 SV=1									45323.7	35400.9	48535.8	28429.6	12928.3	20516.1	41998.5	4942.89
tr|A0A452DNV7|A0A452DNV7_CAPHI;tr|A0A452DNX6|A0A452DNX6_CAPHI	2	1	59.93	0.0503694	0.171145	12.9641	0.534731	Control	AF samples	26391.6	Uncharacterized protein OS=Capra hircus OX=9925 GN=ANP32E PE=4 SV=1									1014.55	268.715	384.69	0	724.5	3270.43	2635.61	106.9
tr|A0A452EK39|A0A452EK39_CAPHI	12	5	509.99	0.0503784	0.171145	2.05979	0.534688	Control	AF samples	17209.6	Single-stranded DNA-binding protein, mitochondrial OS=Capra hircus OX=9925 GN=SSBP1 PE=3 SV=1									13839.8	9242.57	9112.32	7962.5	6072.32	7900.09	10383.2	887.07
tr|A0A452DR33|A0A452DR33_CAPHI;tr|A0A452DR18|A0A452DR18_CAPHI;tr|A0A452DR21|A0A452DR21_CAPHI	17	8	849.56	0.0504693	0.171145	1.62057	0.534256	Control	AF samples	88847.7	Uncharacterized protein OS=Capra hircus OX=9925 GN=HNRNPU PE=4 SV=1									57492.7	41831.4	45267.7	61428.6	14255.2	27605.7	89343.4	4821.72
tr|A0A452FGA5|A0A452FGA5_CAPHI	3	1	115.07	0.0512151	0.172274	2.65032	0.530732	AF samples	Control	44867.7	Phosphorylase kinase OS=Capra hircus OX=9925 GN=PHKG1 PE=3 SV=1									17857.2	25021.5	31876.8	31748.2	1920.08	709.81	28997.5	141.971
tr|A0A452E3T9|A0A452E3T9_CAPHI;tr|A0A452DW37|A0A452DW37_CAPHI;tr|A0A452E6U0|A0A452E6U0_CAPHI	10	1	301.65	0.0512361	0.172274	2.38387	0.530633	Control	AF samples	29345.4	40S ribosomal protein S6 OS=Capra hircus OX=9925 GN=RPS6 PE=3 SV=1									27837.9	17286.8	14187.4	12137.2	12139.1	16810.3	17934.3	1910.4
tr|A0A452F0T8|A0A452F0T8_CAPHI;tr|A0A452F1E8|A0A452F1E8_CAPHI;tr|A0A452F116|A0A452F116_CAPHI	16	7	760.4	0.0513075	0.172274	1.36298	0.530298	Control	AF samples	114656	Uncharacterized protein OS=Capra hircus OX=9925 GN=HYOU1 PE=3 SV=1									16977.6	18978.4	17668.5	15605.8	4990.8	8244.32	23630.7	1029.05
tr|A0A452EZP1|A0A452EZP1_CAPHI	5	4	250.1	0.0513877	0.172274	1.75576	0.529923	AF samples	Control	115634	Alpha-mannosidase OS=Capra hircus OX=9925 GN=MAN2C1 PE=3 SV=1									28945.3	31330.6	49011	23363.7	5938.69	5908.1	9017.79	934.021
tr|A0A452FJG6|A0A452FJG6_CAPHI	15	6	842.69	0.0516894	0.172325	1.79746	0.528517	AF samples	Control	51596.8	COP9 signalosome complex subunit 2 OS=Capra hircus OX=9925 GN=COPS2 PE=3 SV=1									103276	59323.8	89793.2	60452.3	7174.93	9521.59	84565	1301.79
tr|A0A452FV62|A0A452FV62_CAPHI	3	3	161.64	0.0516957	0.172325	2.47858	0.528488	Control	AF samples	14538.6	4a-hydroxytetrahydrobiopterin dehydratase OS=Capra hircus OX=9925 GN=PCBD2 PE=3 SV=1									25280.6	17995.4	28088.8	6873.74	13331.3	18567.5	21146.4	1951.05
tr|A0A452DW40|A0A452DW40_CAPHI	41	5	2209.29	0.0518752	0.172434	1.73491	0.527655	AF samples	Control	38721.9	Inorganic diphosphatase OS=Capra hircus OX=9925 GN=PPA2 PE=3 SV=1									134766	118050	113292	95177.5	11051.1	17004.6	124895	1819.37
tr|A0A452EU44|A0A452EU44_CAPHI	40	11	2592.95	0.0522945	0.173339	1.69983	0.52572	AF samples	Control	28196.7	14_3_3 domain-containing protein OS=Capra hircus OX=9925 GN=YWHAH PE=3 SV=1									398400	296735	338927	274574	26109.2	59224.9	319819	6574.12
tr|A0A452EY59|A0A452EY59_CAPHI	76	31	5281.73	0.0532978	0.176051	2.46663	0.521155	Control	AF samples	55014.1	Uncharacterized protein OS=Capra hircus OX=9925 GN=SELENBP1 PE=3 SV=1									1.2079e+06	994190	1.22286e+06	648363	513834	473739	1.1327e+06	248506
tr|A0A452E0C3|A0A452E0C3_CAPHI	31	19	1957.03	0.0534121	0.176051	1.63945	0.52064	Control	AF samples	10800.5	10 kDa heat shock protein, mitochondrial OS=Capra hircus OX=9925 GN=HSPE1 PE=3 SV=1									684739	646718	615916	320005	242396	308468	573578	46276.3
tr|A0A452FYB3|A0A452FYB3_CAPHI	11	3	450.65	0.0537181	0.176565	2.49951	0.519268	Control	AF samples	43945	IF rod domain-containing protein OS=Capra hircus OX=9925 GN=KRT19 PE=3 SV=1									16807.9	7090.54	5911.66	8046.74	4442.86	11061.2	24397.2	574.876
tr|A0A452EGT7|A0A452EGT7_CAPHI	24	15	1140.66	0.0540329	0.176786	1.50664	0.517864	Control	AF samples	177236	Uncharacterized protein OS=Capra hircus OX=9925 GN=AKAP12 PE=4 SV=1									66487.7	32886.1	57478.8	35079	23032	17423.6	67426.9	3018.38
tr|A0A452DXY8|A0A452DXY8_CAPHI	31	1	2399.21	0.0543825	0.176786	4.85129	0.516314	AF samples	Control	51421.4	Uncharacterized protein OS=Capra hircus OX=9925 GN=PDLIM5 PE=4 SV=1									234.962	600.362	272.404	1382.44	18.7016	26.1404	310.525	5.24251
tr|A0A452EMZ7|A0A452EMZ7_CAPHI;tr|A0A452ENR8|A0A452ENR8_CAPHI	22	12	1505.21	0.0544808	0.176786	1.82962	0.515881	AF samples	Control	12630.8	Complex I subunit B13 OS=Capra hircus OX=9925 GN=NDUFA5 PE=3 SV=1									561774	495202	504625	360967	72647.3	93675.8	296943	5083.65
tr|A0A452DKP1|A0A452DKP1_CAPHI	1	1	26.06	0.0544922	0.176786	1.76865	0.515831	Control	AF samples	43961.8	Uncharacterized protein OS=Capra hircus OX=9925 GN=LAMP1 PE=3 SV=1									16312.9	23280	18262.5	10588.2	5598.27	11872.9	19616.3	1622.75
tr|A0A452DWU1|A0A452DWU1_CAPHI	25	16	1607.69	0.0547239	0.176786	4.05049	0.514812	Control	AF samples	11367.3	Histone H4 OS=Capra hircus OX=9925 GN=LOC106503503 PE=3 SV=1									178698	130082	201010	72966.4	171032	302590	172523	12459.4
tr|A0A452DQZ4|A0A452DQZ4_CAPHI	6	2	226.51	0.0547572	0.176786	1.9344	0.514666	AF samples	Control	36566.2	Ras-related GTP-binding protein OS=Capra hircus OX=9925 GN=RRAGA PE=3 SV=1									11138.7	11430.4	15040.2	6988.28	583.903	863.886	12482.4	248.571
P82018|CTHL2_CAPHI;tr|A0A452F973|A0A452F973_CAPHI	99	11	2435.64	0.054837	0.176786	4.01908	0.514315	AF samples	Control	19845.8	Cathelicidin-2 OS=Capra hircus OX=9925 GN=CATHL2 PE=1 SV=1									52220.2	61513.4	47908.3	203085	4304.34	4557.8	56564.1	631.458
tr|A0A452G0P9|A0A452G0P9_CAPHI	10	4	408.25	0.0551277	0.177019	1.62363	0.513046	Control	AF samples	46567.9	Uncharacterized protein OS=Capra hircus OX=9925 GN=PARVA PE=3 SV=1									24760.9	31618.2	24648.6	15795.2	7690.59	15145.8	28091.8	1971.23
tr|A0A452EUX2|A0A452EUX2_CAPHI	50	18	3445.84	0.0552101	0.177019	3.06702	0.512687	AF samples	Control	25095	Peroxiredoxin-6 OS=Capra hircus OX=9925 GN=PRDX6 PE=3 SV=1									143362	202053	105557	309683	5514.04	4429	202705	1676.01
tr|A0A452E4A8|A0A452E4A8_CAPHI	17	3	1058.59	0.0555468	0.177615	1.77946	0.511227	Control	AF samples	35492.9	WD_REPEATS_REGION domain-containing protein OS=Capra hircus OX=9925 GN=GNB1 PE=3 SV=1									65359.5	37294.8	49187.4	27655.2	20934.7	27809.7	45285.8	3929.8
tr|A0A452G6M6|A0A452G6M6_CAPHI	5	2	464.5	0.056226	0.177706	3.80446	0.508309	AF samples	Control	7461.63	Uncharacterized protein OS=Capra hircus OX=9925 GN=LOC102187154 PE=3 SV=1									82591	198253	29933.3	87017	2816.1	2638.11	70437.1	921.333
tr|A0A452E8X0|A0A452E8X0_CAPHI	59	18	5014.11	0.0564717	0.177706	2.91277	0.507262	AF samples	Control	35994	Annexin OS=Capra hircus OX=9925 GN=ANXA3 PE=3 SV=1									608172	414285	587658	1.15437e+06	13896.6	24350.3	791489	5425.39
tr|A0A452G2E9|A0A452G2E9_CAPHI	3	2	155.22	0.0565969	0.177706	1.87238	0.506731	AF samples	Control	15271.6	Uncharacterized protein OS=Capra hircus OX=9925 GN=COA1 PE=4 SV=1									21547.4	16451.3	25777.2	15663.6	3021.52	2794.23	15558.5	198.91
tr|A0A452ED89|A0A452ED89_CAPHI;tr|A0A452EP59|A0A452EP59_CAPHI;tr|A0A452EQ85|A0A452EQ85_CAPHI	3	2	99.92	0.0566041	0.177706	2.40191	0.5067	Control	AF samples	14415.8	40S ribosomal protein S12 OS=Capra hircus OX=9925 GN=LOC108637681 PE=3 SV=1									21043.5	12169.5	24160.3	6638.37	8640.62	15860.5	16392.5	1770.08
tr|A0A452FC43|A0A452FC43_CAPHI;tr|A0A452FC46|A0A452FC46_CAPHI	17	1	748.11	0.0566651	0.177706	2.1354	0.506442	AF samples	Control	64768.9	Uncharacterized protein OS=Capra hircus OX=9925 GN=PPP2R1B PE=4 SV=1									93387.5	104938	111791	113413	4645.2	7912.35	138792	1000.59
tr|A0A452F2R2|A0A452F2R2_CAPHI	170	10	10812.3	0.0567471	0.177706	2.17439	0.506094	Control	AF samples	16604.1	GLOBIN domain-containing protein OS=Capra hircus OX=9925 GN=LOC102175876 PE=3 SV=1									173710	101609	189555	64401.5	47566.9	51311.6	546420	9795.87
tr|A0A452F6I3|A0A452F6I3_CAPHI	117	10	7929.36	0.0569736	0.177706	3.24849	0.505138	AF samples	Control	61573.5	Uncharacterized protein OS=Capra hircus OX=9925 GN=PGM1 PE=3 SV=1									31394.9	44443.6	24911.4	79608	1317.59	1324.15	38642.7	654.522
tr|A0A452FD94|A0A452FD94_CAPHI	5	2	485.14	0.057197	0.177706	2.69655	0.504199	Control	AF samples	19013.3	VOC domain-containing protein OS=Capra hircus OX=9925 GN=MCEE PE=3 SV=1									37215.3	44146.9	68401	16678.2	28206.3	39590.1	36814.4	6353.74
tr|A0A452EHZ3|A0A452EHZ3_CAPHI	11	4	642.08	0.0572031	0.177706	1.47693	0.504173	Control	AF samples	32979.1	F-actin-capping protein subunit alpha OS=Capra hircus OX=9925 GN=CAPZA2 PE=3 SV=1									88832.6	64114.8	74212.8	34458.5	23607	25321.1	71648.3	5795.02
tr|A0A452E5X4|A0A452E5X4_CAPHI	23	7	1270.23	0.057248	0.177706	2.05838	0.503985	Control	AF samples	27122.4	Glutathione-dependent dehydroascorbate reductase OS=Capra hircus OX=9925 GN=LOC102190016 PE=3 SV=1									93200.5	85573.4	116458	42122.1	27892.3	35522.9	114729	15915.4
tr|A0A452EDI0|A0A452EDI0_CAPHI;tr|A0A452EDK1|A0A452EDK1_CAPHI	4	2	216.74	0.0575008	0.177706	2.34457	0.502928	Control	AF samples	54154.7	Uncharacterized protein OS=Capra hircus OX=9925 GN=LAMP2 PE=3 SV=1									14653	13581.2	18461.2	10300.9	4853.86	17164.4	18337	1439.62
tr|A0A452DZD5|A0A452DZD5_CAPHI;tr|A0A452DZE9|A0A452DZE9_CAPHI	9	3	495.52	0.057526	0.177706	2.56577	0.502823	Control	AF samples	24625.7	Abhydrolase_2 domain-containing protein OS=Capra hircus OX=9925 GN=LYPLA1 PE=3 SV=1									69666.3	33440.4	43019.8	7306.39	18056.2	26873.5	55264.2	7287.1
tr|A0A452FSE1|A0A452FSE1_CAPHI	5	3	265.73	0.0578699	0.177706	2.02278	0.501393	Control	AF samples	17222.3	40S ribosomal protein S13 OS=Capra hircus OX=9925 GN=RPS13 PE=3 SV=1									16633.6	15754.4	22249.1	15201	8776.75	15356.8	18171.1	1448.36
tr|A0A452ETL0|A0A452ETL0_CAPHI	1	1	82.59	0.0579423	0.177706	3.41344	0.501093	Control	AF samples	10703.3	U6 snRNA-associated Sm-like protein LSm2 OS=Capra hircus OX=9925 GN=LSM2 PE=3 SV=1									20313.1	9327.18	20578	1459.7	5509.33	8498.63	29978.5	4102.95
tr|A0A452DRN1|A0A452DRN1_CAPHI	24	9	1671.4	0.0581212	0.177706	1.79546	0.500353	Control	AF samples	44589.4	Cathepsin D OS=Capra hircus OX=9925 GN=CTSD PE=3 SV=1									104042	169247	119574	117719	34286.6	95216.1	208576	11272.9
tr|A0A452FF32|A0A452FF32_CAPHI	3	1	233.83	0.0581446	0.177706	10.2009	0.500257	Control	AF samples	20643.5	Uncharacterized protein OS=Capra hircus OX=9925 GN=CSRP1 PE=4 SV=1									2147.52	13796.1	0	0	2995.61	4967.6	15836	5715.49
tr|A0A452ENX3|A0A452ENX3_CAPHI	3	1	143.71	0.0581616	0.177706	1.81742	0.500187	Control	AF samples	34504.9	Protein kinase domain-containing protein OS=Capra hircus OX=9925 GN=NEK7 PE=3 SV=1									23188.4	21892.7	23636.8	9977.2	9798.97	12625.6	19956	1580.37
tr|A0A452FXX0|A0A452FXX0_CAPHI	123	54	9166.29	0.0582936	0.177706	1.48771	0.499643	Control	AF samples	35577.4	Malate dehydrogenase OS=Capra hircus OX=9925 GN=MDH2 PE=3 SV=1									1.0577e+07	1.08432e+07	1.06795e+07	8.36957e+06	4.02941e+06	4.93034e+06	9.79916e+06	781845
tr|A0A452EPK0|A0A452EPK0_CAPHI	7	4	375	0.05867	0.177726	1.70118	0.498099	AF samples	Control	13169.9	Ubiquitin-like domain-containing protein OS=Capra hircus OX=9925 PE=4 SV=1									206671	136334	152053	120637	16342.7	13266.9	170142	4077.55
tr|A0A452F411|A0A452F411_CAPHI	8	2	355.51	0.0587527	0.177726	2.81027	0.497762	Control	AF samples	22080.5	Uncharacterized protein OS=Capra hircus OX=9925 PE=3 SV=1									17747.4	18436.1	18568.4	22815	19610.9	17675	17044.1	3040.21
tr|A0A452F5Y9|A0A452F5Y9_CAPHI;tr|A0A452F6N4|A0A452F6N4_CAPHI	24	9	1272.36	0.0587533	0.177726	2.17475	0.497759	AF samples	Control	70798.2	Uncharacterized protein OS=Capra hircus OX=9925 GN=PLS3 PE=4 SV=1									76309.2	83262.1	61152.5	41594.7	1312.31	955.838	111183	181.62
tr|A0A452G039|A0A452G039_CAPHI	30	21	1596.35	0.0589966	0.177727	2.17733	0.496769	AF samples	Control	19992.6	Alpha-atrial natriuretic peptide OS=Capra hircus OX=9925 GN=NPPA PE=3 SV=1									9.85104e+06	9.91371e+06	6.56518e+06	7.73108e+06	595837	1.41592e+06	6.98826e+06	63531.2
tr|A0A452G4A1|A0A452G4A1_CAPHI	20	7	1026.51	0.0590559	0.177727	2.11463	0.496527	AF samples	Control	31039	Flavodoxin_2 domain-containing protein OS=Capra hircus OX=9925 GN=NQO1 PE=3 SV=1									124391	145021	106762	152723	8105.01	6985.56	140657	3239.23
tr|A0A452DLQ3|A0A452DLQ3_CAPHI	41	1	2625.01	0.0592745	0.177752	2.29699	0.495642	AF samples	Control	30250.8	Uncharacterized protein OS=Capra hircus OX=9925 GN=ECHS1 PE=3 SV=1									10529.2	17179.1	12845.5	16289.8	485.797	834.881	18739.1	118.239
tr|A0A452DS03|A0A452DS03_CAPHI	8	3	412.54	0.0595664	0.177752	1.6656	0.494464	AF samples	Control	20527.7	Uncharacterized protein OS=Capra hircus OX=9925 GN=LOC108633910 PE=3 SV=1									35064.9	30791.2	42088	32143	2789.1	5759.7	37529.5	755.923
tr|A0A452FER9|A0A452FER9_CAPHI	18	1	973.45	0.0596421	0.177752	2.8154	0.49416	Control	AF samples	51635.1	IF rod domain-containing protein OS=Capra hircus OX=9925 GN=KRT7 PE=3 SV=1									642.654	290.27	496.025	801.675	388.048	410.99	594.252	146.138
tr|A0A452FD14|A0A452FD14_CAPHI	25	4	1535.66	0.0597846	0.177752	3.83272	0.493588	Control	AF samples	38681	Glycerol-3-phosphate dehydrogenase [NAD(+)] OS=Capra hircus OX=9925 GN=GPD1 PE=3 SV=1									36224.6	19526.3	38024.3	23347.7	19270.1	14826.3	36906.9	14033.3
tr|A0A452ESU7|A0A452ESU7_CAPHI	71	28	5183.13	0.0599494	0.177752	2.76012	0.492928	AF samples	Control	22349	Heat shock 27 kDa protein OS=Capra hircus OX=9925 GN=HSPB1 PE=3 SV=1									6.28951e+06	5.22393e+06	9.22484e+06	1.32288e+07	322273	271910	7.61942e+06	170440
tr|A0A452G754|A0A452G754_CAPHI	4	3	173.1	0.0601589	0.177752	1.50411	0.492093	Control	AF samples	32537.5	26S proteasome non-ATPase regulatory subunit 8 OS=Capra hircus OX=9925 GN=PSMD8 PE=3 SV=1									15234.5	10572.5	12948	7101.45	3458.54	6074.38	12923.6	905.431
tr|A0A452FB11|A0A452FB11_CAPHI	17	11	1014.8	0.0602143	0.177752	1.51492	0.491872	Control	AF samples	29585.6	Proteasome subunit alpha type OS=Capra hircus OX=9925 GN=PSMA1 PE=3 SV=1									88696.8	86035	99271.3	118646	34904.5	41999.2	116686	10055.7
tr|A0A452EX71|A0A452EX71_CAPHI	6	5	299.23	0.0605521	0.177752	2.95838	0.490533	Control	AF samples	48687.5	Peptidase_M14 domain-containing protein OS=Capra hircus OX=9925 GN=CPB2 PE=3 SV=1									11793	9659.67	8139.96	4314.43	2094.22	3673.72	31810.8	2302.28
tr|A0A452G6K2|A0A452G6K2_CAPHI	1	1	38.36	0.0606851	0.177752	3.63448	0.490007	Control	AF samples	28145.6	Non-specific serine/threonine protein kinase OS=Capra hircus OX=9925 GN=TP53RK PE=3 SV=1									10659.2	3357.97	4646.21	423.239	1916.4	2386.46	19602.5	1511.57
tr|A0A452E1U9|A0A452E1U9_CAPHI	5	2	136.65	0.0608179	0.177752	2.42344	0.489484	Control	AF samples	26651.4	Guanidinoacetate N-methyltransferase OS=Capra hircus OX=9925 GN=GAMT PE=3 SV=1									14038.4	5394.13	14528.9	3256.44	4942.5	4450.56	11115.7	1921.3
tr|A0A452EQB0|A0A452EQB0_CAPHI	27	12	867.38	0.0609476	0.177752	2.82631	0.488973	AF samples	Control	120678	Uncharacterized protein OS=Capra hircus OX=9925 PE=4 SV=1									336964	517509	134523	240248	10940.6	9738.25	294792	3881.63
tr|A0A452DLK4|A0A452DLK4_CAPHI	4	3	235.11	0.0609625	0.177752	2.8613	0.488915	Control	AF samples	60815.6	Uncharacterized protein OS=Capra hircus OX=9925 GN=GGT5 PE=3 SV=1									17582.7	5077.27	14772.5	4275.02	4171.55	14424.7	29840	648.851
tr|A0A452FPG8|A0A452FPG8_CAPHI;tr|A0A452FPK6|A0A452FPK6_CAPHI;tr|A0A452FPR6|A0A452FPR6_CAPHI	14	4	801.52	0.0610277	0.177752	1.32835	0.488659	Control	AF samples	30786.4	Thioredoxin domain-containing protein OS=Capra hircus OX=9925 GN=PRDX4 PE=4 SV=1									125705	99343.1	131248	92535.6	31297.8	30517.3	163865	9794.02
tr|A0A452EVG2|A0A452EVG2_CAPHI	141	2	10578.4	0.0615796	0.178008	1.49725	0.486504	AF samples	Control	75813.4	Annexin OS=Capra hircus OX=9925 GN=ANXA6 PE=3 SV=1									721467	635325	532460	592899	75133.1	90987.1	643836	20791.5
tr|A0A452DTB9|A0A452DTB9_CAPHI	4	1	235.13	0.0616245	0.178008	3.27473	0.48633	AF samples	Control	28389	MARVEL domain-containing protein OS=Capra hircus OX=9925 GN=SYPL1 PE=3 SV=1									28393.4	22272.2	4804.18	19575.2	213.495	181.446	22103.5	49.446
tr|A0A452DVV9|A0A452DVV9_CAPHI	6	4	290.3	0.0616721	0.178008	1.35786	0.486145	Control	AF samples	34863.3	Uncharacterized protein OS=Capra hircus OX=9925 GN=LRRC59 PE=4 SV=1									14317.3	9738.73	18031.3	12113.5	3827.11	5722.74	19683.5	859.637
tr|A0A452ERH0|A0A452ERH0_CAPHI;tr|A0A452ESD2|A0A452ESD2_CAPHI	13	2	539.82	0.0617381	0.178008	3.69778	0.485889	Control	AF samples	23784.3	GST class-pi OS=Capra hircus OX=9925 GN=LOC102184041 PE=3 SV=1									9607.39	8016.96	9690.1	5401.39	11369.3	8209.52	6197.59	1774.47
tr|A0A452EQW7|A0A452EQW7_CAPHI	99	36	7299.05	0.0620874	0.178008	2.21764	0.484539	AF samples	Control	36438.2	Malate dehydrogenase OS=Capra hircus OX=9925 GN=MDH1 PE=3 SV=1									7.59751e+06	7.48875e+06	5.65786e+06	6.89208e+06	470951	206327	7.86946e+06	124426
tr|A0A452EZL5|A0A452EZL5_CAPHI	15	3	859.95	0.0621388	0.178008	1.34693	0.484341	AF samples	Control	45797.1	AAA domain-containing protein OS=Capra hircus OX=9925 GN=PSMC6 PE=3 SV=1									52620.7	51081	61256.4	54886.5	8199.05	13490.6	47031.9	1762.01
tr|A0A452ETX9|A0A452ETX9_CAPHI	31	10	1650.15	0.0621747	0.178008	3.1636	0.484203	Control	AF samples	165484	Uncharacterized protein OS=Capra hircus OX=9925 GN=LOC102175560 PE=3 SV=1									17615.3	8062.52	14204.2	6868.7	5939.29	3660.4	23143.5	4297.93
tr|A0A452EW11|A0A452EW11_CAPHI;tr|A0A452EW20|A0A452EW20_CAPHI	8	5	376.64	0.0630003	0.178122	9.66189	0.481049	Control	AF samples	92157.3	Uncharacterized protein OS=Capra hircus OX=9925 GN=C7 PE=3 SV=1									458.579	788.792	809.343	2404.83	305.373	3757.86	2892.07	1515.27
tr|A0A452G8P6|A0A452G8P6_CAPHI;tr|A0A452G8S7|A0A452G8S7_CAPHI	2	1	39.19	0.0630369	0.178122	Infinity	0.48091	AF samples	Control	172697	Uncharacterized protein OS=Capra hircus OX=9925 GN=RNF17 PE=4 SV=1									0	529.835	23.3713	3463.78	0	0	0	0
tr|A0A452FS53|A0A452FS53_CAPHI;tr|A0A452FS64|A0A452FS64_CAPHI;tr|A0A452FS04|A0A452FS04_CAPHI;tr|A0A452FS38|A0A452FS38_CAPHI;tr|A0A452FRZ7|A0A452FRZ7_CAPHI;tr|A0A452FS41|A0A452FS41_CAPHI;tr|A0A452FSC5|A0A452FSC5_CAPHI;tr|A0A452FSG5|A0A452FSG5_CAPHI;tr|A0A452FSP3|A0A452FSP3_CAPHI	14	1	837.35	0.0630646	0.178122	2.07885	0.480805	AF samples	Control	58104.3	Calcium/calmodulin-dependent protein kinase OS=Capra hircus OX=9925 GN=CAMK2B PE=3 SV=1									9191.65	12980.8	20565.6	13855.5	1709.42	2457.26	8733.43	123.544
tr|A0A452EH67|A0A452EH67_CAPHI;tr|A0A452EHL5|A0A452EHL5_CAPHI	3	2	115.85	0.0631091	0.178122	1.59728	0.480637	AF samples	Control	25331.1	Casein kinase II subunit beta OS=Capra hircus OX=9925 GN=CSNK2B PE=3 SV=1									16270.1	15327.2	24337.1	22210.4	2988.73	2384.97	18337.4	554.152
tr|A0A452GAH2|A0A452GAH2_CAPHI	110	50	7210.92	0.0631861	0.178122	1.92753	0.480345	AF samples	Control	50583.1	Citrate synthase OS=Capra hircus OX=9925 GN=CS PE=3 SV=1									2.46163e+06	2.02304e+06	1.73694e+06	2.15175e+06	118384	341773	2.04996e+06	34096
tr|A0A452FUN1|A0A452FUN1_CAPHI	10	2	563.47	0.0635054	0.178122	1.55274	0.479141	Control	AF samples	20504.4	Dual specificity protein phosphatase OS=Capra hircus OX=9925 GN=DUSP3 PE=3 SV=1									71175.8	45235.2	63953.9	30698.2	20674.2	26831.4	54007.7	4082.1
tr|A0A452EZ82|A0A452EZ82_CAPHI	13	5	644.86	0.0636161	0.178122	1.523	0.478725	Control	AF samples	33997	NAD-dependent protein deacylase sirtuin-5, mitochondrial OS=Capra hircus OX=9925 GN=SIRT5 PE=3 SV=1									42330.2	28666.2	45186.6	27069.5	17539.2	15145.9	36436.1	2572.06
tr|A0A452EHZ0|A0A452EHZ0_CAPHI	5	4	239.93	0.0636731	0.178122	2.07818	0.478511	AF samples	Control	41448.3	Protein phosphatase methylesterase 1 OS=Capra hircus OX=9925 GN=PPME1 PE=3 SV=1									50171.8	45057.5	47984.3	61434.6	2512.05	3215.71	50788.9	1552.34
tr|A0A452DX94|A0A452DX94_CAPHI	7	1	241.92	0.0637074	0.178122	2.48641	0.478382	AF samples	Control	25455.9	Glutathione transferase OS=Capra hircus OX=9925 GN=LOC102173702 PE=3 SV=1									1472.08	2136.16	1087.93	1013.08	33.2193	55.8111	917.24	54.7554
tr|A0A452E0Z2|A0A452E0Z2_CAPHI	8	1	337.38	0.0638474	0.178122	32.6204	0.477858	Control	AF samples	41963.4	Glyceraldehyde-3-phosphate dehydrogenase OS=Capra hircus OX=9925 GN=GAPDHS PE=3 SV=1									793.915	3186.46	10709.2	0	13704.6	8768.51	7489.77	16991.3
tr|A0A452EMB1|A0A452EMB1_CAPHI	4	3	144.78	0.0642286	0.178122	1.39011	0.476436	Control	AF samples	39520	Uncharacterized protein OS=Capra hircus OX=9925 GN=TWF2 PE=3 SV=1									13858.9	13521.9	12485.3	9368.94	3929.05	4290.6	12892.1	1186.72
tr|A0A452DT03|A0A452DT03_CAPHI	41	13	2447.98	0.0643479	0.178122	1.84186	0.475994	Control	AF samples	62147.1	Uncharacterized protein OS=Capra hircus OX=9925 GN=PGM5 PE=3 SV=1									207393	221370	238592	81845.1	74111.6	114769	189430	20657.9
tr|A0A452G757|A0A452G757_CAPHI	94	54	5680.37	0.0644436	0.178122	7.29617	0.475639	AF samples	Control	173711	IF rod domain-containing protein OS=Capra hircus OX=9925 GN=NES PE=3 SV=1									88223.6	274634	272048	1.34007e+06	10684.2	3680.87	244941	1075.66
tr|A0A452G2P0|A0A452G2P0_CAPHI;tr|A0A452G2T5|A0A452G2T5_CAPHI;tr|A0A452G2V4|A0A452G2V4_CAPHI	2	1	112.04	0.0645804	0.178122	2.25273	0.475133	Control	AF samples	70639.7	WD_REPEATS_REGION domain-containing protein OS=Capra hircus OX=9925 GN=DYNC1I2 PE=3 SV=1									3849.92	2775.56	5180.92	10894.1	3237.82	4867.42	7037.53	863.033
tr|A0A452FS09|A0A452FS09_CAPHI	7	2	301.6	0.0645986	0.178122	1.51837	0.475065	Control	AF samples	29693.5	ATP-dependent Clp protease proteolytic subunit OS=Capra hircus OX=9925 GN=CLPP PE=3 SV=1									335607	301852	263987	144323	116318	113488	272068	19405.7
tr|A0A452E7B4|A0A452E7B4_CAPHI;tr|A0A452E7C7|A0A452E7C7_CAPHI	3	1	88.49	0.0648583	0.178122	2.47193	0.474108	Control	AF samples	18380.3	Prostaglandin E synthase 3 OS=Capra hircus OX=9925 PE=4 SV=1									29445.2	24315.2	19712.7	9426.34	7851.9	19819.7	21770.6	3589.8
tr|A0A452E1G9|A0A452E1G9_CAPHI	104	39	7525.73	0.0650976	0.178122	1.54284	0.473229	AF samples	Control	92467.9	HATPase_c domain-containing protein OS=Capra hircus OX=9925 GN=HSP90B1 PE=3 SV=1									1.03944e+06	1.00714e+06	1.07492e+06	1.10108e+06	151273	128353	1.18883e+06	27106.4
tr|A0A452E7C9|A0A452E7C9_CAPHI;tr|A0A452E7G1|A0A452E7G1_CAPHI	106	36	6025.76	0.0652704	0.178122	2.35432	0.472597	AF samples	Control	280890	Uncharacterized protein OS=Capra hircus OX=9925 GN=FLNA PE=3 SV=1									175380	218796	177811	281768	8998.22	6886.17	252295	3767.83
tr|A0A452FS00|A0A452FS00_CAPHI	2	1	106.89	0.0653067	0.178122	2.29463	0.472464	Control	AF samples	25073.7	Eukaryotic translation initiation factor 3 subunit K OS=Capra hircus OX=9925 GN=EIF3K PE=3 SV=1									8726.35	6824.22	8839.34	11412.1	5436.02	7134.12	8287.35	1401.86
tr|A0A452DTT0|A0A452DTT0_CAPHI;tr|A0A452DTZ6|A0A452DTZ6_CAPHI;tr|A0A452DU53|A0A452DU53_CAPHI	4	3	179.76	0.0653178	0.178122	1.83645	0.472424	Control	AF samples	47499.4	2',3'-cyclic-nucleotide 3'-phosphodiesterase OS=Capra hircus OX=9925 GN=CNP PE=3 SV=1									39810.9	28972.5	32989.9	13990.3	8703.79	22579.8	40347.6	2297.79
tr|A0A452DRF4|A0A452DRF4_CAPHI	2	1	97.24	0.0653934	0.178122	2.28268	0.472148	AF samples	Control	28669.5	Uncharacterized protein OS=Capra hircus OX=9925 GN=COMTD1 PE=3 SV=1									11129	14072.1	14729.2	16627.6	345.282	815.982	17131.5	230.59
tr|A0A452FQK5|A0A452FQK5_CAPHI	7	1	343.25	0.0657067	0.178562	4.24156	0.471008	Control	AF samples	12343.2	Uncharacterized protein OS=Capra hircus OX=9925 GN=MIF PE=3 SV=1									155442	92930.3	142822	11636.2	82031.6	112965	103879	37216.9
tr|A0A452F2L8|A0A452F2L8_CAPHI	76	30	5258.87	0.0663457	0.179513	2.11591	0.468702	AF samples	Control	42709.4	Creatine kinase OS=Capra hircus OX=9925 GN=CKB PE=3 SV=1									2.2598e+06	2.16444e+06	2.04557e+06	2.27275e+06	145281	70086.6	2.69437e+06	39096.9
tr|A0A452FD51|A0A452FD51_CAPHI	8	2	380.19	0.0663618	0.179513	2.32054	0.468644	AF samples	Control	24257.2	26S proteasome non-ATPase regulatory subunit 9 OS=Capra hircus OX=9925 GN=PSMD9 PE=3 SV=1									126904	80124	84192.4	112477	4596.27	3082.29	104217	2463.14
tr|A0A452EEF5|A0A452EEF5_CAPHI;tr|A0A452EEI1|A0A452EEI1_CAPHI	2	1	71.02	0.0670643	0.180664	3.4333	0.466137	AF samples	Control	86072.1	Ribosome-releasing factor 2, mitochondrial OS=Capra hircus OX=9925 GN=GFM2 PE=3 SV=1									3041.13	1006.4	1182.99	1299.15	5.95362	35.7764	1819.06	0
tr|A0A452F341|A0A452F341_CAPHI	14	4	725.97	0.0671877	0.180664	1.78783	0.465699	Control	AF samples	54688.6	Beta-MPP OS=Capra hircus OX=9925 GN=PMPCB PE=3 SV=1									8600.07	7760.67	7120.16	3887.78	3544.7	3695.32	6217.81	675.352
tr|A0A452FI28|A0A452FI28_CAPHI	6	5	263.22	0.0672477	0.180664	2.29234	0.465487	AF samples	Control	12706.7	Tubulin-specific chaperone A OS=Capra hircus OX=9925 GN=TBCA PE=3 SV=1									210723	172945	162577	183599	3795	5799.11	231910	3275.14
tr|A0A452FL12|A0A452FL12_CAPHI;tr|A0A452FLR4|A0A452FLR4_CAPHI	7	1	129.6	0.0677363	0.181562	1.35263	0.463764	Control	AF samples	195065	Non-specific serine/threonine protein kinase OS=Capra hircus OX=9925 GN=CDC42BPA PE=3 SV=1									26285.3	13246.9	24450	15130.2	6023.01	7742.7	26049.6	1347.02
tr|A0A452E7A9|A0A452E7A9_CAPHI;tr|A0A452E7B9|A0A452E7B9_CAPHI	76	20	4509.46	0.0679665	0.181765	2.15607	0.462957	AF samples	Control	107302	Uncharacterized protein OS=Capra hircus OX=9925 GN=ACTN4 PE=3 SV=1									131112	101513	88516.4	130537	1303.15	1880.77	198607	673.247
tr|A0A452F9B9|A0A452F9B9_CAPHI;tr|A0A452F941|A0A452F941_CAPHI;tr|A0A452F993|A0A452F993_CAPHI;tr|A0A452F9B3|A0A452F9B3_CAPHI	34	13	1813.67	0.0685415	0.182887	3.04266	0.460955	Control	AF samples	82594.7	Post-proline cleaving enzyme OS=Capra hircus OX=9925 GN=PREP PE=3 SV=1									87104	103862	128678	105619	67282.4	72910.7	97594	33684.6
tr|A0A452FUA6|A0A452FUA6_CAPHI	2	1	54.24	0.0688889	0.183226	42.3527	0.459754	Control	AF samples	47353.4	U2 snRNP auxiliary factor large subunit OS=Capra hircus OX=9925 GN=U2AF2 PE=3 SV=1									22.51	65.9913	0	0	238.876	663.353	15.8192	3.35924
tr|A0A452DMW4|A0A452DMW4_CAPHI;tr|A0A452EZG0|A0A452EZG0_CAPHI	2	2	57.41	0.0689799	0.183226	2.23776	0.45944	Control	AF samples	24291.5	60S ribosomal protein L13 OS=Capra hircus OX=9925 GN=RPL13 PE=3 SV=1									5661.85	6191.1	10458.8	3218.22	3375.54	6579.15	8153.13	400.807
tr|A0A452FK08|A0A452FK08_CAPHI	27	12	1921.68	0.0695522	0.18433	1.64538	0.457478	AF samples	Control	22138.3	NAD(P)-bd_dom domain-containing protein OS=Capra hircus OX=9925 GN=BLVRB PE=4 SV=1									970680	555859	630876	467025	58759.3	78164.7	667598	20494.4
tr|A0A452DS40|A0A452DS40_CAPHI;tr|A0A452DS48|A0A452DS48_CAPHI	1	1	28.02	0.0699741	0.184984	3.23293	0.456043	Control	AF samples	130077	VWFA domain-containing protein OS=Capra hircus OX=9925 GN=ITGAX PE=3 SV=1									1840.38	3904.54	3959.93	1729.01	1134.94	1837.57	3525.5	1079.19
tr|A0A452ERC8|A0A452ERC8_CAPHI	21	5	1310.28	0.0701136	0.184984	1.52911	0.455571	Control	AF samples	48941.4	Ribonuclease inhibitor OS=Capra hircus OX=9925 GN=RNH1 PE=4 SV=1									119570	64670.8	102406	57922.1	25721.4	27175	122075	9786.03
tr|A0A452E8A4|A0A452E8A4_CAPHI;tr|A0A452E8Q0|A0A452E8Q0_CAPHI	5	4	224.99	0.0703822	0.185278	3.274	0.454664	Control	AF samples	27494.1	Galectin OS=Capra hircus OX=9925 GN=LGALS3 PE=4 SV=1									6466.48	3729.43	5601.4	9686.55	1329.48	5979.07	40997.1	1048.27
tr|A0A452E1R8|A0A452E1R8_CAPHI;tr|A0A452E1S2|A0A452E1S2_CAPHI	4	3	156.12	0.0709348	0.186315	1.79906	0.452811	AF samples	Control	21231.6	Uncharacterized protein OS=Capra hircus OX=9925 GN=LRRC20 PE=4 SV=1									10728.3	11009.9	28038.3	12252.1	2157.86	2543.68	10321.9	264.662
tr|A0A452EXJ0|A0A452EXJ0_CAPHI;tr|A0A452EXL5|A0A452EXL5_CAPHI;tr|A0A452EXS2|A0A452EXS2_CAPHI	1	1	83.81	0.0716636	0.187153	3.19868	0.45039	Control	AF samples	26976.1	Tetraspanin OS=Capra hircus OX=9925 GN=TSPAN7 PE=3 SV=1									14675.4	10536	1746.27	14399.6	10178.4	10143.1	13978.4	2385.66
tr|A0A452FSH7|A0A452FSH7_CAPHI	49	23	3973	0.071668	0.187153	1.39858	0.450375	AF samples	Control	45145	Uncharacterized protein OS=Capra hircus OX=9925 GN=PRKAR2A PE=3 SV=1									1.48021e+06	1.53036e+06	2.10909e+06	1.5366e+06	259271	431930	1.25247e+06	42987.8
tr|A0A452DWL1|A0A452DWL1_CAPHI	173	77	11845	0.0718514	0.187153	2.25322	0.44977	AF samples	Control	53531.9	IF rod domain-containing protein OS=Capra hircus OX=9925 GN=DES PE=3 SV=1									3.68588e+06	4.22003e+06	5.24503e+06	8.09356e+06	858436	852028	2.22947e+06	51092
tr|A0A452DMC5|A0A452DMC5_CAPHI	16	10	938.72	0.0718898	0.187153	2.32899	0.449644	AF samples	Control	44580.3	Hsp90 chaperone protein kinase-targeting subunit OS=Capra hircus OX=9925 GN=CDC37 PE=3 SV=1									12621.4	14661.1	13006.2	23674.5	1579.09	1442.3	15284.8	118.451
tr|A0A452GAS0|A0A452GAS0_CAPHI	1	1	23.14	0.0721165	0.187329	2.79954	0.448899	AF samples	Control	126583	Peptidylprolyl isomerase OS=Capra hircus OX=9925 GN=FKBP15 PE=4 SV=1									869.063	1520.24	1456.94	1189.9	177.095	24.1991	985.774	2.27895
tr|A0A452FBS1|A0A452FBS1_CAPHI	6	1	379.3	0.0722824	0.187346	1.78546	0.448355	AF samples	Control	31102.5	FAD-binding PCMH-type domain-containing protein OS=Capra hircus OX=9925 PE=4 SV=1									1418.7	2119.92	2979.54	967.141	297.802	144.168	867.647	73.341
tr|A0A452G846|A0A452G846_CAPHI	15	1	656.14	0.0726728	0.187944	3.94865	0.447082	Control	AF samples	57356.5	IF rod domain-containing protein OS=Capra hircus OX=9925 GN=KRT4 PE=3 SV=1									331009	340099	479837	208401	117841	105005	1.24832e+06	161954
tr|A0A452FDJ0|A0A452FDJ0_CAPHI	6	6	217.64	0.0729872	0.188343	2.00085	0.446061	AF samples	Control	38589.4	Nudix hydrolase domain-containing protein OS=Capra hircus OX=9925 GN=NUDT9 PE=4 SV=1									37479.1	40729.3	25737.7	45885.8	3983.67	2902.73	41464.2	541.344
tr|A0A452EPW1|A0A452EPW1_CAPHI	6	3	236.73	0.0738759	0.189624	2.21963	0.443203	AF samples	Control	36894.6	NAD-dependent protein deacetylase OS=Capra hircus OX=9925 GN=SIRT3 PE=3 SV=1									8004.42	9835.9	11262.3	20493	1283.67	1676.17	9002.16	179.065
tr|C6ZP52|C6ZP52_CAPHI	142	7	9263.59	0.0741809	0.189624	2.08906	0.442231	AF samples	Control	15221.4	II alpha globin OS=Capra hircus OX=9925 GN=HBAII PE=3 SV=1									298586	364223	344869	293798	11499.5	8197.67	457671	5621.46
tr|A0A452ED56|A0A452ED56_CAPHI	1	1	47.84	0.0742408	0.189624	2.90233	0.442041	AF samples	Control	14464.7	Calponin-homology (CH) domain-containing protein OS=Capra hircus OX=9925 PE=4 SV=1									15284.1	19709.2	16099.7	14559.9	44.5183	119.263	17120.2	295.06
tr|A0A452FZM5|A0A452FZM5_CAPHI;tr|A0A452FZV4|A0A452FZV4_CAPHI	5	3	182.59	0.0743493	0.189624	3.03856	0.441696	AF samples	Control	49423.7	Protein arginine methyltransferase NDUFAF7 OS=Capra hircus OX=9925 GN=NDUFAF7 PE=3 SV=1									36563.1	34312.8	33046.8	6182.53	1156.94	509.771	20187.6	428.098
tr|A0A452E268|A0A452E268_CAPHI	3	1	164.68	0.0744768	0.189624	2.0854	0.441292	AF samples	Control	20811.4	Uncharacterized protein OS=Capra hircus OX=9925 GN=CBX3 PE=4 SV=1									38136.6	25144	36732.4	22257.4	222.338	1156.27	52297.7	123.36
P62756|IATR_CAPHI	125	13	2813.96	0.0746971	0.189624	5.34483	0.440596	Control	AF samples	13686.5	Inter-alpha-trypsin inhibitor (Fragment) OS=Capra hircus OX=9925 PE=1 SV=1									90240.5	56189.7	120231	63983.1	111155	183865	52133.5	26946.6
tr|A0A452F2G7|A0A452F2G7_CAPHI	63	32	4720.54	0.0747596	0.189624	1.53795	0.440399	AF samples	Control	72974.7	Succinate dehydrogenase [ubiquinone] flavoprotein subunit, mitochondrial OS=Capra hircus OX=9925 GN=SDHA PE=3 SV=1									2.32552e+06	2.01242e+06	2.45457e+06	1.19963e+06	321280	507758	1.12798e+06	36879.9
tr|A0A452E444|A0A452E444_CAPHI	11	5	386.1	0.0747727	0.189624	1.79544	0.440357	Control	AF samples	76436	Vitamin K-dependent protein S OS=Capra hircus OX=9925 GN=PROS1 PE=4 SV=1									18867.7	6222.47	12584.1	9999.88	3089.93	6167.18	29959.2	1039.58
tr|A0A452E5T3|A0A452E5T3_CAPHI	17	7	833.64	0.0752828	0.190507	1.84786	0.438755	AF samples	Control	40645.4	Uncharacterized protein OS=Capra hircus OX=9925 GN=PPID PE=4 SV=1									83310.8	80188.9	76089.1	82074.5	4230.37	6891.68	108078	1519.58
tr|A0A452E867|A0A452E867_CAPHI	12	6	643.49	0.07548	0.190596	1.70064	0.438139	Control	AF samples	34296.5	Ribosomal_L18_c domain-containing protein OS=Capra hircus OX=9925 GN=LOC102179869 PE=3 SV=1									19543.2	27846.8	25309.8	26799.4	7653.3	14511.8	28498.3	2985.14
tr|A0A452DKS0|A0A452DKS0_CAPHI	2	2	122.45	0.0757295	0.190816	1.81916	0.437362	Control	AF samples	89977.9	Uncharacterized protein OS=Capra hircus OX=9925 GN=SUSD2 PE=4 SV=1									13595	16184.6	32093.9	33298.6	12275.2	8150.79	36919.8	3201.9
tr|A0A452EGP3|A0A452EGP3_CAPHI	11	2	666.99	0.0763978	0.192037	2.04418	0.435295	AF samples	Control	11842.6	Thioredoxin OS=Capra hircus OX=9925 GN=TXN PE=3 SV=1									222497	198809	125342	261254	2687.18	3885.06	389121	748.354
tr|A0A452EAQ3|A0A452EAQ3_CAPHI	33	18	1844.36	0.0767946	0.192037	1.52109	0.434077	AF samples	Control	35943.3	Aldo_ket_red domain-containing protein OS=Capra hircus OX=9925 GN=AKR1B1 PE=3 SV=1									1.19215e+06	958906	926960	939298	111155	113697	926171	45597.6
tr|A0A452E2V7|A0A452E2V7_CAPHI;tr|A0A452E2Z8|A0A452E2Z8_CAPHI	4	3	185.59	0.0770281	0.192037	3.62398	0.433364	Control	AF samples	27366.1	Uncharacterized protein OS=Capra hircus OX=9925 GN=TMEM65 PE=4 SV=1									5778.95	5549.94	10418.8	5515.63	6962.83	13415.1	10105.4	379.379
tr|A0A452F429|A0A452F429_CAPHI	11	3	617.35	0.077046	0.192037	1.51008	0.43331	Control	AF samples	26209.6	Ubiquitin carboxyl-terminal hydrolase OS=Capra hircus OX=9925 GN=UCHL3 PE=3 SV=1									49022.2	53248.1	55017.1	37408	17743.1	13352.1	59286.1	5700.01
tr|A0A452FIK7|A0A452FIK7_CAPHI	11	5	612.83	0.0771696	0.192037	1.88137	0.432933	AF samples	Control	65662.4	Uncharacterized protein OS=Capra hircus OX=9925 GN=LPP PE=4 SV=1									70139	53332.1	62035.3	84126	5480.26	5964.08	84026.5	1144.48
tr|A0A452EEG7|A0A452EEG7_CAPHI	40	20	3331.42	0.0771931	0.192037	2.28249	0.432861	AF samples	Control	19557.5	Uncharacterized protein OS=Capra hircus OX=9925 GN=LOC102188434 PE=3 SV=1									3.65107e+06	4.55829e+06	1.92572e+06	3.78396e+06	403871	425106	2.59464e+06	26141.7
tr|A0A452FYY3|A0A452FYY3_CAPHI	6	4	535.45	0.0776184	0.192339	1.69427	0.431571	AF samples	Control	11180	Apolipoprotein A-II OS=Capra hircus OX=9925 GN=APOA2 PE=3 SV=1									59584.5	79740.8	56621.9	88015.9	9330.98	7342.88	55860	2770.73
tr|A0A452ESY0|A0A452ESY0_CAPHI	5	3	234.24	0.0776414	0.192339	2.33479	0.431502	Control	AF samples	20428.1	HD domain-containing protein OS=Capra hircus OX=9925 GN=HDDC3 PE=4 SV=1									3896.89	4259.12	4143.52	3621.6	848.243	1714.96	13497.7	740.789
tr|A0A452EZS5|A0A452EZS5_CAPHI	38	19	2883.59	0.0784132	0.193463	2.4525	0.429181	AF samples	Control	35302.8	PKS_ER domain-containing protein OS=Capra hircus OX=9925 GN=CRYZ PE=3 SV=1									1.06462e+06	1.11039e+06	488139	1.13972e+06	16084.3	19887.8	1.3082e+06	11281.2
tr|A0A452FMX3|A0A452FMX3_CAPHI	124	44	4177.82	0.0784452	0.193463	2.11081	0.429086	AF samples	Control	470756	Uncharacterized protein OS=Capra hircus OX=9925 GN=PLEC PE=4 SV=1									462156	415469	451912	600706	19489.6	16295.1	669395	8323.44
tr|A0A452F550|A0A452F550_CAPHI	16	12	1062.29	0.0785884	0.193463	1.34723	0.428658	AF samples	Control	36738.1	MPN domain-containing protein OS=Capra hircus OX=9925 GN=PSMD7 PE=3 SV=1									54559.6	53344.9	67376.8	40633.3	6501.52	11848.4	55258.6	1704.29
tr|A0A452EMZ1|A0A452EMZ1_CAPHI	3	1	101.69	0.0788634	0.193735	2.85006	0.42784	Control	AF samples	12223.7	60S ribosomal protein L36 OS=Capra hircus OX=9925 GN=RPL36 PE=3 SV=1									2528.68	6710.03	7783.57	7634.17	4179.49	9157.38	6618.07	689.617
tr|A0A452DZ71|A0A452DZ71_CAPHI	16	5	943.64	0.0790635	0.193813	1.49764	0.427246	AF samples	Control	33175.8	Glyoxalase domain-containing protein 4 OS=Capra hircus OX=9925 GN=GLOD4 PE=4 SV=1									158531	116379	122819	77252.9	14656.3	13502.1	129686	3904.54
tr|A0A452DZU0|A0A452DZU0_CAPHI	64	28	4352.97	0.0792246	0.193813	3.72477	0.426769	Control	AF samples	52671.6	SERPIN domain-containing protein OS=Capra hircus OX=9925 GN=LOC102174926 PE=3 SV=1									1.8734e+06	777920	1.46455e+06	609191	364312	382447	4.35775e+06	509723
tr|A0A452G7A3|A0A452G7A3_CAPHI;tr|A0A452G7D2|A0A452G7D2_CAPHI;tr|A0A452G7L6|A0A452G7L6_CAPHI	8	5	422.18	0.0794395	0.19392	1.90626	0.426135	AF samples	Control	52442.6	Uncharacterized protein OS=Capra hircus OX=9925 GN=SNTA1 PE=3 SV=1									27493.5	17516.8	20148.7	10635.2	2860.33	4698.02	4435.14	242.414
tr|A0A452FZF8|A0A452FZF8_CAPHI	6	3	229.1	0.0795978	0.19392	3.3066	0.425669	Control	AF samples	31276.9	Dimethylargininase OS=Capra hircus OX=9925 GN=DDAH1 PE=3 SV=1									12380.4	7172.58	20340.2	3888.57	3610.41	7679.63	13911.7	4048.14
tr|A0A452FX21|A0A452FX21_CAPHI;tr|A0A452FXC9|A0A452FXC9_CAPHI	25	11	1685.87	0.0798019	0.194015	2.24832	0.42507	Control	AF samples	70108.4	Prothrombin OS=Capra hircus OX=9925 GN=F2 PE=3 SV=1									200609	138126	272565	156774	60638.5	50664.2	605049	35179
tr|A0A452EE06|A0A452EE06_CAPHI;tr|A0A452EEV6|A0A452EEV6_CAPHI	4	1	207.8	0.0806739	0.195731	2.40588	0.422529	AF samples	Control	55655.4	Uncharacterized protein OS=Capra hircus OX=9925 GN=LOC102169002 PE=3 SV=1									1387.56	855.874	2799.5	1642.93	79.2048	26.5696	2113.93	16.0885
tr|A0A452F4M2|A0A452F4M2_CAPHI	38	1	2800.01	0.0813563	0.196574	2.03451	0.420563	AF samples	Control	39742.3	L-lactate dehydrogenase OS=Capra hircus OX=9925 GN=LDH-A PE=3 SV=1									1580.52	3287.35	4237.97	4413.78	51.8128	0	6942.35	0
tr|A0A452DNL3|A0A452DNL3_CAPHI	16	3	1028.62	0.0814812	0.196574	2.52296	0.420205	Control	AF samples	37331	WD_REPEATS_REGION domain-containing protein OS=Capra hircus OX=9925 GN=GNB2 PE=3 SV=1									29127.2	6231.16	12561.9	8122.17	8005.28	17537	16302	1150.09
tr|A0A452G662|A0A452G662_CAPHI	14	7	1197.77	0.0818681	0.196574	3.79167	0.4191	AF samples	Control	18402.3	SHSP domain-containing protein OS=Capra hircus OX=9925 GN=HSPB7 PE=3 SV=1									170194	151811	89586.4	390211	9265.46	1411.56	150833	2301.35
tr|A0A452FPU2|A0A452FPU2_CAPHI	20	2	1346.5	0.0818844	0.196574	1.45346	0.419053	AF samples	Control	30466.9	Ldh_1_C domain-containing protein OS=Capra hircus OX=9925 PE=4 SV=1									19120.9	16352.3	20343	12142	1963.97	1909.01	18245.3	680.388
tr|A0A452DM84|A0A452DM84_CAPHI	18	9	1096.09	0.0823708	0.196574	1.9489	0.417673	AF samples	Control	51172.4	Ubiquinone biosynthesis monooxygenase COQ6, mitochondrial OS=Capra hircus OX=9925 GN=COQ6 PE=3 SV=1									82995.2	82616.2	97263.5	33924.2	5876.88	18612.2	39682	664.726
tr|A0A452FBM2|A0A452FBM2_CAPHI	82	27	5842.24	0.0823914	0.196574	1.47364	0.417615	Control	AF samples	73707.6	75 kDa glucose-regulated protein OS=Capra hircus OX=9925 GN=HSPA9 PE=3 SV=1									550777	532006	573312	432575	215210	253062	481091	38617
tr|A0A452G4L1|A0A452G4L1_CAPHI;tr|A0A452G4C9|A0A452G4C9_CAPHI;tr|A0A452G4H3|A0A452G4H3_CAPHI;tr|A0A452G4I7|A0A452G4I7_CAPHI	10	4	431.03	0.0825117	0.196574	1.44237	0.417275	AF samples	Control	119425	Uncharacterized protein OS=Capra hircus OX=9925 GN=RABGAP1L PE=4 SV=1									44916	26052.7	49252	20688.1	5047.31	6003.39	30905.6	1097.67
tr|A0A452FTN8|A0A452FTN8_CAPHI;tr|A0A452FTV8|A0A452FTV8_CAPHI	5	4	227.61	0.0826282	0.196574	1.76577	0.416946	AF samples	Control	102397	Importin N-terminal domain-containing protein OS=Capra hircus OX=9925 GN=TNPO1 PE=4 SV=1									9629.59	6723.22	13994.7	7535.54	614.009	937.475	11724.3	194.433
tr|A0A452FAG1|A0A452FAG1_CAPHI;tr|A0A452FAN8|A0A452FAN8_CAPHI	17	5	591.97	0.0827127	0.196574	3.08353	0.416708	Control	AF samples	202416	Uncharacterized protein OS=Capra hircus OX=9925 GN=LAMA4 PE=4 SV=1									10402.5	7079.45	12969.2	11005.3	9021.19	16616	9845.59	963.602
tr|A0A452EHT7|A0A452EHT7_CAPHI	49	23	3072.58	0.0829945	0.196574	4.27587	0.415917	Control	AF samples	100507	Uncharacterized protein OS=Capra hircus OX=9925 GN=ITIH4 PE=3 SV=1									109123	38638.2	193564	59171	17341.4	72214.4	849816	24539.9
tr|A0A452FZP6|A0A452FZP6_CAPHI	6	1	330.22	0.0830674	0.196574	2.49929	0.415712	Control	AF samples	32043.5	Asparaginase-like protein 1 OS=Capra hircus OX=9925 GN=ASRGL1 PE=3 SV=1									118295	26332.4	76516.7	14599.6	18853.7	19103.6	224969	9766.12
tr|A0A452G4K5|A0A452G4K5_CAPHI	21	12	1010.33	0.0830881	0.196574	2.10336	0.415654	Control	AF samples	95078.7	Uncharacterized protein OS=Capra hircus OX=9925 GN=MCCC1 PE=4 SV=1									25211.7	23143.2	21495.7	15200.6	10038	19704.6	43895	927.317
P0CH25|HBA1_CAPHI	2268	122	61842	0.0832899	0.196574	1.9464	0.41509	AF samples	Control	15164.4	Hemoglobin subunit alpha-1 OS=Capra hircus OX=9925 GN=HBA1 PE=1 SV=1									3.08266e+07	2.92113e+07	2.77314e+07	2.27405e+07	775949	568216	4.62288e+07	366367
tr|A0A452FHX6|A0A452FHX6_CAPHI	63	34	4162.48	0.0833601	0.196574	1.38772	0.414894	Control	AF samples	129407	Ubiquitin-activating enzyme E1 OS=Capra hircus OX=9925 GN=UBA1 PE=3 SV=1									499561	352369	364760	267348	108006	106905	493001	36743.7
tr|A0A452FTG4|A0A452FTG4_CAPHI	10	3	441.54	0.0838363	0.197301	2.38224	0.413569	AF samples	Control	5768.84	Uncharacterized protein OS=Capra hircus OX=9925 GN=ATP5F1E PE=3 SV=1									10098.5	19909	21027	20077.7	1237.25	1786.74	17867.2	71.0639
tr|A0A452F497|A0A452F497_CAPHI	2	1	91.17	0.084235	0.197395	1.83563	0.412467	Control	AF samples	32852.5	MPN domain-containing protein OS=Capra hircus OX=9925 GN=BRCC3 PE=3 SV=1									6717.36	2912	7296.88	1513.91	2510.32	2395.15	5315.94	377.877
tr|A0A452G7V5|A0A452G7V5_CAPHI	49	20	3077.34	0.0845284	0.197395	1.94688	0.41166	AF samples	Control	63093.3	Protein disulfide-isomerase OS=Capra hircus OX=9925 GN=P4HB PE=3 SV=1									519107	459606	376183	632440	31274.4	41612.4	647915	7862.2
tr|A0A452FVD3|A0A452FVD3_CAPHI	9	5	666.65	0.0846093	0.197395	1.87675	0.411438	Control	AF samples	21068.6	Rac family small GTPase 1 OS=Capra hircus OX=9925 GN=RAC1 PE=4 SV=1									111508	105045	114168	91155.7	33356.8	36771.4	141981	19462.7
tr|A0A452G6W6|A0A452G6W6_CAPHI	20	7	1298.07	0.0847221	0.197395	1.30855	0.411128	Control	AF samples	40899.2	NSFL1 cofactor p47 OS=Capra hircus OX=9925 GN=NSFL1C PE=4 SV=1									172931	135899	152818	108146	44554.5	44279.4	148667	12553.9
tr|A0A452ELM9|A0A452ELM9_CAPHI;tr|A0A452ELU9|A0A452ELU9_CAPHI	2	1	106.44	0.0848779	0.197395	4.87323	0.410702	AF samples	Control	22592.7	PWWP domain-containing protein OS=Capra hircus OX=9925 GN=HDGFL3 PE=4 SV=1									400.028	2980.89	1938.28	4867.47	39.1723	53.6851	1629.32	18.3637
tr|A0A452DJW6|A0A452DJW6_CAPHI	9	2	395.33	0.0848828	0.197395	2.08503	0.410688	Control	AF samples	36813.1	Annexin OS=Capra hircus OX=9925 GN=LOC102176495 PE=3 SV=1									24974.3	7987.15	12384.1	28743.7	6187.09	7514.54	65596.6	2414.22
tr|A0A452FQ33|A0A452FQ33_CAPHI	50	26	3107.75	0.0861196	0.199447	3.67451	0.407336	Control	AF samples	74196.6	Uncharacterized protein OS=Capra hircus OX=9925 GN=LMNA PE=3 SV=1									47076.4	26709.6	37813	18434.1	28439.1	69639.6	35590.4	2374.97
tr|A0A452GAR2|A0A452GAR2_CAPHI	12	7	623.28	0.0861531	0.199447	2.06627	0.407246	AF samples	Control	61685.1	Uncharacterized protein OS=Capra hircus OX=9925 PE=4 SV=1									27173.3	16080	34718.1	17440.7	6899.25	1951.64	7262.11	121.734
tr|A0A452F874|A0A452F874_CAPHI	39	10	1622.12	0.0862737	0.199447	1.65751	0.406922	AF samples	Control	109778	Kinesin-like protein OS=Capra hircus OX=9925 GN=KIF5B PE=3 SV=1									49461.1	37958.7	54872.3	39478	3070.05	4917.73	58628.7	1117.94
tr|A0A452FJS6|A0A452FJS6_CAPHI	2	2	94.8	0.0864588	0.199483	5.69592	0.406426	Control	AF samples	26945	MHC_I-like_Ag-recog domain-containing protein OS=Capra hircus OX=9925 GN=PROCR PE=4 SV=1									1248.44	1675.97	138.923	2305.53	631.227	5992.93	2850.57	257.034
tr|A0A452FVJ7|A0A452FVJ7_CAPHI;tr|A0A452FW25|A0A452FW25_CAPHI	3	2	106.25	0.0867895	0.199855	3.65292	0.405543	Control	AF samples	62671	Phospholipase B-like OS=Capra hircus OX=9925 GN=PLBD1 PE=3 SV=1									2869.9	176.775	2844.02	46.2702	357.953	2081.73	5877.96	239.334
tr|A0A452EH52|A0A452EH52_CAPHI;tr|A0A452EHK5|A0A452EHK5_CAPHI	17	8	995.31	0.0871656	0.199872	1.86008	0.404543	AF samples	Control	34823.5	Sulfotransferase OS=Capra hircus OX=9925 GN=SULT1C4 PE=3 SV=1									122624	108239	80351.3	57030.5	5657.02	5028.36	115205	2184.52
tr|A0A452EB48|A0A452EB48_CAPHI	42	17	1701.04	0.0873355	0.199872	2.37849	0.404093	AF samples	Control	196234	Uncharacterized protein OS=Capra hircus OX=9925 GN=XIRP1 PE=3 SV=1									51538.7	102500	104315	107945	7481.14	18496.4	50060.3	409.278
tr|A0A452FB35|A0A452FB35_CAPHI;tr|A0A452FAR2|A0A452FAR2_CAPHI	4	3	133.43	0.0876503	0.199872	1.50875	0.403262	Control	AF samples	40488.1	L-type lectin-like domain-containing protein OS=Capra hircus OX=9925 GN=LMAN2 PE=4 SV=1									15132.4	8585.32	18828.6	7075.1	3741.01	6684.97	15960.6	819.339
tr|A0A452DVG2|A0A452DVG2_CAPHI	43	19	1893.74	0.0877749	0.199872	1.8278	0.402934	AF samples	Control	231535	Uncharacterized protein OS=Capra hircus OX=9925 GN=DYSF PE=3 SV=1									27317.3	33940.8	41499.9	28539.8	3994.64	5535.3	29715.4	279.587
tr|A0A452E633|A0A452E633_CAPHI	16	5	861.09	0.087828	0.199872	1.55163	0.402794	AF samples	Control	20696.8	Uncharacterized protein OS=Capra hircus OX=9925 GN=ARF1 PE=3 SV=1									270969	214995	243230	248093	22309.5	43233.5	273757	6099.04
tr|A0A452G9M2|A0A452G9M2_CAPHI	15	10	888.96	0.0878469	0.199872	1.75057	0.402745	AF samples	Control	33255.7	Sulfurtransferase OS=Capra hircus OX=9925 GN=MPST PE=4 SV=1									238196	245331	246382	421356	31281	40945.4	225503	9802.23
tr|A0A452DRD6|A0A452DRD6_CAPHI	21	7	1406.92	0.0880296	0.199872	1.67535	0.402265	AF samples	Control	16745.5	Complex I-B16.6 OS=Capra hircus OX=9925 GN=NDUFA13 PE=3 SV=1									259361	305037	305867	299705	61078.6	58164.1	167537	3738.67
tr|A0A452ETT9|A0A452ETT9_CAPHI	4	2	139.6	0.0881689	0.199872	3.68066	0.4019	Control	AF samples	30197.2	AMPKBI domain-containing protein OS=Capra hircus OX=9925 GN=PRKAB2 PE=3 SV=1									57209	13800.7	11334.2	4857.22	17323.4	46482.9	39269.1	1031.96
tr|A0A452EQV1|A0A452EQV1_CAPHI	5	4	306.15	0.0883713	0.199872	1.69801	0.401371	Control	AF samples	38008.9	Leucine carboxyl methyltransferase 1 OS=Capra hircus OX=9925 GN=LCMT1 PE=3 SV=1									17556.7	9938.29	17148.3	10462.1	3806.14	5264.24	18154.3	2013.93
tr|A0A452DL66|A0A452DL66_CAPHI	3	1	72.92	0.0885077	0.199872	2.39612	0.401016	Control	AF samples	8502.74	LIM zinc-binding domain-containing protein OS=Capra hircus OX=9925 GN=CRIP1 PE=4 SV=1									4428.86	4800.68	2991.24	5276.99	1102.26	3813.82	6655.41	922.998
P80601|RIDA_CAPHI	827	88	17577.4	0.0886655	0.199872	2.03421	0.400605	AF samples	Control	14298.4	2-iminobutanoate/2-iminopropanoate deaminase OS=Capra hircus OX=9925 GN=RIDA PE=1 SV=3									656532	501918	484000	979998	92308.2	87937.1	506524	8223.56
tr|A0A452DUC4|A0A452DUC4_CAPHI	12	6	761.64	0.0891705	0.199945	2.35906	0.399296	AF samples	Control	45401.3	Uncharacterized protein OS=Capra hircus OX=9925 GN=LOC102176008 PE=3 SV=1									78389.9	116661	102469	215440	5901.73	7753.12	155156	1565.81
tr|A0A452FTD0|A0A452FTD0_CAPHI	9	4	464.52	0.0892611	0.199945	2.38843	0.399063	Control	AF samples	18762.8	Ig-like domain-containing protein OS=Capra hircus OX=9925 PE=4 SV=1									5775.65	7989.09	30692.8	6231.01	7276.64	2873.74	24481.5	2541.56
tr|A0A452G5E3|A0A452G5E3_CAPHI	47	26	3476.47	0.0893512	0.199945	2.18555	0.39883	AF samples	Control	18777.6	ATP synthase subunit d, mitochondrial OS=Capra hircus OX=9925 GN=ATP5PD PE=3 SV=1									291735	435880	413108	741260	62722.4	83206.4	248967	5010.2
tr|A0A452EN76|A0A452EN76_CAPHI	23	11	1388.33	0.0894665	0.199945	2.07465	0.398533	Control	AF samples	35760.5	Uncharacterized protein OS=Capra hircus OX=9925 GN=DHRS11 PE=3 SV=1									242968	164379	172305	96065.4	100493	65116.7	157105	28681.1
tr|A0A452G1A9|A0A452G1A9_CAPHI	35	3	2144.09	0.0895476	0.199945	1.8499	0.398325	Control	AF samples	49914.2	Tubulin beta chain OS=Capra hircus OX=9925 GN=TUBB6 PE=3 SV=1									31887.5	18310	29587	7142.3	8563.47	9036.18	24945.3	3039.78
tr|A0A452ECK1|A0A452ECK1_CAPHI	5	1	238.17	0.0898021	0.200134	2.62265	0.397672	Control	AF samples	30118.6	CUE domain-containing protein OS=Capra hircus OX=9925 GN=TOLLIP PE=3 SV=1									9982.46	5173.57	11181.5	770.374	6109.9	3604.09	8448.94	967.112
tr|A0A452E6C1|A0A452E6C1_CAPHI	8	1	402.06	0.0900251	0.200251	1.65142	0.397101	Control	AF samples	37581.2	WD_REPEATS_REGION domain-containing protein OS=Capra hircus OX=9925 GN=GNB4 PE=3 SV=1									1179.73	770.995	2116.19	343.006	441.69	425.091	2023.37	73.5613
tr|A0A452G969|A0A452G969_CAPHI;tr|A0A452G963|A0A452G963_CAPHI	34	3	1577.91	0.0902464	0.200365	4.14458	0.396537	Control	AF samples	111176	Sodium/potassium-transporting ATPase subunit alpha OS=Capra hircus OX=9925 GN=ATP1A2 PE=3 SV=1									2363.37	3558.33	2228.1	5213.43	2280.3	6213.88	2557.06	1200.13
tr|A0A452ERX3|A0A452ERX3_CAPHI	4	3	183.1	0.0904332	0.200402	3.08146	0.396062	AF samples	Control	5906.96	Uncharacterized protein OS=Capra hircus OX=9925 PE=4 SV=1									149873	102267	19928.7	48082.6	2087.91	1517.88	85725.9	376.328
tr|A0A452ETD8|A0A452ETD8_CAPHI;tr|A0A452ETK1|A0A452ETK1_CAPHI;tr|A0A452EU58|A0A452EU58_CAPHI;tr|A0A452EUB7|A0A452EUB7_CAPHI	23	4	898.05	0.0907664	0.200762	1.83738	0.395217	AF samples	Control	277990	Uncharacterized protein OS=Capra hircus OX=9925 GN=FLNB PE=3 SV=1									74524.5	107602	97072.7	157169	11993	12326.5	103096	2787.57
tr|A0A452FHZ0|A0A452FHZ0_CAPHI	6	2	456.04	0.0912828	0.201405	2.87705	0.393914	Control	AF samples	23017.4	Lipocln_cytosolic_FA-bd_dom domain-containing protein OS=Capra hircus OX=9925 GN=LCN2 PE=3 SV=1									9943.62	4978.69	1779.55	18481.1	14370.8	4477.83	23594.3	721.656
tr|A0A452G0B4|A0A452G0B4_CAPHI	5	3	154.56	0.0913997	0.201405	1.64141	0.393621	AF samples	Control	18383.7	Cytochrome b5 heme-binding domain-containing protein OS=Capra hircus OX=9925 GN=NENF PE=4 SV=1									27979.1	28375.4	26170.8	37444.8	3112.81	4917.07	31829.6	695.066
tr|A0A452F1P8|A0A452F1P8_CAPHI;tr|A0A452F1R2|A0A452F1R2_CAPHI;tr|A0A452F1R7|A0A452F1R7_CAPHI;tr|A0A452F221|A0A452F221_CAPHI	12	4	736.57	0.0918824	0.202091	1.91029	0.392413	AF samples	Control	41932.4	TPR_REGION domain-containing protein OS=Capra hircus OX=9925 GN=ST13 PE=3 SV=1									62354.3	90009.6	105429	105839	6357.37	4743.54	112444	2198.91
tr|A0A452G5Z7|A0A452G5Z7_CAPHI	1	1	70.23	0.0925506	0.20299	2.02096	0.390753	AF samples	Control	29824.9	Uncharacterized protein OS=Capra hircus OX=9925 GN=FITM2 PE=3 SV=1									17314.5	11136.3	18217.7	6402.53	1168.87	2827.45	8183	90.1848
tr|A0A452E734|A0A452E734_CAPHI	14	7	832.19	0.0926361	0.20299	1.55018	0.390542	Control	AF samples	16837.6	Calmodulin OS=Capra hircus OX=9925 GN=CALM2 PE=3 SV=1									209297	198284	138415	174103	54136.5	114041	251827	11926.4
tr|A0A452EZN7|A0A452EZN7_CAPHI;tr|A0A452EZX3|A0A452EZX3_CAPHI	1	1	21.99	0.0928445	0.203068	3.61606	0.390027	AF samples	Control	88429.2	ANK_REP_REGION domain-containing protein OS=Capra hircus OX=9925 GN=KANK2 PE=4 SV=1									1482.78	3288.5	4123.34	5152.37	16.2566	0	3633.45	26.8664
tr|A0A452DKT4|A0A452DKT4_CAPHI;tr|A0A452DKU0|A0A452DKU0_CAPHI;tr|A0A452DLF2|A0A452DLF2_CAPHI;tr|A0A452FCH3|A0A452FCH3_CAPHI	3	1	212.75	0.0931908	0.203447	3.04172	0.389176	Control	AF samples	16557.5	40S ribosomal protein S24 OS=Capra hircus OX=9925 GN=RPS24 PE=3 SV=1									14802.6	18083.8	31095.5	2168.07	11456.5	21743.3	15840.6	2064.34
tr|A0A452G9Y2|A0A452G9Y2_CAPHI;tr|A0A452GA96|A0A452GA96_CAPHI;tr|A0A452GAG5|A0A452GAG5_CAPHI;tr|A0A452GAI1|A0A452GAI1_CAPHI	28	15	1626.47	0.0934283	0.203588	1.28584	0.388594	Control	AF samples	35930.8	Annexin OS=Capra hircus OX=9925 GN=ANXA4 PE=3 SV=1									160972	152033	139688	152614	38189.7	49222.4	221489	11949
tr|A0A452G6J7|A0A452G6J7_CAPHI	107	4	3750.74	0.0936228	0.203635	2.19528	0.388119	Control	AF samples	935643	Uncharacterized protein OS=Capra hircus OX=9925 GN=OBSCN PE=3 SV=1									785466	856611	858577	556593	561193	661284	672661	58717.8
tr|A0A452G8D9|A0A452G8D9_CAPHI	17	10	1014.77	0.0943024	0.204735	1.50436	0.386467	Control	AF samples	30460	C1q domain-containing protein OS=Capra hircus OX=9925 GN=ADIPOQ PE=4 SV=1									1.26364e+06	1.0688e+06	1.56701e+06	681826	362230	537157	1.08198e+06	108621
tr|A0A452DV61|A0A452DV61_CAPHI	2	1	91.76	0.0947513	0.205002	3.33854	0.385384	AF samples	Control	14649.5	Uncharacterized protein OS=Capra hircus OX=9925 GN=HYPK PE=4 SV=1									14418.8	29993.7	18277.7	47840.8	703.075	1148.12	29505.8	9.70546
tr|A0A452ES57|A0A452ES57_CAPHI	8	5	340.54	0.094774	0.205002	3.25347	0.385329	AF samples	Control	37822.9	J domain-containing protein OS=Capra hircus OX=9925 GN=DNAJB4 PE=4 SV=1									19307.3	39743	28294.8	24633.1	2237.47	5561.08	3958.23	9.9794
tr|A0A452DVE7|A0A452DVE7_CAPHI	2	1	74.65	0.0950839	0.205295	2.36038	0.384585	Control	AF samples	19306.1	Peptidyl-prolyl cis-trans isomerase OS=Capra hircus OX=9925 GN=PPIH PE=3 SV=1									6714.4	728.58	2981.91	284.433	1231.93	2610.08	5123.87	186.282
tr|A0A452EVZ5|A0A452EVZ5_CAPHI	5	2	306.19	0.0955904	0.20601	3.68155	0.383375	Control	AF samples	16603.8	Ig-like domain-containing protein OS=Capra hircus OX=9925 PE=4 SV=1									25268.6	25256.8	58300.2	6455.55	5302.09	21053.9	76040.8	11256.5
tr|A0A452E1R3|A0A452E1R3_CAPHI;tr|A0A452E1P3|A0A452E1P3_CAPHI	30	1	1883.07	0.0960069	0.206059	2.14968	0.382386	AF samples	Control	54042.8	Calcium/calmodulin-dependent protein kinase OS=Capra hircus OX=9925 GN=CAMK2D PE=3 SV=1									102546	107430	221721	204541	7554.06	6945.57	183806	3602.29
tr|A0A452G3J7|A0A452G3J7_CAPHI;tr|A0A452G3L8|A0A452G3L8_CAPHI	53	1	3801.8	0.0961086	0.206059	8.35882	0.382145	Control	AF samples	49907	Tubulin beta chain OS=Capra hircus OX=9925 GN=TUBB2A PE=3 SV=1									768.374	1459.11	1736.19	2743.37	724.254	3277.63	1803.2	2179.91
tr|A0A452FY52|A0A452FY52_CAPHI	133	54	8947.31	0.0962954	0.206059	1.33486	0.381703	Control	AF samples	46470.9	Aspartate aminotransferase OS=Capra hircus OX=9925 GN=GOT1 PE=3 SV=1									5.71258e+06	4.53683e+06	4.82574e+06	3.49428e+06	1.38055e+06	1.82992e+06	4.52068e+06	388933
tr|A0A452DYY2|A0A452DYY2_CAPHI	6	1	435.3	0.0963133	0.206059	5.0943	0.381661	AF samples	Control	16842.1	Glutaredoxin domain-containing protein OS=Capra hircus OX=9925 GN=GLRX5 PE=4 SV=1									1312.65	10540.8	3247.63	15254.9	280.401	0	5695.61	0
tr|A0A452EBH4|A0A452EBH4_CAPHI	58	29	3760.3	0.0964967	0.206077	1.7458	0.381228	AF samples	Control	28806.6	ATP synthase F(0) complex subunit B1, mitochondrial OS=Capra hircus OX=9925 GN=ATP5PB PE=3 SV=1									1.20471e+06	988437	582790	700611	122231	167660	650585	11899.1
tr|A0A452F1Q3|A0A452F1Q3_CAPHI	23	5	1394.92	0.0969682	0.206708	1.91659	0.380121	Control	AF samples	17251.9	Nucleoside diphosphate kinase OS=Capra hircus OX=9925 GN=NME1 PE=3 SV=1									217142	177788	173653	109636	58075.2	50256	238671	31915.2
tr|A0A452FVC8|A0A452FVC8_CAPHI;tr|A0A452FVF1|A0A452FVF1_CAPHI;tr|A0A452FVG6|A0A452FVG6_CAPHI;tr|A0A452FVG7|A0A452FVG7_CAPHI;tr|A0A452FVV5|A0A452FVV5_CAPHI;tr|A0A452FWD0|A0A452FWD0_CAPHI	4	2	152.47	0.0973423	0.206894	1.87106	0.379247	Control	AF samples	87744.2	FERM domain-containing protein OS=Capra hircus OX=9925 GN=EPB41L3 PE=4 SV=1									10366.9	7974.45	18297.1	4956.16	4213.77	6961.89	9186.1	1096.12
tr|A0A452E2H1|A0A452E2H1_CAPHI	57	20	3720.42	0.0974072	0.206894	2.37272	0.379096	AF samples	Control	21456.3	ATP synthase peripheral stalk subunit OSCP OS=Capra hircus OX=9925 GN=ATP5PO PE=3 SV=1									183751	208621	256642	540907	34452.1	44376.6	170802	3377.42
Q36346|NU2M_CAPHI	289	31	5917.61	0.0978014	0.207358	1.83333	0.37818	Control	AF samples	39135.9	NADH-ubiquinone oxidoreductase chain 2 OS=Capra hircus OX=9925 GN=MT-ND2 PE=3 SV=1									1.14469e+07	5.03575e+06	7.76153e+06	1.62315e+06	2.44421e+06	3.26745e+06	7.94612e+06	757466
tr|A0A452DLG8|A0A452DLG8_CAPHI	19	9	1411.73	0.098249	0.207756	2.53452	0.377145	AF samples	Control	13888.5	14 kDa phosphohistidine phosphatase OS=Capra hircus OX=9925 GN=PHPT1 PE=3 SV=1									50493	143057	118579	199856	5196.44	9465.87	130749	1610.8
tr|A0A452G1U2|A0A452G1U2_CAPHI	13	8	753.92	0.0983425	0.207756	1.63928	0.376929	Control	AF samples	52830.4	Glycoprotein IIIb OS=Capra hircus OX=9925 GN=CD36 PE=3 SV=1									73285.9	59687.6	91197.2	29188.3	19995.6	41854.9	75603.8	4274.84
tr|A0A452FIB7|A0A452FIB7_CAPHI	7	4	287	0.0989658	0.208287	1.28882	0.375499	AF samples	Control	32470.3	Uncharacterized protein OS=Capra hircus OX=9925 GN=TACO1 PE=3 SV=1									102619	100637	91593.8	75686	14575.2	16408.8	108540	3104.02
tr|A0A452FYK7|A0A452FYK7_CAPHI	5	1	289.23	0.099061	0.208287	3.48343	0.375282	AF samples	Control	10100.5	Uncharacterized protein OS=Capra hircus OX=9925 GN=BOLA2B PE=3 SV=1									14925.3	18154.6	11362.2	64483.2	0	0	33458.4	177.001
tr|A0A452EDE1|A0A452EDE1_CAPHI;tr|A0A452EDW0|A0A452EDW0_CAPHI;tr|A0A452EDY7|A0A452EDY7_CAPHI	9	6	404.63	0.0992285	0.208287	1.63186	0.374899	AF samples	Control	79994.5	Uncharacterized protein OS=Capra hircus OX=9925 GN=PBXIP1 PE=4 SV=1									23242	23372.2	28975.6	37047.2	4392.65	6379.16	18769.2	565.15
tr|A0A452FVK2|A0A452FVK2_CAPHI	28	12	1440.44	0.0993395	0.208287	1.85041	0.374647	AF samples	Control	51896.2	POTRA domain-containing protein OS=Capra hircus OX=9925 GN=SAMM50 PE=3 SV=1									173434	124858	161052	126646	20727.5	29924.9	99824.8	1048.98
tr|A0A452FXG0|A0A452FXG0_CAPHI	4	1	200.25	0.0996255	0.208287	2.8082	0.373997	AF samples	Control	12658.3	F-actin-capping protein subunit beta OS=Capra hircus OX=9925 PE=3 SV=1									10444.1	34815.6	14040.9	100761	3.31658	343.89	66752.5	11.7939
tr|A0A452FJB0|A0A452FJB0_CAPHI	7	4	422.75	0.099675	0.208287	2.01301	0.373885	Control	AF samples	38126.2	PKS_ER domain-containing protein OS=Capra hircus OX=9925 GN=SORD PE=3 SV=1									67884.4	6997.72	25862.3	9192.86	10064	9840.53	49788.3	4375.56
tr|A0A452EP10|A0A452EP10_CAPHI	21	1	1190.83	0.099833	0.208287	2.04825	0.373527	Control	AF samples	54509.3	IF rod domain-containing protein OS=Capra hircus OX=9925 GN=KRT71 PE=3 SV=1									13227.6	13961.4	22191	12085.5	6626.8	15867.9	18891.7	910.621
tr|A0A452EV54|A0A452EV54_CAPHI;tr|A0A452EV63|A0A452EV63_CAPHI;tr|A0A452EV69|A0A452EV69_CAPHI	17	6	700.34	0.100205	0.208505	1.71114	0.372687	AF samples	Control	53355.9	Dihydrolipoamide acetyltransferase component of pyruvate dehydrogenase complex OS=Capra hircus OX=9925 GN=DBT PE=3 SV=1									20287.9	23909	25626.8	32490	4983.43	5142.06	14818.8	378.762
tr|A0A452FSW2|A0A452FSW2_CAPHI;tr|A0A452FTE5|A0A452FTE5_CAPHI	1	1	39.78	0.100292	0.208505	5.0295	0.372492	AF samples	Control	10645.4	MICOS complex subunit MIC10 OS=Capra hircus OX=9925 GN=MICOS10 PE=3 SV=1									22993.9	29195.1	15199.9	9896.35	272.548	395.04	12994.3	0
tr|A0A452DYY9|A0A452DYY9_CAPHI;tr|A0A452DYS7|A0A452DYS7_CAPHI	6	3	193.8	0.10069	0.208665	5.45788	0.371597	Control	AF samples	58236.2	Uncharacterized protein OS=Capra hircus OX=9925 GN=MLYCD PE=4 SV=1									1090.74	1659.11	2818.42	1976.53	3895.4	5455.56	2185.52	116.909
tr|A0A452E2I9|A0A452E2I9_CAPHI	8	5	395.97	0.100723	0.208665	2.1546	0.371523	AF samples	Control	24756.6	Uncharacterized protein OS=Capra hircus OX=9925 GN=SEC22B PE=3 SV=1									29848	30846.1	43257.4	79981.7	4319.08	4680.39	37496.9	1022.23
tr|A0A452F8C8|A0A452F8C8_CAPHI	4	3	158.72	0.101219	0.209147	1.78992	0.370416	Control	AF samples	40026.3	PKS_ER domain-containing protein OS=Capra hircus OX=9925 GN=ZADH2 PE=3 SV=1									32037.1	27223.6	24101.5	12621.9	9193.59	19185.4	31208.6	1343.23
tr|A0A452F2C6|A0A452F2C6_CAPHI	30	4	1649.43	0.101413	0.209147	1.65129	0.369986	AF samples	Control	68787.4	FERM domain-containing protein OS=Capra hircus OX=9925 GN=EZR PE=4 SV=1									25709	18621.6	22612.6	26860.2	2177.57	2373.21	30014.7	586.262
tr|A0A452F5L6|A0A452F5L6_CAPHI	1	1	44.02	0.101577	0.209147	3.14074	0.369622	Control	AF samples	46547.7	Uncharacterized protein OS=Capra hircus OX=9925 GN=CD177 PE=4 SV=1									35156.2	3098.69	7687.88	8699.33	9981.86	8333.37	89623.8	558.075
tr|A0A452DR25|A0A452DR25_CAPHI;tr|A0A452DSH2|A0A452DSH2_CAPHI;tr|A0A452FN70|A0A452FN70_CAPHI	2	2	131.88	0.102319	0.209147	2.2759	0.367984	Control	AF samples	10902.3	Uncharacterized protein OS=Capra hircus OX=9925 PE=4 SV=1									18873.4	20894.3	13284.6	11280.8	12450.3	15242.7	15906.4	1053.68
tr|A0A452DSE1|A0A452DSE1_CAPHI	22	2	1408.73	0.102365	0.209147	3.00967	0.367884	Control	AF samples	21889.3	H15 domain-containing protein OS=Capra hircus OX=9925 GN=H1-4 PE=3 SV=1									84782	56091.9	87194.2	60351.7	51540.8	124944	102323	3708.09
P68215|FIBA_CAPHI	5	1	130.64	0.102416	0.209147	3.64668	0.36777	Control	AF samples	1847.91	Fibrinogen alpha chain (Fragment) OS=Capra hircus OX=9925 GN=FGA PE=1 SV=1									2269.43	1755.58	3520.56	34.6944	1783.97	1186.32	3849.48	500.52
tr|A0A452FNL4|A0A452FNL4_CAPHI	7	4	335	0.102668	0.209147	1.90339	0.367219	AF samples	Control	25015.1	Uncharacterized protein OS=Capra hircus OX=9925 GN=RAB11B PE=4 SV=1									65419.3	51732.6	43454.1	85784.2	7183.04	5689.5	68927.5	953.45
tr|A0A452FH10|A0A452FH10_CAPHI;tr|A0A452FGM5|A0A452FGM5_CAPHI;tr|A0A452FGU5|A0A452FGU5_CAPHI;tr|A0A452FHH2|A0A452FHH2_CAPHI	30	7	2037.17	0.102765	0.209147	1.61887	0.367007	Control	AF samples	60749.6	Uncharacterized protein OS=Capra hircus OX=9925 GN=PCCB PE=4 SV=1									122448	115107	155687	56050.9	49437.2	66384.1	117173	6721.74
tr|A0A452FIX8|A0A452FIX8_CAPHI;tr|A0A452FJ03|A0A452FJ03_CAPHI;tr|A0A452FJ26|A0A452FJ26_CAPHI	3	1	91.46	0.102895	0.209147	5.05579	0.366724	Control	AF samples	161898	Uncharacterized protein OS=Capra hircus OX=9925 GN=EEA1 PE=4 SV=1									1035.14	801.819	5901.8	0.393029	1901.72	2679.21	4459.63	630.401
tr|A0A452G3V6|A0A452G3V6_CAPHI	5	4	139.87	0.102913	0.209147	2.20691	0.366683	Control	AF samples	110452	Collagen type I alpha 2 chain OS=Capra hircus OX=9925 GN=COL1A2 PE=4 SV=1									61700.1	15564.3	31683.7	14865.7	13128.2	27470.7	27424.6	4049.95
tr|A0A452FJ15|A0A452FJ15_CAPHI	28	6	1968.04	0.103322	0.209147	2.125	0.365792	Control	AF samples	17265	Nucleoside diphosphate kinase OS=Capra hircus OX=9925 GN=NME2 PE=3 SV=1									390062	333648	322573	263787	135907	116013	363485	73458.3
tr|A0A452E8D3|A0A452E8D3_CAPHI	14	6	743.45	0.103408	0.209147	3.31701	0.365607	Control	AF samples	14523.1	Ig-like domain-containing protein OS=Capra hircus OX=9925 PE=4 SV=1									62180.1	20775.4	86789	41135.8	16236.6	13910	263046	16100.5
tr|A0A452ESI2|A0A452ESI2_CAPHI	2	2	73.31	0.10342	0.209147	2.18749	0.365581	Control	AF samples	42225.2	Asporin OS=Capra hircus OX=9925 GN=ASPN PE=3 SV=1									5781.6	3889.65	3647.11	3943.35	1791.36	4723.53	9044.56	200.305
tr|A0A452DVP7|A0A452DVP7_CAPHI	23	8	1135.82	0.103458	0.209147	2.06503	0.365498	Control	AF samples	70179.3	Uncharacterized protein OS=Capra hircus OX=9925 GN=LCP1 PE=4 SV=1									49600.2	13135.5	13786.9	8179.45	6140.5	8247.45	83732.7	1671.06
tr|A0A452FCG5|A0A452FCG5_CAPHI	16	6	641.08	0.103658	0.209147	2.10251	0.365066	AF samples	Control	75382.6	Aldolase_II domain-containing protein OS=Capra hircus OX=9925 GN=ADD3 PE=3 SV=1									43874.6	37935.9	46866.4	45763.5	747.899	1786.74	45741.9	1571.36
tr|A0A452E9M3|A0A452E9M3_CAPHI;tr|A0A452E9N4|A0A452E9N4_CAPHI;tr|A0A452EA30|A0A452EA30_CAPHI;tr|A0A452EA42|A0A452EA42_CAPHI	1	1	26.38	0.104118	0.209147	2.83061	0.364073	Control	AF samples	54951.4	Uncharacterized protein OS=Capra hircus OX=9925 GN=PDLIM7 PE=4 SV=1									2578.18	1991.94	5415.5	263.033	629.298	1197.29	8100.37	599.063
tr|A0A452G0W3|A0A452G0W3_CAPHI	5	2	254.46	0.104586	0.209147	4.05886	0.363068	Control	AF samples	34108.4	Palmitoyl-protein hydrolase 1 OS=Capra hircus OX=9925 GN=PPT1 PE=3 SV=1									4633.28	9347.08	5889.63	5504.45	6713.81	15909	7701.04	381.707
tr|A0A452DKZ6|A0A452DKZ6_CAPHI	16	8	1013.78	0.104819	0.209147	1.37646	0.362571	AF samples	Control	39775.1	Uncharacterized protein OS=Capra hircus OX=9925 GN=ADPRHL1 PE=3 SV=1									160091	126336	217115	96498.9	21775.2	25639.7	162502	4160.02
tr|A0A452FHU9|A0A452FHU9_CAPHI	9	2	326.77	0.104923	0.209147	1.60558	0.362348	Control	AF samples	139029	Uncharacterized protein OS=Capra hircus OX=9925 GN=COL1A1 PE=4 SV=1									3534.09	1739.97	2342.17	4625.19	954.293	1768.01	5200.21	261.04
tr|A0A452F711|A0A452F711_CAPHI	6	5	292.09	0.104969	0.209147	1.76849	0.362251	AF samples	Control	25190.9	Peptidylprolyl isomerase OS=Capra hircus OX=9925 GN=FKBP3 PE=4 SV=1									20776.6	29127.7	33457.4	48127.9	3558.3	5692.85	24194.1	943.719
tr|A0A452DW82|A0A452DW82_CAPHI	21	11	1039.92	0.105453	0.209147	1.4968	0.361222	AF samples	Control	47463.8	PCI domain-containing protein OS=Capra hircus OX=9925 GN=PSMD11 PE=3 SV=1									74681.3	53810.4	61626.5	63041.1	7041.04	7740.24	78214	1940.01
tr|A0A452ELA7|A0A452ELA7_CAPHI	19	2	1015.54	0.105727	0.209147	2.50108	0.360642	Control	AF samples	63811.4	IF rod domain-containing protein OS=Capra hircus OX=9925 GN=KRT77 PE=3 SV=1									2745.43	5614.55	3851.67	7537.4	1615.78	7580.99	9169.41	401.728
tr|A0A452EB53|A0A452EB53_CAPHI;tr|A0A452EAQ6|A0A452EAQ6_CAPHI	13	6	602.28	0.105862	0.209147	1.63543	0.360357	AF samples	Control	49406.5	Protein-serine/threonine kinase OS=Capra hircus OX=9925 GN=PDK1 PE=3 SV=1									53297	60281.8	47266.1	26470.2	4875.29	4969.04	61348.9	736.13
tr|A0A452FEZ4|A0A452FEZ4_CAPHI;tr|A0A452FEG8|A0A452FEG8_CAPHI;tr|A0A452FES1|A0A452FES1_CAPHI	44	18	3660.95	0.105981	0.209147	1.934	0.360107	Control	AF samples	41352.2	Succinate--CoA ligase [ADP/GDP-forming] subunit alpha, mitochondrial OS=Capra hircus OX=9925 GN=SUCLG1 PE=3 SV=1									1.21697e+06	1.11273e+06	1.3263e+06	517838	568878	704274	823555	101339
tr|A0A452EKJ3|A0A452EKJ3_CAPHI	26	12	1551.52	0.106189	0.209147	1.3631	0.359668	AF samples	Control	48132.5	Ornithine--oxo-acid aminotransferase OS=Capra hircus OX=9925 GN=OAT PE=3 SV=1									134066	136503	120105	106613	21220.9	15665.5	82323.6	7191
tr|A0A452G2N3|A0A452G2N3_CAPHI;tr|A0A452G2N4|A0A452G2N4_CAPHI	6	6	343.76	0.106277	0.209147	1.22365	0.359484	AF samples	Control	52171.2	FAD synthase OS=Capra hircus OX=9925 GN=FLAD1 PE=3 SV=1									47210.4	44320.3	49441.3	29282.8	7039.84	8608.2	47814.6	1502.38
tr|A0A452G3I1|A0A452G3I1_CAPHI	23	10	1461.97	0.106429	0.209147	1.98466	0.359165	Control	AF samples	35901.4	Uncharacterized protein OS=Capra hircus OX=9925 GN=ECH1 PE=3 SV=1									75886.2	77775	92507.7	75687	38091.9	65458.5	64765.7	8823.6
tr|A0A452FAV0|A0A452FAV0_CAPHI	21	10	1110.17	0.106699	0.209147	1.53758	0.3586	AF samples	Control	47067.1	Uncharacterized protein OS=Capra hircus OX=9925 GN=CAVIN2 PE=3 SV=1									388562	448939	437212	645914	81836.1	99908.9	309491	14660.2
tr|A0A452ERZ9|A0A452ERZ9_CAPHI	8	4	344.66	0.107037	0.209147	2.86954	0.357896	AF samples	Control	7049.27	Complex I-MNLL OS=Capra hircus OX=9925 GN=NDUFB1 PE=3 SV=1									14587.4	18439.6	9697.2	38462.5	465.968	2141.89	16475.7	261.579
tr|A0A452EH87|A0A452EH87_CAPHI	15	4	599.92	0.107269	0.209147	3.35111	0.357414	Control	AF samples	12416.1	Ig-like domain-containing protein OS=Capra hircus OX=9925 PE=4 SV=1									26243.5	2750.21	50947.4	6195.36	7657.4	7413.12	44878	8409.47
tr|A0A452E6F8|A0A452E6F8_CAPHI	6	3	247.01	0.107318	0.209147	1.39793	0.357311	Control	AF samples	36108.2	Eukaryotic translation initiation factor 2 subunit 1 OS=Capra hircus OX=9925 GN=EIF2S1 PE=3 SV=1									12682.4	13083	10606.2	5439.01	2618.56	4148.69	18670.2	639.711
tr|A0A452DKJ7|A0A452DKJ7_CAPHI	20	8	1147.83	0.107326	0.209147	1.62913	0.357295	Control	AF samples	22078.3	Peptidyl-prolyl cis-trans isomerase OS=Capra hircus OX=9925 GN=PPIF PE=3 SV=1									388477	369247	405314	194763	168249	149703	282789	31833.8
tr|A0A452FSH4|A0A452FSH4_CAPHI;tr|A0A452FSK9|A0A452FSK9_CAPHI	7	6	326.95	0.107497	0.209147	2.04423	0.35694	Control	AF samples	119827	ATP-citrate synthase OS=Capra hircus OX=9925 GN=ACLY PE=3 SV=1									19040.7	13559.9	12757	6902.68	2574.01	5251.29	41340.3	1748.23
tr|A0A452EPJ0|A0A452EPJ0_CAPHI;tr|A0A452EQL8|A0A452EQL8_CAPHI	10	2	822.5	0.107876	0.209147	3.38806	0.356158	Control	AF samples	25618.2	Pentaxin OS=Capra hircus OX=9925 GN=CRP PE=3 SV=1									9525.77	10225.6	15994.1	3326.29	2444.04	3360.78	27448.3	3922.88
tr|A0A452FKS3|A0A452FKS3_CAPHI	6	5	289.08	0.108151	0.209147	1.47208	0.355591	Control	AF samples	79500.5	Peptidase_M3 domain-containing protein OS=Capra hircus OX=9925 GN=MIPEP PE=3 SV=1									12067.3	8560.87	13233.9	9196.73	5195.41	4749.23	14029.1	514.786
tr|A0A452EEZ4|A0A452EEZ4_CAPHI;tr|A0A452FRZ8|A0A452FRZ8_CAPHI	1	1	45.7	0.108368	0.209147	1.75792	0.355146	Control	AF samples	25090.8	Uncharacterized protein OS=Capra hircus OX=9925 GN=MOB1B PE=4 SV=1									17037.9	16140.7	18380.9	5721.84	5094.11	5856.59	14548.9	2020.33
tr|A0A452FXH3|A0A452FXH3_CAPHI	8	4	330.67	0.108393	0.209147	1.34789	0.355094	Control	AF samples	45519.4	26S proteasome non-ATPase regulatory subunit 6 OS=Capra hircus OX=9925 GN=PSMD6 PE=3 SV=1									11928.7	15042	18470.2	13028.5	4616.86	6961.7	15308.3	941.408
tr|A0A452EB74|A0A452EB74_CAPHI	11	1	418.3	0.108409	0.209147	4.46848	0.35506	Control	AF samples	44293.7	SERPIN domain-containing protein OS=Capra hircus OX=9925 GN=LOC108633803 PE=3 SV=1									15340	1344.27	1133.82	275.105	2820.84	1916.35	57579.6	140.843
tr|A0A452EV37|A0A452EV37_CAPHI	22	5	1491.47	0.108412	0.209147	1.4362	0.355056	Control	AF samples	34160.4	Mimecan OS=Capra hircus OX=9925 GN=OGN PE=3 SV=1									136343	156376	164922	185522	57506.6	64726.9	163598	15680
tr|A0A452EVP3|A0A452EVP3_CAPHI	13	5	570.76	0.108475	0.209147	1.8287	0.354926	AF samples	Control	27590.7	SGNH_hydro domain-containing protein OS=Capra hircus OX=9925 GN=IAH1 PE=4 SV=1									42724.6	32969.3	37905.1	40191.4	2559.36	1368.96	53113.6	971.142
tr|A0A452ENH1|A0A452ENH1_CAPHI	20	9	1016.65	0.108589	0.209147	1.55875	0.354693	Control	AF samples	126930	DNA damage-binding protein 1 OS=Capra hircus OX=9925 GN=DDB1 PE=3 SV=1									41606.9	15678	29231.5	10520.6	9919.48	12004.5	30528.1	1502.13
tr|A0A452F308|A0A452F308_CAPHI;tr|A0A452F375|A0A452F375_CAPHI	7	1	337.19	0.108729	0.209147	2.78015	0.354406	Control	AF samples	16303.6	Glutathione peroxidase OS=Capra hircus OX=9925 GN=GPX1 PE=3 SV=1									36303.9	31821.7	29104	11539.4	19120.2	9765.07	25808.1	7798.2
tr|A0A452FVW2|A0A452FVW2_CAPHI	2	2	68.33	0.109102	0.209147	2.57411	0.353646	AF samples	Control	15278.2	ZnF_CDGSH domain-containing protein OS=Capra hircus OX=9925 GN=CISD2 PE=4 SV=1									16821.1	16879.9	5524.32	4080.54	285.388	482.949	8569.07	268.138
tr|A0A452G0Y9|A0A452G0Y9_CAPHI	8	3	673.46	0.10928	0.209147	1.57426	0.353286	Control	AF samples	14478.5	NTF2 domain-containing protein OS=Capra hircus OX=9925 GN=NUTF2 PE=4 SV=1									557334	413158	440427	348777	129252	146207	521681	60104.7
tr|A0A452G617|A0A452G617_CAPHI	7	1	251.15	0.109386	0.209147	1.73587	0.353069	Control	AF samples	11739.6	Cytochrome c domain-containing protein OS=Capra hircus OX=9925 GN=LOC106501717 PE=3 SV=1									6968.73	12458.3	20013.8	10538.5	3768.18	4001.33	19250.8	1873.73
tr|A0A452FJD6|A0A452FJD6_CAPHI	4	3	204.34	0.109422	0.209147	1.3147	0.352998	Control	AF samples	16757.9	CSD_1 domain-containing protein OS=Capra hircus OX=9925 GN=CSDC2 PE=4 SV=1									292509	154471	204846	146840	58805.1	57584.3	262002	16765.3
tr|A0A452DR58|A0A452DR58_CAPHI;tr|A0A452DTC0|A0A452DTC0_CAPHI;tr|A0A452DY82|A0A452DY82_CAPHI	16	3	1187.31	0.109557	0.209147	1.71991	0.352723	AF samples	Control	14105.5	Histone H2A OS=Capra hircus OX=9925 GN=H2AC6 PE=3 SV=1									253559	339985	348942	260951	25019.4	31737.2	443815	2553.26
tr|A0A452ET74|A0A452ET74_CAPHI	13	6	670.93	0.109632	0.209147	1.27452	0.352573	AF samples	Control	25206.3	Adapter protein GRB2 OS=Capra hircus OX=9925 GN=GRB2 PE=3 SV=1									33188.5	23650.4	27564.2	17984.7	4339.16	5306.42	16004.9	1325.14
tr|A0A452EUE1|A0A452EUE1_CAPHI;tr|A0A452EUF4|A0A452EUF4_CAPHI	45	16	2735.59	0.109665	0.209147	1.36054	0.352505	AF samples	Control	61396	Multifunctional fusion protein OS=Capra hircus OX=9925 GN=ALDH4A1 PE=3 SV=1									838255	615211	598405	652000	127526	129150	660367	18429.6
tr|A0A452FLL3|A0A452FLL3_CAPHI;tr|A0A452FMR6|A0A452FMR6_CAPHI	18	2	940.76	0.110143	0.20967	2.50395	0.351542	Control	AF samples	84446.4	Amine oxidase OS=Capra hircus OX=9925 GN=LOC102182869 PE=3 SV=1									6599.12	9937.62	5629.63	2523.42	1337.4	2287.94	17655.5	1486.24
tr|A0A452FYW6|A0A452FYW6_CAPHI	47	18	2067.91	0.110452	0.20967	1.49107	0.350922	AF samples	Control	528948	Uncharacterized protein OS=Capra hircus OX=9925 GN=DYNC1H1 PE=3 SV=1									32900.3	39196.4	36301.2	34601.6	5928.47	8394.99	29897.4	597.321
tr|A0A452GBN0|A0A452GBN0_CAPHI;tr|A0A452FAQ7|A0A452FAQ7_CAPHI	4	1	74.79	0.110474	0.20967	10.9454	0.350877	Control	AF samples	375667	Uncharacterized protein OS=Capra hircus OX=9925 GN=GOLGB1 PE=4 SV=1									1285.82	1783.2	6324.68	0	6952.41	13412.5	2699.3	471.633
tr|A0A452E219|A0A452E219_CAPHI	40	21	2699	0.110839	0.210025	1.86894	0.350147	AF samples	Control	16824.3	Cytochrome c oxidase polypeptide Va OS=Capra hircus OX=9925 GN=LOC102191741 PE=3 SV=1									4.9387e+06	4.88069e+06	6.07472e+06	6.57898e+06	616934	1.61841e+06	2.88176e+06	40648.3
tr|A0A452EB00|A0A452EB00_CAPHI	2	1	59.58	0.111464	0.210708	3.47146	0.348904	AF samples	Control	42488.9	Eukaryotic translation initiation factor 3 subunit M OS=Capra hircus OX=9925 GN=EIF3M PE=3 SV=1									8979	70842.5	47493.6	8404.63	1570.71	0	32040.2	0
tr|A0A452FEW6|A0A452FEW6_CAPHI	60	28	5074.76	0.111772	0.210708	1.67292	0.348296	AF samples	Control	31202.1	Troponin T2, cardiac type OS=Capra hircus OX=9925 GN=TNNT2 PE=3 SV=1									1.3422e+06	1.63942e+06	1.89732e+06	1.15332e+06	372157	205479	1.00317e+06	14555.5
tr|A0A452F997|A0A452F997_CAPHI;tr|A0A452F9E0|A0A452F9E0_CAPHI	23	11	1510.33	0.112131	0.210708	1.70104	0.347589	AF samples	Control	16937.8	Uncharacterized protein OS=Capra hircus OX=9925 GN=TNNC1 PE=4 SV=1									126928	163125	108969	98298	26490.6	20426.3	84084.5	1254.37
tr|A0A452E5T5|A0A452E5T5_CAPHI;tr|A0A452E5W1|A0A452E5W1_CAPHI	11	5	636.67	0.112166	0.210708	2.85113	0.347518	AF samples	Control	39960.8	CSD_1 domain-containing protein OS=Capra hircus OX=9925 GN=YBX3 PE=4 SV=1									11522.4	26092.8	15307.3	49482.6	853.55	1492.61	21759.7	480.164
tr|A0A452FM54|A0A452FM54_CAPHI	47	26	3085.47	0.112231	0.210708	1.41726	0.347391	Control	AF samples	20049.3	Maillard deglycase OS=Capra hircus OX=9925 GN=PARK7 PE=3 SV=1									1.07628e+06	769418	852245	552170	226802	260088	934805	88320.8
tr|A0A452E8X3|A0A452E8X3_CAPHI	8	5	405.78	0.112274	0.210708	1.82562	0.347307	Control	AF samples	22805.8	Uncharacterized protein OS=Capra hircus OX=9925 GN=ARHGDIB PE=3 SV=1									103665	49162	44077.4	44825.9	16845.9	17511.3	188024	6364.43
tr|A0A452ET94|A0A452ET94_CAPHI	7	5	427.92	0.11272	0.211187	2.10397	0.346433	Control	AF samples	41634.2	N-myc downstream-regulated gene 1 protein OS=Capra hircus OX=9925 GN=NDRG1 PE=3 SV=1									11183.8	15409.3	15096.9	11021.7	3327.29	5922.74	18243.3	2924.6
tr|A0A452G6J3|A0A452G6J3_CAPHI	102	2	3649.06	0.113025	0.211187	2.06728	0.345838	Control	AF samples	841616	Uncharacterized protein OS=Capra hircus OX=9925 GN=OBSCN PE=3 SV=1									10377.8	11409.1	14032.2	5714.44	6973.82	8101.32	8589.57	781.178
tr|A0A452EL33|A0A452EL33_CAPHI	14	4	826.41	0.113204	0.211187	2.13255	0.345489	AF samples	Control	45181.5	Uncharacterized protein OS=Capra hircus OX=9925 GN=BCL2L13 PE=3 SV=1									7640.56	15951.9	5171.11	11641.2	2363.17	724.655	3011.87	220.72
tr|A0A452DRD5|A0A452DRD5_CAPHI	3	3	138.93	0.113554	0.211187	2.76141	0.34481	Control	AF samples	52190.8	Eukaryotic translation initiation factor 3 subunit E OS=Capra hircus OX=9925 GN=EIF3E PE=3 SV=1									1097.86	1929.38	3478.44	2540.6	1584.96	3373.05	2114.85	191.16
tr|A0A452EZ30|A0A452EZ30_CAPHI	11	7	747.39	0.113713	0.211187	3.08856	0.344503	Control	AF samples	39058.1	LRRCT domain-containing protein OS=Capra hircus OX=9925 GN=LRG1 PE=4 SV=1									37865.7	26147.7	48459.6	24852.7	7821.87	15620.9	70219.4	13229.5
tr|A0A452E998|A0A452E998_CAPHI	25	12	1571.72	0.11373	0.211187	1.45045	0.344469	Control	AF samples	28713	Chloride intracellular channel protein OS=Capra hircus OX=9925 GN=CLIC4 PE=3 SV=1									218210	204786	216824	179795	45125.3	73658.8	300176	22416.1
tr|A0A452EXC0|A0A452EXC0_CAPHI;tr|A0A452EXG6|A0A452EXG6_CAPHI;tr|A0A452EXE5|A0A452EXE5_CAPHI;tr|A0A452EXG5|A0A452EXG5_CAPHI	13	8	844.36	0.113846	0.211187	1.72982	0.344246	AF samples	Control	43960.6	Uncharacterized protein OS=Capra hircus OX=9925 GN=NAP1L4 PE=3 SV=1									81822.2	54612.3	102238	98637	5324.67	15308.1	81757.7	2055.07
tr|A0A452EP50|A0A452EP50_CAPHI;tr|A0A452EQB9|A0A452EQB9_CAPHI	11	6	692.51	0.113965	0.211187	1.41463	0.344015	AF samples	Control	61172.3	Uncharacterized protein OS=Capra hircus OX=9925 GN=UBQLN1 PE=4 SV=1									75581.5	73795.9	89585.3	72167.6	7467.43	15784.6	87404	2352.01
tr|D2KMK0|D2KMK0_CAPHI	6	1	268.09	0.114607	0.212043	3.08511	0.342781	AF samples	Control	24809	ATP synthase subunit a OS=Capra hircus OX=9925 GN=ATP6 PE=3 SV=1									158403	99297.2	33564.3	25366.1	2070.33	489.429	70560.3	1128.15
tr|A0A452EMI7|A0A452EMI7_CAPHI	6	1	409.89	0.114971	0.212164	6.60506	0.342086	AF samples	Control	11917.7	Uncharacterized protein OS=Capra hircus OX=9925 GN=LOC108634607 PE=4 SV=1									406.521	4687.44	4074.25	20999.7	0	0	4653.12	44.5906
tr|A0A452DSQ1|A0A452DSQ1_CAPHI	9	3	359.5	0.115131	0.212164	1.8089	0.341781	AF samples	Control	11229.9	S_100 domain-containing protein OS=Capra hircus OX=9925 GN=S100A13 PE=4 SV=1									37365.4	34163	59634.7	42176	1063.57	3140.47	68887.4	700.919
tr|A0A452F014|A0A452F014_CAPHI	16	7	764.37	0.115332	0.212164	1.95228	0.341399	Control	AF samples	45497.9	SERPIN domain-containing protein OS=Capra hircus OX=9925 GN=SERPINA5 PE=3 SV=1									6224.41	12420.9	8780.52	23688	3966.47	4384.73	35227	2149.48
tr|A0A452GB70|A0A452GB70_CAPHI	9	3	335.86	0.115394	0.212164	1.82659	0.34128	AF samples	Control	46850.2	Thioredoxin domain-containing protein OS=Capra hircus OX=9925 GN=ERP44 PE=4 SV=1									63137.2	57610.8	31177.9	52894.9	3833.77	5161.24	69723	646.917
tr|A0A452EIL7|A0A452EIL7_CAPHI;tr|A0A452EIS0|A0A452EIS0_CAPHI	17	6	957.33	0.115786	0.212552	1.67678	0.340538	Control	AF samples	34353.5	Uncharacterized protein OS=Capra hircus OX=9925 GN=DECR1 PE=4 SV=1									61312	39778.9	58095.6	44888.5	27039.6	31503.3	49155.9	3210.51
tr|A0A452G7N8|A0A452G7N8_CAPHI	2	1	43.7	0.11607	0.212743	3.20592	0.340001	Control	AF samples	573673	Uncharacterized protein OS=Capra hircus OX=9925 GN=HYDIN PE=4 SV=1									3.30694e+06	2.37082e+06	4.70802e+06	1.83588e+06	731181	891742	1.18021e+07	1.04185e+06
tr|A0A452G8J5|A0A452G8J5_CAPHI	7	3	379.53	0.116886	0.213472	2.00392	0.33847	Control	AF samples	41448.4	Septin-2 OS=Capra hircus OX=9925 GN=SEPTIN2 PE=3 SV=1									13213.1	10613.5	13953.1	31808.3	6225.47	9941.68	20526.6	3471.9
tr|A0A452EIX9|A0A452EIX9_CAPHI	6	1	369.85	0.117377	0.213472	1.3087	0.337554	Control	AF samples	21310.6	Cell division control protein 42 homolog OS=Capra hircus OX=9925 GN=CDC42 PE=3 SV=1									73888.4	65152.5	67581.3	59770.4	20191.9	18513.7	76884.2	6301.88
tr|A0A452ECL8|A0A452ECL8_CAPHI;tr|A0A452ED25|A0A452ED25_CAPHI;tr|A0A452ED46|A0A452ED46_CAPHI	18	8	1050.8	0.117393	0.213472	2.08393	0.337524	AF samples	Control	47848.4	Long-chain specific acyl-CoA dehydrogenase, mitochondrial OS=Capra hircus OX=9925 GN=ACADL PE=3 SV=1									98814.3	129427	91769.8	83253.6	1115.75	11577.9	123241	1388.13
tr|A0A452DSW4|A0A452DSW4_CAPHI	30	3	1697.6	0.117468	0.213472	1.38363	0.337386	Control	AF samples	84353.2	Amine oxidase OS=Capra hircus OX=9925 GN=LOC102168295 PE=3 SV=1									61379.8	38802.7	36685.2	28875.2	9913.76	13761.4	62221.1	3812.14
tr|A0A452FHJ1|A0A452FHJ1_CAPHI	10	5	682.35	0.117752	0.213472	1.75695	0.336859	AF samples	Control	14739.1	Complex I-B14.7 OS=Capra hircus OX=9925 GN=NDUFA11 PE=3 SV=1									170867	128829	109652	75497.5	19493.9	27327.2	68597.3	1069.84
tr|A0A452E6Y1|A0A452E6Y1_CAPHI	4	2	121.49	0.117761	0.213472	1.96616	0.336842	AF samples	Control	14223.5	Uncharacterized protein OS=Capra hircus OX=9925 GN=PFDN1 PE=3 SV=1									5272.78	6427.41	4260.86	9075.35	288.494	83.6188	11230.5	61.4913
tr|A0A452DXZ3|A0A452DXZ3_CAPHI	10	6	552.87	0.117799	0.213472	1.64068	0.33677	AF samples	Control	29739.1	Uncharacterized protein OS=Capra hircus OX=9925 GN=MTX2 PE=3 SV=1									56092.7	65911.9	63183.3	62854.1	9440.56	13615.5	50852.7	688.417
P02077|HBBA_CAPHI	1588	189	46368.9	0.118453	0.213472	1.15413	0.335564	Control	AF samples	16021.4	Hemoglobin subunit beta-A OS=Capra hircus OX=9925 PE=1 SV=1									1.43406e+07	9.47906e+06	1.33554e+07	8.19858e+06	3.19244e+06	3.44749e+06	1.33974e+07	639553
tr|A0A452EKM2|A0A452EKM2_CAPHI	9	4	367.94	0.118528	0.213472	2.09774	0.335425	Control	AF samples	33262.8	Sulfurtransferase OS=Capra hircus OX=9925 GN=TST PE=4 SV=1									19158.3	26501.1	20532.3	9993.92	9414.58	8540.99	15625.1	3573.56
tr|A0A452FXL9|A0A452FXL9_CAPHI;tr|A0A452FXN5|A0A452FXN5_CAPHI	13	7	585.15	0.118545	0.213472	1.5042	0.335395	Control	AF samples	46670.1	Platelet-activating factor acetylhydrolase IB subunit alpha OS=Capra hircus OX=9925 GN=PAFAH1B1 PE=3 SV=1									37403.8	16403.8	24383.3	10855.4	6004.93	8418.06	28544.1	2335.56
tr|A0A452FP97|A0A452FP97_CAPHI	52	20	3268.23	0.119281	0.213472	1.9289	0.334049	Control	AF samples	78128.9	AMP-binding domain-containing protein OS=Capra hircus OX=9925 GN=ACSL1 PE=4 SV=1									175427	126248	195788	70030	68857.5	121752	146410	8376.27
tr|A0A452G621|A0A452G621_CAPHI	1	1	33.27	0.119386	0.213472	2.7394	0.333857	AF samples	Control	22489.6	Uncharacterized protein OS=Capra hircus OX=9925 PE=4 SV=1									1079.34	3249.48	7464.55	7281.34	0	314.753	6310.69	0
tr|A0A452EW03|A0A452EW03_CAPHI;tr|A0A452EW28|A0A452EW28_CAPHI;tr|A0A452EW89|A0A452EW89_CAPHI	37	10	2137.96	0.119423	0.213472	1.63821	0.333789	AF samples	Control	40026.1	cAMP-dependent protein kinase catalytic subunit alpha OS=Capra hircus OX=9925 GN=PRKACA PE=3 SV=1									173072	192430	81428.6	96139.5	18782.1	19770.3	119150	3312.1
tr|A0A452EA50|A0A452EA50_CAPHI	44	22	2963	0.119555	0.213472	1.51514	0.333549	Control	AF samples	61245.6	Uncharacterized protein OS=Capra hircus OX=9925 GN=EHD2 PE=4 SV=1									237645	294113	168330	170651	53829.6	129762	300248	16204.5
tr|A0A452DSI4|A0A452DSI4_CAPHI	11	3	543.56	0.119683	0.213472	1.85363	0.333317	AF samples	Control	33316.4	Uncharacterized protein OS=Capra hircus OX=9925 GN=CRKL PE=3 SV=1									21715.1	19150.9	22946	31492.1	1632.64	1079.84	31030.4	661.587
tr|A0A452EW88|A0A452EW88_CAPHI;tr|A0A452EWC3|A0A452EWC3_CAPHI	4	3	124.37	0.119889	0.213472	2.14693	0.332942	AF samples	Control	79467	Ig-like domain-containing protein OS=Capra hircus OX=9925 GN=NEXN PE=4 SV=1									4245.31	5506.78	9561.61	10051.8	784.925	1963.89	2661.63	41.9517
tr|A0A452EWR3|A0A452EWR3_CAPHI;tr|F6M7A9|F6M7A9_CAPHI	6	5	327.1	0.119979	0.213472	2.15533	0.332779	Control	AF samples	30368.7	Heme oxygenase (biliverdin-producing) OS=Capra hircus OX=9925 GN=HMOX1 PE=3 SV=1									11937.3	6083.81	8887.48	7235.49	1458.03	5190.34	20597.7	1433.3
tr|A0A452DQ46|A0A452DQ46_CAPHI	3	3	279.72	0.12002	0.213472	2.81523	0.332705	AF samples	Control	7344.68	Cytochrome c oxidase polypeptide VIIc OS=Capra hircus OX=9925 GN=LOC102170877 PE=3 SV=1									341735	451267	71226	161498	14959.1	18451.3	206612	1811.61
tr|A0A452FNR2|A0A452FNR2_CAPHI	6	1	295.39	0.120031	0.213472	3.38054	0.332686	AF samples	Control	16169.7	UBC core domain-containing protein OS=Capra hircus OX=9925 PE=3 SV=1									4822.38	11085.8	12782.9	34975.9	0	146.061	20526.1	37.8079
tr|A0A452DU93|A0A452DU93_CAPHI	26	3	1718.78	0.120097	0.213472	3.73875	0.332567	Control	AF samples	35420.9	3-hydroxyisobutyrate dehydrogenase, mitochondrial OS=Capra hircus OX=9925 PE=3 SV=1									10825.4	4191.97	10999.4	28166.3	15282.8	20282	7713.39	3840.46
tr|A0A452F9W7|A0A452F9W7_CAPHI	2	1	38.12	0.120454	0.213676	4.3904	0.331922	Control	AF samples	60150	Amino acid transporter OS=Capra hircus OX=9925 GN=SLC1A7 PE=3 SV=1									2263.39	2022.32	3757.22	1334.89	4962.82	3633.68	1779.53	184.827
tr|A0A452E8J9|A0A452E8J9_CAPHI	22	8	1195.11	0.120575	0.213676	2.47056	0.331705	Control	AF samples	45064.7	Uncharacterized protein OS=Capra hircus OX=9925 GN=ACAD8 PE=3 SV=1									84279.4	61485.9	56210.6	74228.7	22204.4	99325.4	76028.2	7801.96
tr|A0A452EIW8|A0A452EIW8_CAPHI;tr|A0A452EIZ0|A0A452EIZ0_CAPHI	3	2	137.96	0.120823	0.213795	1.50145	0.331259	AF samples	Control	74423.1	Peptidase_M3 domain-containing protein OS=Capra hircus OX=9925 GN=THOP1 PE=3 SV=1									15941.4	12543	12552.2	5715.28	1273.48	1828.8	12320.5	317.522
tr|A0A452F5Q0|A0A452F5Q0_CAPHI	35	15	2121.5	0.121421	0.214073	3.85581	0.330189	Control	AF samples	96698.9	Uncharacterized protein OS=Capra hircus OX=9925 PE=4 SV=1									233561	119946	283333	18129.5	140120	112940	109974	62810.6
tr|A0A452DZF9|A0A452DZF9_CAPHI;tr|A0A452DZG5|A0A452DZG5_CAPHI;tr|A0A452DZH1|A0A452DZH1_CAPHI	1	1	31.23	0.121562	0.214073	3.0785	0.329938	AF samples	Control	20332.5	Uncharacterized protein OS=Capra hircus OX=9925 GN=MXRA7 PE=4 SV=1									21544.1	10919.5	2344.5	4226.69	179.199	225.018	9637.09	85.6288
tr|A0A452F6A0|A0A452F6A0_CAPHI;tr|A0A452F6P6|A0A452F6P6_CAPHI	18	1	1087.53	0.121568	0.214073	1.99513	0.329928	AF samples	Control	53959.7	IF rod domain-containing protein OS=Capra hircus OX=9925 GN=KRT8 PE=3 SV=1									1154.93	2996.21	1761.84	1301.27	455.521	54.3329	1016.15	27.7914
tr|A0A452E7R7|A0A452E7R7_CAPHI;tr|A0A452E7X0|A0A452E7X0_CAPHI	6	4	257.64	0.121708	0.214073	1.99416	0.329678	AF samples	Control	12803.3	SH3 domain-binding glutamic acid-rich-like protein OS=Capra hircus OX=9925 GN=SH3BGRL PE=3 SV=1									81647.3	64233.3	36015.1	78069.1	2953.45	6059.87	51489.6	2613.86
tr|A0A452G7G8|A0A452G7G8_CAPHI	7	2	363.54	0.122229	0.214667	22.2287	0.328755	Control	AF samples	18033.6	Uncharacterized protein OS=Capra hircus OX=9925 GN=JCHAIN PE=4 SV=1									1423.52	406.912	3810.4	1.4833	976.654	453.267	3319.99	5311.79
tr|A0A452FDR2|A0A452FDR2_CAPHI	13	3	469.89	0.122542	0.214802	3.22113	0.328201	Control	AF samples	24145.1	40S ribosomal protein S8 OS=Capra hircus OX=9925 GN=RPS8 PE=3 SV=1									10973.9	9666.39	8506.41	18051.5	9597.11	18782.9	7644.78	2172.4
tr|A0A452EW34|A0A452EW34_CAPHI;tr|A0A452EW48|A0A452EW48_CAPHI;tr|A0A452EWB4|A0A452EWB4_CAPHI;tr|A0A452EWC9|A0A452EWC9_CAPHI	2	2	28.28	0.122753	0.214802	7.57831	0.32783	AF samples	Control	254328	Uncharacterized protein OS=Capra hircus OX=9925 GN=MPRIP PE=4 SV=1									24806.1	242159	65658.9	517789	6814.66	10936.9	48710	597.741
tr|A0A452EBP2|A0A452EBP2_CAPHI	3	1	141.31	0.122853	0.214802	2.48623	0.327654	Control	AF samples	11024.6	Protein S100 OS=Capra hircus OX=9925 GN=S100A2 PE=3 SV=1									111570	73415	70842.2	113285	42908.1	91380.6	369195	3521.56
tr|A0A452EEQ2|A0A452EEQ2_CAPHI;tr|A0A452EEX0|A0A452EEX0_CAPHI	2	1	75.53	0.123111	0.214934	2.0872	0.3272	AF samples	Control	83002.8	Vesicle-fusing ATPase OS=Capra hircus OX=9925 GN=NSF PE=3 SV=1									15264.1	7662.79	16310.9	4219.51	542.05	209.903	17433.9	4.44964
tr|I1X3V1|I1X3V1_CAPHI	23	7	1664.81	0.12401	0.216182	2.15837	0.325632	AF samples	Control	14817.7	Galectin OS=Capra hircus OX=9925 GN=GAL1 PE=2 SV=1									670675	1.06716e+06	858143	1.68305e+06	62370.5	41580.1	1.04032e+06	35886.1
tr|A0A452EHH3|A0A452EHH3_CAPHI;tr|A0A452EHN2|A0A452EHN2_CAPHI	16	6	749.31	0.124836	0.217015	1.28959	0.324203	Control	AF samples	92177.9	WD_REPEATS_REGION domain-containing protein OS=Capra hircus OX=9925 GN=EML2 PE=3 SV=1									81192.1	66040.5	47408	35183.8	15499.1	18210.7	79927.7	4228.94
tr|A0A452F0F0|A0A452F0F0_CAPHI	34	17	2584.56	0.124856	0.217015	1.65575	0.324168	AF samples	Control	35310.8	Cytochrome c domain-containing protein OS=Capra hircus OX=9925 GN=CYC1 PE=3 SV=1									645974	550054	759338	397488	35155.9	208295	351034	5706.93
tr|A0A452DYE7|A0A452DYE7_CAPHI	1	1	23.35	0.125118	0.217149	6.11104	0.323718	Control	AF samples	70769.7	Protein kinase domain-containing protein OS=Capra hircus OX=9925 GN=TNK1 PE=4 SV=1									6882.99	966.481	4768.64	0	5515.41	6255.44	4069.85	1036.76
tr|A0A452EU15|A0A452EU15_CAPHI	10	4	533.82	0.125419	0.217337	1.83745	0.323202	AF samples	Control	33142.9	NmrA domain-containing protein OS=Capra hircus OX=9925 GN=NMRAL1 PE=4 SV=1									11432.8	7997.62	16867.2	17606.4	764.108	2066.29	8095.95	586.526
tr|A0A452DRV7|A0A452DRV7_CAPHI;tr|A0A452DRY3|A0A452DRY3_CAPHI	11	6	520.53	0.125596	0.217337	1.50928	0.322899	AF samples	Control	111731	Uncharacterized protein OS=Capra hircus OX=9925 GN=CTNNA1 PE=3 SV=1									20364	31903.5	33539.7	15885.3	2792.92	5807.65	23920.1	469.61
tr|A0A452DN27|A0A452DN27_CAPHI	2	2	75.76	0.125871	0.217493	3.18698	0.322429	AF samples	Control	6708.03	Single-pass membrane and coiled-coil domain-containing protein 4 OS=Capra hircus OX=9925 GN=SMCO4 PE=3 SV=1									4372.48	6237.29	1605.55	10915.5	103.156	306.37	5261.78	69.4901
tr|A0A452FIJ7|A0A452FIJ7_CAPHI	9	6	607.91	0.12615	0.217656	1.78416	0.321954	Control	AF samples	48404.3	3-oxoacyl-[acyl-carrier-protein] synthase, mitochondrial OS=Capra hircus OX=9925 GN=OXSM PE=3 SV=1									73132.4	65544.6	57857.3	31905.8	28994.1	41651.1	55706.7	3384.27
tr|A0A452DPK2|A0A452DPK2_CAPHI;tr|A0A452GBI5|A0A452GBI5_CAPHI	2	1	138.78	0.126456	0.217865	2.36349	0.321434	AF samples	Control	36567.1	Uncharacterized protein OS=Capra hircus OX=9925 GN=LOC102185532 PE=3 SV=1									5886.27	7918.48	23176	23663.6	1226.1	5647.06	0	0
tr|A0A452DP16|A0A452DP16_CAPHI	2	1	105.76	0.126684	0.217939	1.40992	0.321048	AF samples	Control	93171.5	Uncharacterized protein OS=Capra hircus OX=9925 GN=MAP7D1 PE=3 SV=1									9385.35	13490.2	16326.7	11192.5	3453.82	1683.65	6821.8	435.207
tr|A0A452DYD4|A0A452DYD4_CAPHI	8	1	539.18	0.12731	0.218696	1.3004	0.319993	Control	AF samples	20245.3	Cell division control protein 42 homolog OS=Capra hircus OX=9925 GN=LOC102176514 PE=3 SV=1									111836	100376	103058	91166.2	30611.1	28019.7	116236	9580.32
tr|A0A452FZ95|A0A452FZ95_CAPHI	54	2	3537.09	0.128437	0.219989	2.24465	0.318109	Control	AF samples	25732.9	Glutathione transferase OS=Capra hircus OX=9925 GN=LOC108633298 PE=3 SV=1									456467	574551	660298	769734	245674	178691	918277	160887
tr|A0A452FZA9|A0A452FZA9_CAPHI	54	1	3637.35	0.128437	0.219989	2.24465	0.318109	Control	AF samples	25706.9	Glutathione transferase OS=Capra hircus OX=9925 GN=LOC108633298 PE=3 SV=1									28571.9	35963.2	41330.4	48180.4	15377.6	11184.9	57478.3	10070.5
tr|A0A452E5Q4|A0A452E5Q4_CAPHI	8	5	407.97	0.129413	0.221029	1.50072	0.316493	AF samples	Control	14281.9	Mitochondrial pyruvate carrier OS=Capra hircus OX=9925 GN=LOC108637636 PE=3 SV=1									129299	146299	175662	131311	27115.2	42881	70941.7	2260.53
tr|A0A452E5Q7|A0A452E5Q7_CAPHI	4	2	195.52	0.12942	0.221029	8.67924	0.316483	Control	AF samples	30464.6	Putative hydroxypyruvate isomerase OS=Capra hircus OX=9925 GN=HYI PE=3 SV=1									354.634	669.013	3008.59	1511.16	760.961	274.547	4680.26	2015.43
tr|A0A452FQ64|A0A452FQ64_CAPHI	15	8	1142.09	0.129642	0.221067	1.54634	0.316118	Control	AF samples	33966.1	Lactamase_B domain-containing protein OS=Capra hircus OX=9925 GN=HAGH PE=3 SV=1									59331.3	60826.8	63566	38844.9	22084.5	18477.2	49999	6680.68
tr|A0A452EW09|A0A452EW09_CAPHI;tr|A0A452EW62|A0A452EW62_CAPHI;tr|A0A452EW65|A0A452EW65_CAPHI	1	1	46.12	0.129939	0.221067	3.1431	0.31563	Control	AF samples	32750.4	Ribose-5-phosphate isomerase OS=Capra hircus OX=9925 GN=RPIA PE=3 SV=1									2833.14	1341.92	811.284	89.0442	1107	1806.54	975.933	136.884
tr|A0A452EMA0|A0A452EMA0_CAPHI	15	6	862.4	0.130195	0.221067	1.51018	0.315211	AF samples	Control	27868.9	Proteasome subunit alpha type OS=Capra hircus OX=9925 GN=PSMA7 PE=3 SV=1									30399.8	38843.2	35152.7	44207.5	3974.36	6583.61	42275.8	988.152
tr|A0A452FNW5|A0A452FNW5_CAPHI	19	1	878.09	0.130208	0.221067	1.60784	0.31519	Control	AF samples	85090.5	Calcium-activated neutral proteinase 1 OS=Capra hircus OX=9925 GN=CAPN1 PE=3 SV=1									15051.7	17014.5	35551.9	25326.5	13796.5	9157.72	24145.8	1823.24
tr|A0A452G3K8|A0A452G3K8_CAPHI;tr|A0A452G3P9|A0A452G3P9_CAPHI	6	5	294.53	0.130381	0.221067	1.49597	0.314906	AF samples	Control	34582.5	GRAM domain-containing protein OS=Capra hircus OX=9925 GN=WBP2 PE=4 SV=1									33178.5	17664.6	25332.7	17789.2	1966.13	5267.82	21796.5	669.94
tr|A0A452F9C0|A0A452F9C0_CAPHI	18	4	979.02	0.130865	0.221568	1.56123	0.314119	Control	AF samples	27526	Glutathione-dependent dehydroascorbate reductase OS=Capra hircus OX=9925 GN=LOC102189370 PE=3 SV=1									65795.2	54871.5	60482.9	24015.5	14855	17073.5	59033.9	6516.15
tr|A0A452F5W4|A0A452F5W4_CAPHI	2	1	133.57	0.131058	0.221575	2.39641	0.313807	Control	AF samples	19526.8	Adenine phosphoribosyltransferase OS=Capra hircus OX=9925 GN=APRT PE=3 SV=1									4649.66	5318.17	6827.35	4190.04	1149.23	1541.06	17909.3	1135.26
tr|A0A452EYJ1|A0A452EYJ1_CAPHI	44	17	3630.49	0.131267	0.221611	1.42994	0.313468	AF samples	Control	21015.8	Uncharacterized protein OS=Capra hircus OX=9925 GN=PEBP1 PE=3 SV=1									2.41579e+06	1.9914e+06	2.45903e+06	1.57411e+06	246506	197474	1.66367e+06	127374
tr|A0A452FEB8|A0A452FEB8_CAPHI	32	14	2043.27	0.131971	0.222257	1.4787	0.312333	Control	AF samples	54524.5	Succinate-semialdehyde dehydrogenase OS=Capra hircus OX=9925 GN=ALDH5A1 PE=3 SV=1									246074	167282	299457	93204.2	85411.2	92962.2	206158	12143.9
tr|A0A452FQK0|A0A452FQK0_CAPHI;tr|A0A452FQP7|A0A452FQP7_CAPHI	2	1	96.22	0.132027	0.222257	1.66922	0.312243	AF samples	Control	123049	Uncharacterized protein OS=Capra hircus OX=9925 GN=ANKS1A PE=4 SV=1									20817.1	28179.7	23413.8	31508.8	1681.79	5706.53	25356.1	574.507
tr|A0A452F5N4|A0A452F5N4_CAPHI	8	2	541.94	0.132263	0.222335	1.79297	0.311865	AF samples	Control	12894.8	ANK_REP_REGION domain-containing protein OS=Capra hircus OX=9925 GN=MTPN PE=4 SV=1									29136.3	20623.1	20150.7	22724.3	534.9	279.628	40111.5	552.706
tr|A0A452GAJ0|A0A452GAJ0_CAPHI;tr|A0A452GAQ7|A0A452GAQ7_CAPHI	2	1	96.18	0.132968	0.222879	2.32312	0.310739	AF samples	Control	37754	Methionine adenosyltransferase 2 subunit beta OS=Capra hircus OX=9925 GN=MAT2B PE=3 SV=1									4651.99	5149.57	5195.01	9675.42	65.9311	205.844	10665.1	0
tr|A0A452FS44|A0A452FS44_CAPHI	12	4	757.98	0.133	0.222879	1.57908	0.310688	AF samples	Control	22897.4	Uncharacterized protein OS=Capra hircus OX=9925 GN=HEBP2 PE=3 SV=1									58205.9	74779.6	65834.2	75117.5	6147.6	5694.45	84853	2521.72
tr|A0A452FVD7|A0A452FVD7_CAPHI;tr|A0A452FW02|A0A452FW02_CAPHI	2	1	67.52	0.133155	0.222879	3.10564	0.310442	AF samples	Control	63389.8	MAGE domain-containing protein OS=Capra hircus OX=9925 GN=MAGED2 PE=4 SV=1									5386.23	12208.7	11320.2	35077.6	1147.33	3092.23	2706.83	192.505
tr|A0A452E1R1|A0A452E1R1_CAPHI	30	1	1869.92	0.13389	0.223782	1.9255	0.309278	AF samples	Control	59886.4	Calcium/calmodulin-dependent protein kinase OS=Capra hircus OX=9925 GN=CAMK2D PE=3 SV=1									1769.86	1447.17	3177.82	3374.46	149.148	114.836	3356.94	50.663
tr|A0A452F2N4|A0A452F2N4_CAPHI;tr|A0A452F2M2|A0A452F2M2_CAPHI	32	16	1347.79	0.134106	0.223782	1.18237	0.308939	Control	AF samples	60231.3	CCT-theta OS=Capra hircus OX=9925 GN=CCT8 PE=3 SV=1									89618.2	83104.1	93966.1	78172	21909.2	31951.4	91634.7	5583.35
tr|A0A452ERX1|A0A452ERX1_CAPHI	2	1	84.59	0.134265	0.223782	Infinity	0.308688	Control	AF samples	33798.3	Uncharacterized protein OS=Capra hircus OX=9925 GN=SLC25A1 PE=3 SV=1									0	0	0	0	0	0	451.23	31.0279
tr|A0A452ELS1|A0A452ELS1_CAPHI	64	28	3820.39	0.134627	0.224068	3.38385	0.30812	Control	AF samples	46123.7	SERPIN domain-containing protein OS=Capra hircus OX=9925 GN=LOC102186111 PE=3 SV=1									1.12726e+06	514865	1.39657e+06	237263	227908	294196	1.37952e+06	361958
tr|A0A452FA35|A0A452FA35_CAPHI	14	10	662.55	0.135196	0.224608	1.76494	0.307231	Control	AF samples	85494.9	Protein kinase domain-containing protein OS=Capra hircus OX=9925 GN=MYLK3 PE=4 SV=1									15021.1	13280.1	15319.7	30352.2	14071	9423.63	25773	1050.6
tr|A0A452FTY4|A0A452FTY4_CAPHI	5	1	246.82	0.13546	0.224608	Infinity	0.30682	Control	AF samples	14825.6	Serum amyloid A protein OS=Capra hircus OX=9925 GN=LOC102168979 PE=3 SV=1									0	0	0	0	0	1686.01	0	1085.76
tr|A0A452FNF7|A0A452FNF7_CAPHI;tr|A0A452FNG7|A0A452FNG7_CAPHI;tr|A0A452FNH0|A0A452FNH0_CAPHI	5	2	203.44	0.135603	0.224608	1.40438	0.306598	AF samples	Control	26205.2	Chloride channel, nucleotide sensitive 1A OS=Capra hircus OX=9925 GN=CLNS1A PE=3 SV=1									15270.2	9028.48	11217.8	9023.83	1361.84	1430.58	8666.88	629.439
tr|A0A452E5R4|A0A452E5R4_CAPHI;tr|A0A452E5R9|A0A452E5R9_CAPHI;tr|A0A452E5U6|A0A452E5U6_CAPHI;tr|A0A452E5V6|A0A452E5V6_CAPHI	2	2	45.02	0.135715	0.224608	1.64571	0.306425	AF samples	Control	41506.2	Na(+)/H(+) exchange regulatory cofactor NHE-RF OS=Capra hircus OX=9925 GN=SLC9A3R1 PE=4 SV=1									14343.7	17748.9	15077.6	16881.6	1446.5	847.534	21380.8	515.303
tr|A0A452DLZ9|A0A452DLZ9_CAPHI	5	2	301.37	0.135925	0.22464	2.1388	0.306099	Control	AF samples	21141.9	Uncharacterized protein OS=Capra hircus OX=9925 GN=HEBP1 PE=3 SV=1									13853.9	7235.73	9338.44	10959.8	5667.43	8357.2	7416.94	1420.38
tr|A0A452ETQ5|A0A452ETQ5_CAPHI	7	6	270.44	0.136667	0.225108	1.93007	0.304955	AF samples	Control	42107.4	SERPIN domain-containing protein OS=Capra hircus OX=9925 GN=SERPINB9 PE=3 SV=1									62753.7	23267.8	22839.5	34955.4	1295.62	3272.12	55675.8	235.188
tr|A0A452F6L7|A0A452F6L7_CAPHI	3	2	99.53	0.137239	0.225108	2.36789	0.304079	Control	AF samples	37298.8	DUF1394 domain-containing protein OS=Capra hircus OX=9925 GN=CYRIA PE=3 SV=1									5856.29	2341.33	6602.45	1213	1467.38	1200.23	5298.71	1028.71
tr|A0A452EI97|A0A452EI97_CAPHI	14	4	803.06	0.137253	0.225108	1.41735	0.304057	Control	AF samples	33034.4	START domain-containing protein OS=Capra hircus OX=9925 GN=STARD10 PE=4 SV=1									38082.9	45735.5	53569.3	18618.6	10398.1	14154.7	43038.7	3850.75
tr|A0A452EVY7|A0A452EVY7_CAPHI	7	3	461.06	0.13731	0.225108	1.88645	0.30397	AF samples	Control	13388.3	Uncharacterized protein OS=Capra hircus OX=9925 GN=AAMDC PE=4 SV=1									18616.7	10135.2	10880.5	14240.5	875.826	418.319	14259.7	530.367
tr|A0A452FXG7|A0A452FXG7_CAPHI	10	4	578.48	0.137352	0.225108	2.19355	0.303905	Control	AF samples	51463	Mitochondrial import inner membrane translocase subunit TIM44 OS=Capra hircus OX=9925 GN=TIMM44 PE=3 SV=1									10633.8	7981.23	11440.6	2870.35	4392.3	8645.52	8254.97	490.031
tr|A0A452F4S4|A0A452F4S4_CAPHI	24	2	1455.46	0.137953	0.225108	9.82969	0.30299	Control	AF samples	10769.9	Ig-like domain-containing protein OS=Capra hircus OX=9925 PE=4 SV=1									6895.71	4859.03	10677	275.213	3722.8	989.147	17475.4	8707.89
tr|A0A452DSJ8|A0A452DSJ8_CAPHI;tr|A0A452G089|A0A452G089_CAPHI	2	1	79.43	0.137996	0.225108	2.45111	0.302925	Control	AF samples	23230.4	D-aminoacyl-tRNA deacylase OS=Capra hircus OX=9925 PE=3 SV=1									9322.73	5818.35	8881.94	2926.13	2019.32	7775.25	5804.36	1012.01
tr|A0A452E8U3|A0A452E8U3_CAPHI	27	4	1642.82	0.138096	0.225108	1.62263	0.302773	AF samples	Control	38180.5	Glycerol-3-phosphate dehydrogenase [NAD(+)] OS=Capra hircus OX=9925 GN=GPD1L PE=3 SV=1									314384	136203	180479	123455	6701.17	10455.9	369738	1870.02
tr|A0A452EPN2|A0A452EPN2_CAPHI;tr|A0A452EQU8|A0A452EQU8_CAPHI	3	1	143.71	0.138101	0.225108	4.2243	0.302765	AF samples	Control	145159	Uncharacterized protein OS=Capra hircus OX=9925 GN=MYPN PE=4 SV=1									6984	4606.86	9459.11	4573.74	367.627	849.713	1200.24	0
tr|A0A452DQL0|A0A452DQL0_CAPHI;tr|A0A452DQR6|A0A452DQR6_CAPHI	2	1	43.72	0.138121	0.225108	1.95353	0.302735	Control	AF samples	49229.1	Vesicle-fusing ATPase OS=Capra hircus OX=9925 GN=VPS4B PE=3 SV=1									0	4619.78	3398.89	0	771.842	1011.57	5204.03	125.419
tr|A0A452DNI3|A0A452DNI3_CAPHI	21	10	1198.98	0.138388	0.22523	1.60235	0.302332	AF samples	Control	101259	C-1-tetrahydrofolate synthase, cytoplasmic OS=Capra hircus OX=9925 GN=MTHFD1 PE=3 SV=1									66047.9	85002.6	51890.7	49462.6	4023.26	4623.38	120312	425.046
tr|A0A452FNL0|A0A452FNL0_CAPHI	22	8	1459.75	0.138584	0.225239	1.46563	0.302035	Control	AF samples	37429.7	Heterogeneous nuclear ribonucleoproteins A2/B1 OS=Capra hircus OX=9925 GN=HNRNPA2B1 PE=4 SV=1									56397.7	42195.4	59512	80074.9	19464.2	34523.2	73215.3	4108.11
tr|A0A452ETI6|A0A452ETI6_CAPHI	6	1	266.44	0.13926	0.225931	1.55569	0.301018	AF samples	Control	59631.9	Uncharacterized protein OS=Capra hircus OX=9925 GN=CTNNA3 PE=3 SV=1									59928.7	39351.6	67305.5	35806.2	12676.7	11218.2	19268.8	712.583
tr|A0A452FNS1|A0A452FNS1_CAPHI	37	10	2620.7	0.139394	0.225931	1.31919	0.300817	Control	AF samples	17869.3	Peptidyl-prolyl cis-trans isomerase OS=Capra hircus OX=9925 GN=PPIA PE=3 SV=1									1.59536e+06	1.37352e+06	1.37867e+06	1.19838e+06	337568	387542	1.99465e+06	131125
tr|A0A452ERV5|A0A452ERV5_CAPHI	12	7	680.05	0.139645	0.226026	1.63788	0.300441	Control	AF samples	31523.2	Uncharacterized protein OS=Capra hircus OX=9925 GN=RSU1 PE=4 SV=1									42057.5	46759.4	36741.3	29117.6	10118.9	24783.9	38118.2	4056.78
tr|A0A452EWG8|A0A452EWG8_CAPHI;tr|A0A452EWK7|A0A452EWK7_CAPHI	7	2	272.91	0.140236	0.22667	1.48538	0.299561	AF samples	Control	118019	Uncharacterized protein OS=Capra hircus OX=9925 GN=IDE PE=3 SV=1									16565.5	10311.1	11263.5	7747.08	1151.99	1946.9	14296.2	235.579
tr|A0A452ET55|A0A452ET55_CAPHI	64	14	5133.56	0.140542	0.226854	1.47058	0.299106	AF samples	Control	31471.7	Triosephosphate isomerase OS=Capra hircus OX=9925 GN=TPI1 PE=3 SV=1									3.65925e+06	2.9918e+06	3.03187e+06	2.95811e+06	341583	282212	3.77599e+06	132200
tr|A0A452FZ55|A0A452FZ55_CAPHI	2	1	135.15	0.141112	0.227463	3.9592	0.298262	Control	AF samples	70712.2	Phosphoenolpyruvate carboxykinase (GTP) OS=Capra hircus OX=9925 GN=PCK2 PE=3 SV=1									6104.66	490.04	2282.71	1335.66	581.176	6614.05	9036.42	146.334
tr|A0A452EWN3|A0A452EWN3_CAPHI	6	1	221.39	0.14142	0.227646	1.614	0.29781	Control	AF samples	20900	UBC core domain-containing protein OS=Capra hircus OX=9925 GN=UBE2M PE=3 SV=1									80260.6	36215.7	72456.6	17595.4	21985.3	17670.5	53005	5535.96
tr|A0A452FV07|A0A452FV07_CAPHI	4	4	191.47	0.141634	0.22768	1.60727	0.297495	AF samples	Control	27099.4	Eukaryotic translation initiation factor 3 subunit J OS=Capra hircus OX=9925 GN=EIF3J PE=3 SV=1									25072.2	21829	33511.3	42924.2	4339.09	7118.3	21919.8	703.529
tr|A0A452EYE7|A0A452EYE7_CAPHI	17	10	1127.98	0.143539	0.230426	1.35324	0.294723	Control	AF samples	32215.1	Uncharacterized protein OS=Capra hircus OX=9925 GN=ECHDC3 PE=4 SV=1									130296	102355	111580	43086.9	25200.6	34529.7	117232	8108.32
tr|A0A452FSD4|A0A452FSD4_CAPHI	5	2	306.28	0.144089	0.230509	1.38937	0.293931	AF samples	Control	16894.9	40S ribosomal protein S15 OS=Capra hircus OX=9925 GN=RPS15 PE=3 SV=1									62924	62140.8	72781.2	48120.4	6149.11	13934.4	72768.9	1390.74
tr|A0A452E6R4|A0A452E6R4_CAPHI;tr|A0A452E6R8|A0A452E6R8_CAPHI	2	1	66.12	0.144167	0.230509	3.66318	0.293819	Control	AF samples	36210.8	Hydrolase_4 domain-containing protein OS=Capra hircus OX=9925 GN=MGLL PE=4 SV=1									5578.48	2968.07	4306.78	2800.19	3129.77	8573.66	2525.84	426.737
tr|A0A452FVF2|A0A452FVF2_CAPHI	26	8	1255.21	0.144459	0.230509	1.23184	0.2934	Control	AF samples	77845.6	PH domain-containing protein OS=Capra hircus OX=9925 GN=FERMT2 PE=3 SV=1									23232.1	38089	36028.1	27554.4	8598.05	10286.4	35529.4	2325.3
tr|A0A452E555|A0A452E555_CAPHI	8	3	474.58	0.144537	0.230509	2.84274	0.293289	Control	AF samples	18770.4	CAP18_C domain-containing protein OS=Capra hircus OX=9925 GN=MAP34-B PE=3 SV=1									43652.7	8716.11	2019.55	9034.6	10346.3	7774.17	99860.3	583.353
tr|A0A452G7L1|A0A452G7L1_CAPHI;tr|A0A452G7R7|A0A452G7R7_CAPHI	3	1	150.44	0.1448	0.230509	2.16896	0.292912	AF samples	Control	41736.3	Uncharacterized protein OS=Capra hircus OX=9925 GN=HNRNPH3 PE=4 SV=1									5203.45	2308.15	3980.78	4448.06	88.8395	122.8	6958.06	0
tr|A0A452EPC6|A0A452EPC6_CAPHI	34	14	1978.2	0.145026	0.230509	3.85593	0.29259	Control	AF samples	52990.8	Uncharacterized protein OS=Capra hircus OX=9925 PE=4 SV=1									447162	124335	541341	106638	120474	50014.6	1.16056e+06	135429
tr|A0A452G1G3|A0A452G1G3_CAPHI	19	9	811.67	0.145077	0.230509	1.63983	0.292518	Control	AF samples	34196.2	Helix-destabilizing protein OS=Capra hircus OX=9925 GN=HNRNPA1 PE=4 SV=1									8242.6	8605.14	8419.71	20181.4	4749.84	5284.04	11898	1505.17
tr|A0A452DRK4|A0A452DRK4_CAPHI	3	1	107.85	0.145157	0.230509	2.27447	0.292404	AF samples	Control	38324	Secretory carrier-associated membrane protein OS=Capra hircus OX=9925 GN=SCAMP3 PE=3 SV=1									100475	154306	115773	198666	16456.3	22144.3	107189	361.042
tr|A0A452F406|A0A452F406_CAPHI	21	3	1291.5	0.145525	0.230752	4.15043	0.291882	AF samples	Control	18505.7	Actin-depolymerizing factor OS=Capra hircus OX=9925 PE=3 SV=1									12058.7	20528.8	16999.2	106501	971.175	811.031	28942.3	457.23
tr|A0A452DWN7|A0A452DWN7_CAPHI	7	5	519.94	0.145702	0.230752	1.36985	0.291631	AF samples	Control	8633.86	NEDD8 OS=Capra hircus OX=9925 GN=NEDD8 PE=3 SV=1									73853.1	57137.2	71510.9	53527.3	10922.4	6228.11	71859.3	2505.78
tr|A0A452DRC3|A0A452DRC3_CAPHI	3	1	204.53	0.146258	0.231043	36.3969	0.290846	Control	AF samples	13721.5	Uncharacterized protein OS=Capra hircus OX=9925 GN=PAM16 PE=3 SV=1									8.933	0.409971	0.048255	279.156	325.061	339.884	0	546.013
tr|A0A452DQ90|A0A452DQ90_CAPHI	1	1	61.9	0.146279	0.231043	1.94336	0.290817	AF samples	Control	150988	Clustered mitochondria protein homolog OS=Capra hircus OX=9925 GN=CLUH PE=3 SV=1									6868.04	5575.5	5351.81	10198	194.939	1197.96	8875.91	65.5676
tr|A0A452DTJ6|A0A452DTJ6_CAPHI	1	1	29.51	0.146649	0.231317	2.23365	0.290296	Control	AF samples	29207.9	Proteasome assembly chaperone 2 OS=Capra hircus OX=9925 GN=PSMG2 PE=3 SV=1									4427.76	3694.59	6959.44	457.982	2425.4	2171.91	3268.41	548.014
tr|A0A452DK54|A0A452DK54_CAPHI;tr|A0A452DK70|A0A452DK70_CAPHI;tr|K7RCQ1|K7RCQ1_CAPHI	4	1	161.68	0.147333	0.231831	1.30597	0.289339	Control	AF samples	41920.3	Mitogen-activated protein kinase OS=Capra hircus OX=9925 GN=MAPK1 PE=3 SV=1									13304.1	11497.2	11493.9	4745.77	3793.24	3405.26	11744.7	614.389
tr|A0A452FZX0|A0A452FZX0_CAPHI;tr|A0A452FZZ9|A0A452FZZ9_CAPHI;tr|A0A452G0I1|A0A452G0I1_CAPHI;tr|A0A452G0V5|A0A452G0V5_CAPHI	13	7	474.63	0.147796	0.231831	1.76973	0.288694	Control	AF samples	105394	Eukaryotic translation initiation factor 3 subunit C OS=Capra hircus OX=9925 GN=LOC102182187 PE=3 SV=1									8341.46	6672.12	13597.1	8448.77	3727.93	7569.71	8664.14	641.171
tr|A0A452EI29|A0A452EI29_CAPHI	19	10	1358.74	0.147858	0.231831	1.90866	0.288608	AF samples	Control	14995.4	NADH dehydrogenase [ubiquinone] 1 alpha subcomplex subunit 6 OS=Capra hircus OX=9925 GN=NDUFA6 PE=3 SV=1									39120.8	52212.1	47278.7	92284.4	11328.3	11797.8	23373.3	739.173
tr|A0A452FSD2|A0A452FSD2_CAPHI	7	3	366.37	0.147887	0.231831	1.47448	0.288568	Control	AF samples	25572.1	Proteasome subunit beta OS=Capra hircus OX=9925 GN=PSMB6 PE=3 SV=1									41300.4	48208.1	51723.4	52336.9	16979.3	21313.9	43077.9	5023.29
tr|A0A452F0A3|A0A452F0A3_CAPHI	10	3	467.47	0.148123	0.231831	1.54528	0.28824	Control	AF samples	51421.3	Integrin-linked protein kinase OS=Capra hircus OX=9925 GN=ILK PE=4 SV=1									18026.5	14845	14970.5	7859.93	4782.4	9066.67	15956.5	733.182
tr|A0A452G600|A0A452G600_CAPHI	3	1	96.76	0.148312	0.231831	6.34656	0.287979	Control	AF samples	54346.8	RNA helicase OS=Capra hircus OX=9925 GN=DDX6 PE=3 SV=1									1109.32	0	850.989	2480.67	1568.88	4454.81	859.348	356.206
tr|A0A452E0R7|A0A452E0R7_CAPHI	2	1	95.34	0.148633	0.231831	1.67072	0.287536	AF samples	Control	14203.1	Serine and arginine rich splicing factor 3 OS=Capra hircus OX=9925 GN=SRSF3 PE=4 SV=1									1397.55	2244.71	1705.78	1856.81	74.5479	271.767	2787.7	19.0403
tr|A0A452DLJ5|A0A452DLJ5_CAPHI;tr|A0A452DLI7|A0A452DLI7_CAPHI;tr|A0A452DLI8|A0A452DLI8_CAPHI;tr|A0A452DLI9|A0A452DLI9_CAPHI;tr|A0A452DLJ0|A0A452DLJ0_CAPHI;tr|A0A452DLJ1|A0A452DLJ1_CAPHI	19	1	857.47	0.148771	0.231831	2.29014	0.287346	Control	AF samples	212515	Uncharacterized protein OS=Capra hircus OX=9925 GN=ANK3 PE=4 SV=1									715.633	13206	2418.06	6357.19	2182.02	7137.06	11173.3	362.332
tr|A0A452EMK6|A0A452EMK6_CAPHI	27	13	1583.77	0.14887	0.231831	3.435	0.287209	Control	AF samples	22566.8	Transgelin OS=Capra hircus OX=9925 GN=TAGLN PE=3 SV=1									222520	206713	122380	131865	38987.4	47923.6	682783	69865.4
tr|A0A452EV92|A0A452EV92_CAPHI	8	3	436.58	0.148945	0.231831	1.27355	0.287106	AF samples	Control	104310	P-type domain-containing protein OS=Capra hircus OX=9925 GN=GAA PE=3 SV=1									32834.7	36308	27416.9	22724.5	4271.79	6670.59	32372.3	986.327
tr|A0A452ERD0|A0A452ERD0_CAPHI	4	2	162.07	0.149281	0.232047	3.8114	0.286644	AF samples	Control	46588.9	Peptidase M20 domain-containing protein 2 OS=Capra hircus OX=9925 GN=PM20D2 PE=3 SV=1									6538.81	17715.2	7187.04	7517.97	175.424	914.249	6300.19	0
tr|A0A452G1E3|A0A452G1E3_CAPHI;tr|A0A452G1H2|A0A452G1H2_CAPHI;tr|A0A452G234|A0A452G234_CAPHI	8	1	322.1	0.149576	0.232158	1.38519	0.286239	Control	AF samples	108694	AP-2 complex subunit alpha OS=Capra hircus OX=9925 GN=AP2A1 PE=3 SV=1									7399	5370.1	9405.78	2855.08	2177.97	2396.17	5994.47	478.485
tr|A0A452DQP7|A0A452DQP7_CAPHI	403	1	24987.6	0.149809	0.232158	2.04704	0.285922	AF samples	Control	41684.7	Uncharacterized protein OS=Capra hircus OX=9925 GN=ACTC1 PE=3 SV=1									776921	1.27196e+06	715647	1.85212e+06	206920	163853	711745	12882.4
tr|A0A452FM72|A0A452FM72_CAPHI	11	6	569.48	0.149944	0.232158	1.78169	0.285738	Control	AF samples	46154.8	Protein-serine/threonine kinase OS=Capra hircus OX=9925 GN=PDK2 PE=3 SV=1									34724.8	33312.7	36596.7	17407	22580.7	14872.3	28774.2	1761.51
tr|A0A452F6F8|A0A452F6F8_CAPHI	35	19	2734.96	0.151163	0.2328	1.44571	0.284083	Control	AF samples	28193.2	Thioredoxin domain-containing protein OS=Capra hircus OX=9925 GN=PRDX3 PE=4 SV=1									1.2224e+06	1.05721e+06	1.33617e+06	947075	417959	653521	1.11491e+06	65082
tr|I1W1N0|I1W1N0_CAPHI	9	5	601.77	0.151397	0.2328	1.76582	0.283768	Control	AF samples	23518.5	Ras-related protein Rab-2A OS=Capra hircus OX=9925 GN=RAB2A PE=2 SV=1									24539.7	14183.6	29856.1	8028.73	7709.39	14733.1	20011.2	1098.37
tr|A0A452FFI8|A0A452FFI8_CAPHI	5	2	299.28	0.151509	0.2328	1.56516	0.283617	AF samples	Control	109265	Aminopeptidase OS=Capra hircus OX=9925 GN=ENPEP PE=3 SV=1									17601.2	19721.2	23143.1	6594.16	1571.04	2206	12631.7	719.954
tr|A0A452FXD7|A0A452FXD7_CAPHI	1	1	26.5	0.151572	0.2328	5.19941	0.283533	Control	AF samples	74501.2	Uncharacterized protein OS=Capra hircus OX=9925 PE=4 SV=1									8018.4	14495	21906	2556.81	10610.8	41232.7	8029.15	913.759
tr|A0A452FMZ7|A0A452FMZ7_CAPHI	115	40	8281.79	0.151788	0.2328	1.35544	0.283243	AF samples	Control	84730.8	HATPase_c domain-containing protein OS=Capra hircus OX=9925 GN=HSP90AA1 PE=3 SV=1									870048	891401	936186	1.0114e+06	112951	158010	1.08754e+06	34911
tr|A0A452FRT5|A0A452FRT5_CAPHI;tr|A0A452FSB2|A0A452FSB2_CAPHI	39	19	1916.51	0.151922	0.2328	1.32009	0.283063	AF samples	Control	121921	Uncharacterized protein OS=Capra hircus OX=9925 GN=MYO1C PE=3 SV=1									49052.4	71451.4	73560.8	43411.4	11248.9	14846.7	49442.4	1383.7
tr|A0A452EVL8|A0A452EVL8_CAPHI;tr|A0A452EVM6|A0A452EVM6_CAPHI;tr|A0A452EVN5|A0A452EVN5_CAPHI;tr|A0A452EVS4|A0A452EVS4_CAPHI;tr|A0A452EVS8|A0A452EVS8_CAPHI	9	4	262.06	0.152067	0.2328	2.04906	0.282869	AF samples	Control	330727	Uncharacterized protein OS=Capra hircus OX=9925 GN=MAP1A PE=4 SV=1									10148.8	10469.5	11461	26048.8	570.484	1147.39	5197.57	974.645
tr|A0A452F195|A0A452F195_CAPHI	2	1	108.01	0.152282	0.2328	3.84469	0.28258	Control	AF samples	38692.4	Uncharacterized protein OS=Capra hircus OX=9925 GN=SDCBP PE=4 SV=1									4961.67	1727.96	11436.4	3728.87	2844.57	14646.1	5191.64	392.946
tr|A0A452EAV9|A0A452EAV9_CAPHI;tr|A0A452EBC0|A0A452EBC0_CAPHI;tr|A0A452EBC1|A0A452EBC1_CAPHI;tr|A0A452EBE0|A0A452EBE0_CAPHI;tr|A0A452EBQ4|A0A452EBQ4_CAPHI	6	3	440.77	0.152414	0.2328	2.41439	0.282405	Control	AF samples	65826.8	Complement component 8 subunit beta OS=Capra hircus OX=9925 GN=C8B PE=3 SV=1									21261.7	11191.5	15708.1	8419.61	4746.57	3691.97	21814.1	4067.72
tr|A0A452DS53|A0A452DS53_CAPHI	2	1	87.5	0.152564	0.2328	2.35818	0.282205	AF samples	Control	23335.7	Fibrinogen C-terminal domain-containing protein OS=Capra hircus OX=9925 PE=4 SV=1									27705.4	3264.51	1459.69	2090.59	0	0	13537.3	61.9756
tr|A0A452FHC7|A0A452FHC7_CAPHI	1	1	40.88	0.152891	0.2328	1.69769	0.28177	AF samples	Control	44309.4	GDP-fucose protein O-fucosyltransferase 1 OS=Capra hircus OX=9925 GN=POFUT1 PE=3 SV=1									7498.78	9074.3	14324.6	13593.9	1345.68	627.498	16777.8	145.024
tr|A0A452EJR1|A0A452EJR1_CAPHI	2	1	74.18	0.152961	0.2328	1.60182	0.281677	AF samples	Control	61702.6	Uncharacterized protein OS=Capra hircus OX=9925 GN=EOGT PE=3 SV=1									9631.17	11045.3	12882	9749.1	2591.79	1375.89	9658.13	95.3579
tr|A0A452G4B4|A0A452G4B4_CAPHI;tr|A0A452G4H1|A0A452G4H1_CAPHI	7	3	298.02	0.153642	0.2328	2.30652	0.280775	Control	AF samples	94193.6	Uncharacterized protein OS=Capra hircus OX=9925 GN=MATR3 PE=4 SV=1									12206.3	7289.77	11396.2	6719.38	4677.9	11591.2	14924.1	372.759
tr|A0A452G133|A0A452G133_CAPHI	27	14	1368.85	0.153728	0.2328	4.95762	0.28066	AF samples	Control	81069.6	1,4-alpha-glucan branching enzyme OS=Capra hircus OX=9925 GN=GBE1 PE=3 SV=1									254078	282684	223881	1.97583e+06	24399.8	27028.1	300213	8114.66
tr|A0A452FR97|A0A452FR97_CAPHI	70	31	5472.88	0.153835	0.2328	1.37994	0.280519	Control	AF samples	28892	Phosphoglycerate mutase OS=Capra hircus OX=9925 GN=PGAM1 PE=3 SV=1									2.66249e+06	2.09168e+06	1.71228e+06	1.76546e+06	606192	626876	2.34263e+06	220255
tr|A0A452FSS5|A0A452FSS5_CAPHI;tr|A0A452FT33|A0A452FT33_CAPHI;tr|A0A452FT46|A0A452FT46_CAPHI	51	16	3809.71	0.153975	0.2328	1.58579	0.280335	Control	AF samples	56686.7	Aldedh domain-containing protein OS=Capra hircus OX=9925 GN=ALDH2 PE=3 SV=1									3.30924e+06	1.8549e+06	2.21004e+06	986118	542335	771574	2.41509e+06	274974
tr|A0A452EL91|A0A452EL91_CAPHI	1	1	30.29	0.153981	0.2328	1.3342	0.280327	Control	AF samples	59156.5	Tyrosine--tRNA ligase OS=Capra hircus OX=9925 GN=YARS1 PE=3 SV=1									15282.4	11617.8	23327.3	20226.9	4750.57	5671.26	26334.9	1491.64
tr|A0A452DWG6|A0A452DWG6_CAPHI	6	5	242.38	0.154128	0.2328	1.31995	0.280133	AF samples	Control	35138.4	Uncharacterized protein OS=Capra hircus OX=9925 GN=MYADM PE=4 SV=1									42054	28080.6	38024.2	42538.1	6696.31	7440.19	28960.9	1688.38
tr|A0A452FEA2|A0A452FEA2_CAPHI	220	11	11327.4	0.154601	0.2328	2.0939	0.279512	AF samples	Control	223672	Uncharacterized protein OS=Capra hircus OX=9925 GN=MYH3 PE=3 SV=1									144887	40545.8	104642	108021	22797.3	17895.3	9979.31	1070.13
tr|A0A452DPJ7|A0A452DPJ7_CAPHI;tr|A0A452DPQ1|A0A452DPQ1_CAPHI	64	30	5010.62	0.155051	0.2328	1.41149	0.278924	AF samples	Control	54622	Fumarate hydratase, mitochondrial OS=Capra hircus OX=9925 GN=FH PE=3 SV=1									6.06646e+06	5.29019e+06	4.80557e+06	3.81728e+06	437010	711967	6.93151e+06	150354
tr|A0A452DM03|A0A452DM03_CAPHI	12	6	615.12	0.155265	0.2328	1.38901	0.278645	AF samples	Control	40086.9	Mitogen-activated protein kinase OS=Capra hircus OX=9925 GN=MAPK14 PE=4 SV=1									66324.2	55395.3	70575.6	49669.8	6687.91	8112.1	91821.9	1373.22
tr|A0A452E480|A0A452E480_CAPHI	108	27	7535.97	0.155428	0.2328	1.49769	0.278432	AF samples	Control	36481.4	L-lactate dehydrogenase OS=Capra hircus OX=9925 GN=LDHB PE=3 SV=1									1.19911e+07	8.66798e+06	9.13149e+06	8.64642e+06	774306	822381	1.31683e+07	353444
tr|A0A452G4S6|A0A452G4S6_CAPHI	3	2	240.96	0.155459	0.2328	4.47507	0.278393	Control	AF samples	28793.2	Peptidase S1 domain-containing protein OS=Capra hircus OX=9925 GN=ELANE PE=4 SV=1									9387.72	3484.73	200.381	1812.47	3942.85	3846.48	34977	80.9415
tr|A0A452DKQ5|A0A452DKQ5_CAPHI;tr|A5HEW3|A5HEW3_CAPHI	3	1	148.98	0.155609	0.2328	2.49518	0.278197	Control	AF samples	15840.7	Cytochrome b5 heme-binding domain-containing protein OS=Capra hircus OX=9925 GN=CYB5A PE=3 SV=1									68155.2	32830.8	71869	27031.1	21897.1	38289.8	32155.6	10983.4
tr|A0A452EMC8|A0A452EMC8_CAPHI	18	4	1059.45	0.155638	0.2328	2.31531	0.27816	Control	AF samples	49537.2	Amine oxidase OS=Capra hircus OX=9925 GN=MAOA PE=3 SV=1									4782.31	3288.87	5204.79	3354.72	645.058	2149.89	10333.9	894.478
tr|A0A452E7A0|A0A452E7A0_CAPHI	36	13	1706.54	0.15577	0.2328	2.27729	0.277988	Control	AF samples	91190.9	Plasminogen OS=Capra hircus OX=9925 GN=PLG PE=3 SV=1									133067	67949.5	88175.6	77897.6	24102.2	21136.7	306044	18718
tr|A0A452DNQ0|A0A452DNQ0_CAPHI;tr|A0A452DNR9|A0A452DNR9_CAPHI	5	2	211.49	0.155808	0.2328	1.58574	0.277939	Control	AF samples	53368.6	Scavenger receptor class A member 5 OS=Capra hircus OX=9925 GN=SCARA5 PE=3 SV=1									5503.93	9082.64	13568	10904.5	3216.49	2623.68	14909.2	1298.18
tr|A0A452FBE9|A0A452FBE9_CAPHI;tr|A0A452FBM6|A0A452FBM6_CAPHI;tr|A0A452FBV2|A0A452FBV2_CAPHI	4	2	261.61	0.155898	0.2328	5.04572	0.277822	Control	AF samples	43710.2	LAM_G_DOMAIN domain-containing protein OS=Capra hircus OX=9925 GN=SHBG PE=4 SV=1									3641.51	1295.77	9622.52	1199.86	568.177	1369.38	15814.7	2610.62
tr|A0A452E1L0|A0A452E1L0_CAPHI	1	1	44.94	0.156639	0.23361	3.93042	0.276865	AF samples	Control	129936	Uncharacterized protein OS=Capra hircus OX=9925 GN=PPP2R3A PE=4 SV=1									11839.4	5048.25	13868.7	6672.78	484.179	479.498	5710.03	0
tr|A0A452FNY5|A0A452FNY5_CAPHI	1	1	26.3	0.157388	0.234429	2.23162	0.275903	AF samples	Control	22408.9	Uncharacterized protein OS=Capra hircus OX=9925 GN=SAR1B PE=3 SV=1									8269.43	16698.7	2473.42	10541.8	279.203	383.738	14634.1	56.9499
tr|A0A452FD23|A0A452FD23_CAPHI;tr|A0A452FD31|A0A452FD31_CAPHI	12	3	412.36	0.157639	0.234506	11.2039	0.275583	Control	AF samples	107244	Uncharacterized protein OS=Capra hircus OX=9925 GN=EMILIN1 PE=4 SV=1									1729.19	1838.93	2087.27	318.429	3347.84	11811	3330.27	33.1316
tr|A0A452F756|A0A452F756_CAPHI	14	8	1060.57	0.158246	0.235113	1.2852	0.274809	AF samples	Control	56922.3	Prenylcys_lyase domain-containing protein OS=Capra hircus OX=9925 GN=PCYOX1 PE=3 SV=1									176064	128349	206685	168337	28996.4	35213.3	108946	8913.09
tr|A0A452EDE0|A0A452EDE0_CAPHI	10	2	478.74	0.158647	0.23541	1.99583	0.274301	AF samples	Control	32319.6	B-cell receptor-associated protein OS=Capra hircus OX=9925 GN=BCAP31 PE=3 SV=1									63325.2	62541.6	20318.4	24112.4	2112.58	2550.95	40089.1	1432.85
tr|A0A452G6Z4|A0A452G6Z4_CAPHI	17	2	968.47	0.15903	0.235682	4.36692	0.273816	Control	AF samples	51977.5	ATP synthase F1 subunit alpha OS=Capra hircus OX=9925 PE=3 SV=1									5236.79	3628.28	4339.21	2054.95	4736.19	9607.91	2389.6	311.773
tr|A0A452E1V8|A0A452E1V8_CAPHI	9	1	584.76	0.159767	0.236467	1.32273	0.272888	Control	AF samples	39302.6	Uncharacterized protein OS=Capra hircus OX=9925 GN=GNAI2 PE=4 SV=1									34785.3	30799.1	37038.5	35435	8368.58	14299.3	61560	1886.61
tr|A0A452EAC5|A0A452EAC5_CAPHI;tr|A0A452EAT7|A0A452EAT7_CAPHI	1	1	37.65	0.160108	0.236467	4.17225	0.272461	AF samples	Control	77826.7	Uncharacterized protein OS=Capra hircus OX=9925 GN=PTCD3 PE=3 SV=1									18910.1	21574.2	20384.5	11036.6	809.306	1375.29	8637.23	0
tr|A0A452FAP1|A0A452FAP1_CAPHI;tr|A0A452G927|A0A452G927_CAPHI;tr|A0A452G930|A0A452G930_CAPHI	1	1	78.33	0.160162	0.236467	3.13995	0.272393	Control	AF samples	30177.9	ICAM_N domain-containing protein OS=Capra hircus OX=9925 GN=LOC108638310 PE=3 SV=1									33431.5	15229.6	5675.66	10007.3	16293.6	24394.9	9588.33	1606.64
tr|A0A452EEZ8|A0A452EEZ8_CAPHI	5	4	194.42	0.160806	0.236681	1.59615	0.27159	AF samples	Control	38790.7	Uncharacterized protein OS=Capra hircus OX=9925 GN=RCN1 PE=4 SV=1									40140.6	32929.2	40437	44713.5	1984.11	5085.75	44384.7	1604.45
tr|A0A452E2J1|A0A452E2J1_CAPHI;tr|A0A452E2J7|A0A452E2J7_CAPHI	180	66	12327.2	0.161109	0.236681	1.89298	0.271213	AF samples	Control	103810	Uncharacterized protein OS=Capra hircus OX=9925 GN=ACTN2 PE=3 SV=1									2.64627e+06	2.15809e+06	1.41111e+06	758298	371477	320230	652560	10193.1
tr|A0A452F7T4|A0A452F7T4_CAPHI	1	1	60.83	0.161143	0.236681	6.11246	0.271172	Control	AF samples	27537.3	Uncharacterized protein OS=Capra hircus OX=9925 GN=CASP14 PE=3 SV=1									3525.02	0	3160.26	679.933	1580.5	7210.82	1802.31	330.079
tr|A0A452DT02|A0A452DT02_CAPHI	14	1	697.47	0.161179	0.236681	1.79201	0.271126	AF samples	Control	15301.9	Histone H3 OS=Capra hircus OX=9925 GN=LOC102182848 PE=3 SV=1									41200.6	52305	43459.3	16349.5	1061.47	10804.2	32668.8	280.183
tr|A0A452DUN3|A0A452DUN3_CAPHI	14	8	677.72	0.161313	0.236681	1.67755	0.27096	AF samples	Control	12301.6	ATP synthase F1 subunit epsilon OS=Capra hircus OX=9925 GN=ATP5IF1 PE=3 SV=1									227499	307607	327117	540935	64491.4	58687.2	232424	8791.13
tr|A0A452G8L0|A0A452G8L0_CAPHI	4	4	267.75	0.161988	0.237179	1.57586	0.270127	AF samples	Control	28814.5	Aquaporin-1 OS=Capra hircus OX=9925 GN=AQP1 PE=3 SV=1									150307	126646	72956.8	74154.7	8964.76	25021.9	99759.7	2039.01
tr|A0A452FFV4|A0A452FFV4_CAPHI	48	21	3208.37	0.162146	0.237179	1.83335	0.269933	Control	AF samples	67359.9	Acetyltransferase component of pyruvate dehydrogenase complex OS=Capra hircus OX=9925 GN=DLAT PE=3 SV=1									678411	612611	838799	476187	313583	527084	514979	46025.9
tr|A0A452DL23|A0A452DL23_CAPHI	12	7	621.29	0.162258	0.237179	1.77117	0.269795	AF samples	Control	102390	PDZ domain-containing protein OS=Capra hircus OX=9925 GN=SYNPO2L PE=4 SV=1									33362.9	31797.1	74047.3	29978.5	10951.1	7137.34	16131.3	248.899
tr|A0A452FH26|A0A452FH26_CAPHI;tr|A0A452FHB5|A0A452FHB5_CAPHI	7	2	361.65	0.162638	0.237237	2.29037	0.269328	Control	AF samples	54263	Uncharacterized protein OS=Capra hircus OX=9925 GN=EFEMP1 PE=4 SV=1									10110.4	14156.1	18444.6	21639.5	3559.4	4947.14	45929.4	3878.41
tr|A0A452F4D3|A0A452F4D3_CAPHI	11	5	678.62	0.162764	0.237237	2.84103	0.269174	AF samples	Control	11453	Cystatin domain-containing protein OS=Capra hircus OX=9925 GN=LOC102186806 PE=3 SV=1									7073.45	19195.9	12984.2	75773.7	382.891	451.75	42613.3	136.248
tr|A0A452ECV3|A0A452ECV3_CAPHI;tr|A0A452EDF4|A0A452EDF4_CAPHI	18	2	692.77	0.163066	0.237237	1.87752	0.268804	Control	AF samples	47246.1	Keratin 24 OS=Capra hircus OX=9925 GN=KRT24 PE=3 SV=1									18786.8	11630.1	27809	6665.42	6378.99	10089.1	11630.8	2030.15
tr|A0A452EUU0|A0A452EUU0_CAPHI	129	60	8674.83	0.163103	0.237237	1.49362	0.268759	AF samples	Control	62836.8	Glucose-6-phosphate isomerase OS=Capra hircus OX=9925 GN=GPI PE=3 SV=1									6.05148e+06	5.52243e+06	3.74419e+06	3.85226e+06	468725	423147	5.00529e+06	233329
tr|A0A452FLQ8|A0A452FLQ8_CAPHI	16	6	1137.75	0.163656	0.237653	1.54079	0.268085	Control	AF samples	46154	RNA helicase OS=Capra hircus OX=9925 GN=EIF4A1 PE=3 SV=1									15129.2	12244.9	20784.8	18151.7	3568.4	9757.5	31948.4	1070.31
tr|A0A452EAY9|A0A452EAY9_CAPHI	54	1	4554.85	0.163794	0.237653	2.15492	0.267918	Control	AF samples	28236.7	Uncharacterized protein OS=Capra hircus OX=9925 PE=3 SV=1									600.518	1562.97	838.787	2111.23	344.379	517.05	6718.27	102.992
tr|A0A452ELN3|A0A452ELN3_CAPHI	3	2	185.39	0.164579	0.237681	1.73229	0.266968	Control	AF samples	25344.5	Peptide-methionine (S)-S-oxide reductase OS=Capra hircus OX=9925 GN=MSRA PE=3 SV=1									15867.3	11735.8	18884.6	4144.24	8677.07	5330	13533.3	718.955
tr|A0A452F929|A0A452F929_CAPHI	6	5	256.29	0.164672	0.237681	1.54616	0.266856	AF samples	Control	34337.8	Sulfotransferase OS=Capra hircus OX=9925 GN=LOC102183750 PE=3 SV=1									17308.1	11663.6	12102.4	7429.62	321.574	608.422	22744.8	276.938
tr|A0A452ER42|A0A452ER42_CAPHI	8	7	378.11	0.164726	0.237681	6.16824	0.26679	AF samples	Control	14117.3	Gamma-brain natriuretic peptide OS=Capra hircus OX=9925 GN=NPPB PE=3 SV=1									33000.9	344558	132887	831427	7551.6	15702.4	138191	1303.99
tr|A0A452EQ10|A0A452EQ10_CAPHI	301	6	12084.8	0.164908	0.237681	2.04794	0.266571	AF samples	Control	575394	PDZ domain-containing protein OS=Capra hircus OX=9925 GN=AHNAK PE=4 SV=1									199327	762015	497842	1.25485e+06	9925.7	19290.9	1.27718e+06	5365.63
tr|A0A452G8C4|A0A452G8C4_CAPHI	3	2	144.95	0.164981	0.237681	1.84063	0.266483	Control	AF samples	58671.9	Serine/threonine-protein phosphatase OS=Capra hircus OX=9925 GN=PPP3CA PE=3 SV=1									5542.57	3517.76	7286.06	1611.68	2453.19	2788.54	3299.71	376.774
tr|A0A452EL67|A0A452EL67_CAPHI	11	4	585.73	0.165025	0.237681	1.34492	0.266431	AF samples	Control	62320.7	Acetyl-CoA carboxylase kinase OS=Capra hircus OX=9925 GN=PRKAA2 PE=3 SV=1									25791.7	29100	36805.9	32716.8	8793.11	5303.73	16813.8	1081.81
tr|A0A452DR39|A0A452DR39_CAPHI	24	7	1418.64	0.165809	0.238519	1.3402	0.265491	Control	AF samples	30438.8	Uncharacterized protein OS=Capra hircus OX=9925 GN=LOC108633281 PE=3 SV=1									190808	173993	257638	141777	61391.2	53896.3	188476	18956.5
tr|A0A452FFW9|A0A452FFW9_CAPHI	3	1	64.81	0.16607	0.238602	9.00085	0.26518	Control	AF samples	46130.5	Uncharacterized protein OS=Capra hircus OX=9925 GN=COX15 PE=3 SV=1									778.142	1602.52	0	330.373	1115.01	4559.07	344.596	100.798
tr|A0A452DYV8|A0A452DYV8_CAPHI	21	9	1273.01	0.166778	0.239057	1.41235	0.264338	AF samples	Control	33821.8	Ig-like domain-containing protein OS=Capra hircus OX=9925 GN=AZGP1 PE=3 SV=1									122644	114140	115857	105874	10493.2	11896.1	163456	4198.43
tr|A0A452FCD3|A0A452FCD3_CAPHI	5	1	238.15	0.166793	0.239057	1.56098	0.26432	AF samples	Control	35791.4	Uncharacterized protein OS=Capra hircus OX=9925 PE=4 SV=1									8647.11	9370.45	11358.2	13483.6	756.186	881.249	17934.3	240.422
tr|A0A452G445|A0A452G445_CAPHI;tr|A0A452G457|A0A452G457_CAPHI;tr|A0A452G458|A0A452G458_CAPHI;tr|A0A452G4A6|A0A452G4A6_CAPHI	20	9	1533.52	0.167263	0.239431	1.27847	0.263764	AF samples	Control	30275.8	Protein-L-isoaspartate O-methyltransferase OS=Capra hircus OX=9925 GN=PCMT1 PE=3 SV=1									259338	217213	290453	309441	48741.7	52587	231668	12169.1
tr|A0A452GBJ0|A0A452GBJ0_CAPHI	35	14	1636.21	0.167585	0.239431	1.22297	0.263384	Control	AF samples	97497	BRO1 domain-containing protein OS=Capra hircus OX=9925 GN=PDCD6IP PE=4 SV=1									53799	39771.3	44195	34139.5	11661.7	13683	70285.4	2132.26
tr|A0A452E545|A0A452E545_CAPHI	16	6	1074.43	0.167802	0.239431	2.25519	0.263129	Control	AF samples	51320.2	Angiotensin 1-10 OS=Capra hircus OX=9925 GN=AGT PE=3 SV=1									32829.6	15726.3	39636.2	21499.4	4819.94	9582.47	83829.2	5489.74
tr|A0A452DQC8|A0A452DQC8_CAPHI	128	59	9797.08	0.167867	0.239431	1.17027	0.263052	Control	AF samples	50711.1	Isocitrate dehydrogenase [NADP] OS=Capra hircus OX=9925 GN=IDH2 PE=3 SV=1									7.29745e+06	6.81988e+06	7.78513e+06	5.05706e+06	2.00854e+06	2.47864e+06	6.53324e+06	369322
tr|A0A452EB05|A0A452EB05_CAPHI	57	31	3699.78	0.168723	0.240158	1.44793	0.26205	AF samples	Control	39168.3	Pyruvate dehydrogenase E1 component subunit beta OS=Capra hircus OX=9925 GN=PDHB PE=4 SV=1									1.46613e+06	1.4488e+06	1.47903e+06	1.64848e+06	230889	430998	1.22172e+06	24756.8
tr|A0A452EDD9|A0A452EDD9_CAPHI	3	3	153.91	0.168786	0.240158	1.67145	0.261977	Control	AF samples	65045.9	Uncharacterized protein OS=Capra hircus OX=9925 GN=ACSF3 PE=3 SV=1									4737.45	9313.55	12202.1	6546.13	3131.83	5956.74	7570.16	569.277
tr|A0A452ET92|A0A452ET92_CAPHI	38	20	2137.41	0.169369	0.240697	2.19216	0.261298	Control	AF samples	70928.9	Carn_acyltransf domain-containing protein OS=Capra hircus OX=9925 GN=CRAT PE=3 SV=1									145772	166290	202946	90274.5	109273	132640	100790	12121.3
tr|A0A452EQ73|A0A452EQ73_CAPHI	75	36	6318.03	0.169846	0.241084	1.44743	0.260745	AF samples	Control	21296.3	Uncharacterized protein OS=Capra hircus OX=9925 GN=MYL4 PE=4 SV=1									3.73536e+07	3.06479e+07	3.91614e+07	3.34931e+07	7.83586e+06	9.16753e+06	2.14401e+07	499459
tr|A0A452FJR3|A0A452FJR3_CAPHI;tr|A0A452FKJ1|A0A452FKJ1_CAPHI;tr|A0A452FKL1|A0A452FKL1_CAPHI	1	1	44.26	0.170292	0.241425	3.65466	0.26023	Control	AF samples	103953	UBA domain-containing protein OS=Capra hircus OX=9925 GN=UBAP2L PE=4 SV=1									1864.7	406.064	1533.3	164.032	1153.57	1636.22	447.224	104.446
tr|A0A452FDZ6|A0A452FDZ6_CAPHI;tr|A0A452FE64|A0A452FE64_CAPHI	3	1	92.04	0.170658	0.241444	1.68223	0.259809	AF samples	Control	19401.3	Ubiquitin-fold modifier-conjugating enzyme 1 OS=Capra hircus OX=9925 GN=UFC1 PE=3 SV=1									33641.9	30611.8	23010.8	46142.9	4482.32	2664.84	45397.3	573.28
tr|A0A452EYW4|A0A452EYW4_CAPHI;tr|A0A452EZB4|A0A452EZB4_CAPHI;tr|A0A452EZC9|A0A452EZC9_CAPHI	1	1	24.35	0.170715	0.241444	2.2	0.259743	AF samples	Control	200554	Integrase catalytic domain-containing protein OS=Capra hircus OX=9925 GN=NYNRIN PE=4 SV=1									2940.15	9211.33	13442.9	11608.2	736.872	401.843	5710.52	374.356
tr|A0A452G427|A0A452G427_CAPHI;tr|A0A452G478|A0A452G478_CAPHI	9	3	482.88	0.171073	0.24166	1.66022	0.259332	AF samples	Control	17428	UBC core domain-containing protein OS=Capra hircus OX=9925 PE=3 SV=1									66706.5	50144.2	61172	106680	4304.34	2955.51	134585	1183.33
tr|A0A452EUK4|A0A452EUK4_CAPHI	4	4	92.98	0.172089	0.242804	1.60046	0.258172	Control	AF samples	32800.1	Inorganic diphosphatase OS=Capra hircus OX=9925 GN=PPA1 PE=3 SV=1									3669.59	18893.6	50151.7	6892.38	8824.27	5707.84	31919.3	1510.3
tr|A0A452FC56|A0A452FC56_CAPHI	7	1	443.08	0.172606	0.242948	1.66825	0.257586	Control	AF samples	53698.5	Cysteine-S-conjugate beta-lyase 2 OS=Capra hircus OX=9925 GN=KYAT3 PE=4 SV=1									155078	73882.2	68023	28188	50903.9	32716.4	73645.9	6019.58
tr|A0A452EKB7|A0A452EKB7_CAPHI	44	22	3238.84	0.172639	0.242948	1.19142	0.257549	Control	AF samples	39697.9	Isocitrate dehydrogenase [NAD] subunit, mitochondrial OS=Capra hircus OX=9925 GN=IDH3A PE=3 SV=1									756050	705859	868649	476030	200354	271344	696173	38591.8
tr|A0A452EIR1|A0A452EIR1_CAPHI	76	30	5628.37	0.172811	0.242948	1.25048	0.257355	AF samples	Control	95368.2	Tr-type G domain-containing protein OS=Capra hircus OX=9925 GN=EEF2 PE=3 SV=1									582758	531355	684471	558012	74226.7	142935	594352	24188.1
tr|A0A452E9Y1|A0A452E9Y1_CAPHI	11	6	588.36	0.173152	0.243137	1.41919	0.25697	AF samples	Control	49902.8	Pyr_redox_2 domain-containing protein OS=Capra hircus OX=9925 GN=SQOR PE=4 SV=1									72782.6	45777.8	57198.5	43289.5	6303.83	8622.47	78529.8	989.261
tr|A0A452EMT6|A0A452EMT6_CAPHI	9	4	635.36	0.174076	0.244144	1.5407	0.255931	AF samples	Control	21480.3	2'-deoxynucleoside 5'-phosphate N-hydrolase 1 OS=Capra hircus OX=9925 GN=DNPH1 PE=3 SV=1									248099	394234	294166	362920	21888.7	21277.6	567040	7754.82
tr|A0A452ES10|A0A452ES10_CAPHI;tr|A0A452ESY5|A0A452ESY5_CAPHI	10	4	499.4	0.175374	0.245542	2.31215	0.254486	Control	AF samples	95722.5	Alpha-dystroglycan OS=Capra hircus OX=9925 GN=DAG1 PE=4 SV=1									9263.77	13562.3	26180.9	7277.76	7854.1	15985.4	9664.39	1093.86
tr|A0A452G7E7|A0A452G7E7_CAPHI	15	9	803.55	0.175491	0.245542	1.66328	0.254356	Control	AF samples	46056.9	SERPIN domain-containing protein OS=Capra hircus OX=9925 GN=SERPINF1 PE=3 SV=1									39436.5	26803.6	47172.6	14826.3	7405.74	8339.21	60248	4346.88
Q9TTY8|GSTP1_CAPHI	3219	406	72429.2	0.175816	0.245554	1.37532	0.253997	Control	AF samples	23630.2	Glutathione S-transferase P OS=Capra hircus OX=9925 GN=GSTP1 PE=2 SV=2									2.94293e+06	2.44702e+06	2.71058e+06	2.47599e+06	676504	834544	3.03547e+06	296367
tr|A0A452FRS6|A0A452FRS6_CAPHI	1	1	65.82	0.175916	0.245554	2.24707	0.253886	AF samples	Control	15692.8	V-type proton ATPase proteolipid subunit OS=Capra hircus OX=9925 GN=ATP6V0C PE=3 SV=1									83359.8	80483.3	14747.2	41038.8	3017.85	1248.06	85153.2	5.4851
tr|A0A452FHF8|A0A452FHF8_CAPHI	4	3	122.78	0.176303	0.245801	1.95042	0.25346	AF samples	Control	14527.5	Uncharacterized protein OS=Capra hircus OX=9925 GN=PFDN6 PE=3 SV=1									6145.01	12561.5	7520.86	23087.4	282.157	1097.26	22480.3	36.2066
tr|A0A452E6J2|A0A452E6J2_CAPHI	13	5	545.94	0.176822	0.246234	2.21799	0.25289	Control	AF samples	57096.3	Aspartate--tRNA ligase, cytoplasmic OS=Capra hircus OX=9925 GN=DARS1 PE=3 SV=1									15957.1	3148.94	10890.7	15239.9	6679.71	9024.46	7784.5	1776.59
tr|A0A452ED15|A0A452ED15_CAPHI;tr|A0A452EDX7|A0A452EDX7_CAPHI	1	1	56.31	0.177665	0.247115	2.13567	0.251969	AF samples	Control	30965.4	DCN1-like protein OS=Capra hircus OX=9925 GN=DCUN1D1 PE=4 SV=1									16816.1	15052.6	23582.6	19287.3	439.014	855.044	31564.6	0
Q32644|ATP6_CAPHI	539	47	11229.1	0.178288	0.247688	1.72751	0.251293	Control	AF samples	24917	ATP synthase subunit a OS=Capra hircus OX=9925 GN=MT-ATP6 PE=3 SV=1									91917.3	197605	166340	217264	63880.3	111280	141218	19601.1
tr|A0A452DK34|A0A452DK34_CAPHI	6	6	437.4	0.17896	0.248329	1.32299	0.250566	AF samples	Control	8171.49	Complex I-MWFE OS=Capra hircus OX=9925 GN=NDUFA1 PE=3 SV=1									108152	89911.7	110662	88003.8	25741.5	25222.6	56917.9	2196.28
tr|A0A452E6D4|A0A452E6D4_CAPHI	41	23	2153.85	0.180524	0.249666	1.55243	0.248889	AF samples	Control	188675	Uncharacterized protein OS=Capra hircus OX=9925 GN=C5 PE=4 SV=1									101357	66265.5	67619.3	75554.2	3540.63	1924.04	141747	2328.87
tr|A0A452FYF6|A0A452FYF6_CAPHI	50	20	3284.45	0.180743	0.249666	1.37958	0.248656	Control	AF samples	25698.5	GTP:AMP phosphotransferase AK3, mitochondrial OS=Capra hircus OX=9925 GN=AK3 PE=3 SV=1									1.42942e+06	1.18823e+06	1.32194e+06	649540	327376	472094	1.01193e+06	105227
tr|A0A452DK15|A0A452DK15_CAPHI;tr|A0A452DK26|A0A452DK26_CAPHI;tr|A0A452DK18|A0A452DK18_CAPHI;tr|A0A452DK28|A0A452DK28_CAPHI	4	1	206.11	0.18086	0.249666	1.59758	0.248531	AF samples	Control	46827.1	Uncharacterized protein OS=Capra hircus OX=9925 GN=LOC102179192 PE=3 SV=1									8357.38	5768.18	11419.1	12493.8	1575.09	1347.62	9935.28	174.501
tr|A0A452FZA0|A0A452FZA0_CAPHI	1	1	40.57	0.181024	0.249666	1.27002	0.248358	Control	AF samples	21554.4	Uncharacterized protein OS=Capra hircus OX=9925 GN=ZNRD2 PE=4 SV=1									5157.42	7076.81	9745.4	7794.48	1912.83	2976.74	10635.8	447.307
tr|A0A452DY60|A0A452DY60_CAPHI	33	2	2449.87	0.181136	0.249666	2.57632	0.248238	AF samples	Control	64426.8	Uncharacterized protein OS=Capra hircus OX=9925 GN=PDLIM5 PE=4 SV=1									46438.8	50873.6	18934.8	108517	1700.54	2835.06	47311.6	1698.46
tr|A0A452F0Q0|A0A452F0Q0_CAPHI	72	13	4705.27	0.181376	0.249666	2.74491	0.247984	Control	AF samples	40794.2	Uncharacterized protein OS=Capra hircus OX=9925 PE=4 SV=1									1.39399e+07	4.97959e+06	1.58651e+07	8.30255e+06	2.18794e+06	2.87873e+06	3.62283e+07	3.16398e+06
tr|A0A452EW73|A0A452EW73_CAPHI	1	1	23.85	0.181408	0.249666	6.22013	0.24795	AF samples	Control	116461	Uncharacterized protein OS=Capra hircus OX=9925 GN=AUTS2 PE=4 SV=1									4482.3	26873.5	11678.2	158346	112.089	2269.49	30056.5	44.8011
tr|A0A1B2VWD4|A0A1B2VWD4_CAPHI	2	1	92.85	0.181962	0.250135	1.32225	0.247366	Control	AF samples	13649.7	Late endosomal/lysosomal adaptor and MAPK and MTOR activator 3 OS=Capra hircus OX=9925 GN=LAMTOR3 PE=2 SV=1									83614.6	71752.2	96346.9	53186.5	31991	27887.3	65531.7	4868.25
tr|A0A452FI81|A0A452FI81_CAPHI	8	3	351.55	0.18446	0.251602	1.32524	0.244755	AF samples	Control	19243.8	Thioredoxin domain-containing protein 12 OS=Capra hircus OX=9925 GN=TXNDC12 PE=4 SV=1									151250	131126	108281	117953	14333.8	22235.8	143006	5488.77
tr|A0A452G2D9|A0A452G2D9_CAPHI	82	40	5841.89	0.18457	0.251602	1.56448	0.244642	Control	AF samples	70610.2	Uncharacterized protein OS=Capra hircus OX=9925 GN=ACADVL PE=3 SV=1									1.12462e+06	854846	1.12841e+06	557682	354352	607022	844328	51297.9
tr|A0A452EIY1|A0A452EIY1_CAPHI;tr|A0A452EJF0|A0A452EJF0_CAPHI;tr|A0A452EJA1|A0A452EJA1_CAPHI	49	19	2551.91	0.184647	0.251602	1.86943	0.244563	AF samples	Control	115104	Microtubule-associated protein OS=Capra hircus OX=9925 GN=MAP4 PE=4 SV=1									10074.5	21447.8	10368.2	24722	1607.21	1365.85	20845.8	309.668
tr|A0A452DZA3|A0A452DZA3_CAPHI;tr|A0A452DZN0|A0A452DZN0_CAPHI;tr|A0A452DZY6|A0A452DZY6_CAPHI	3	1	75.5	0.184652	0.251602	1.76183	0.244557	Control	AF samples	66674	Tr-type G domain-containing protein OS=Capra hircus OX=9925 GN=GSPT1 PE=3 SV=1									6422.01	7596.66	10575.9	1500.72	3590.47	3831.33	8272.38	294.059
tr|A0A452FVB9|A0A452FVB9_CAPHI	10	2	474.82	0.184657	0.251602	3.54238	0.244552	Control	AF samples	27334.8	BPI1 domain-containing protein OS=Capra hircus OX=9925 PE=4 SV=1									60457.9	3130.78	61180.1	12929.8	20464.2	20456.4	17937.6	14390.5
tr|A0A452FJJ0|A0A452FJJ0_CAPHI	2	1	173.45	0.184842	0.251602	2.1498	0.244361	AF samples	Control	25875.2	Transmembrane protein 182 OS=Capra hircus OX=9925 GN=TMEM182 PE=3 SV=1									273030	304166	94603.4	295954	36161	21655.2	229677	957.021
tr|A0A452F158|A0A452F158_CAPHI	3	1	67.5	0.184856	0.251602	1.97149	0.244347	AF samples	Control	84273.2	Protein phosphatase 1 regulatory subunit OS=Capra hircus OX=9925 GN=PPP1R12C PE=4 SV=1									8951.36	12846.1	20619.8	29028.4	2566.27	612.122	22718.4	190.062
tr|A0A452E6Z8|A0A452E6Z8_CAPHI	3	1	137.57	0.185289	0.251602	2.70271	0.2439	Control	AF samples	34934.3	Uncharacterized protein OS=Capra hircus OX=9925 GN=STUB1 PE=4 SV=1									14469.7	11716.3	17201.2	3151.89	8701.5	10756	5628.86	1864.05
tr|A0A452E9C1|A0A452E9C1_CAPHI	3	1	117.69	0.185373	0.251602	1.53109	0.243815	Control	AF samples	39933.3	Eukaryotic translation initiation factor 3 subunit H OS=Capra hircus OX=9925 GN=EIF3H PE=3 SV=1									12320.3	13465.6	20739.9	24138.7	5834.53	11557.9	17755.1	1378.81
tr|A0A452ECQ4|A0A452ECQ4_CAPHI	7	4	216.24	0.185479	0.251602	1.66734	0.243705	Control	AF samples	86043.4	Phosphoinositide phospholipase C OS=Capra hircus OX=9925 GN=PLCD1 PE=4 SV=1									14133.1	12523.5	8740.38	15354.7	2298.96	6053.96	31060.8	1301.31
tr|A0A452EBX4|A0A452EBX4_CAPHI	14	1	645.66	0.185594	0.251602	1.96848	0.243587	Control	AF samples	35426.8	WD_REPEATS_REGION domain-containing protein OS=Capra hircus OX=9925 PE=3 SV=1									2049.23	1557.59	3400.41	862.223	1662.09	766.227	1424.57	184.316
tr|A0A452ERL0|A0A452ERL0_CAPHI	2	1	50.19	0.185712	0.251602	1.24736	0.243466	Control	AF samples	44882.3	Uncharacterized protein OS=Capra hircus OX=9925 GN=DNAJA1 PE=3 SV=1									1568.88	1485.45	1937.5	2221.95	555.172	722.5	2211.99	107.07
tr|A0A452EQH0|A0A452EQH0_CAPHI	34	18	2089.88	0.185907	0.251602	1.62942	0.243266	AF samples	Control	45231.7	LRRNT domain-containing protein OS=Capra hircus OX=9925 GN=PRELP PE=4 SV=1									394090	294013	278710	523825	44802.5	31471.6	281423	19890.3
tr|A0A452EEE2|A0A452EEE2_CAPHI;tr|A0A452EEP5|A0A452EEP5_CAPHI	59	7	3699.26	0.186023	0.251602	1.52748	0.243148	Control	AF samples	77588.9	FERM domain-containing protein OS=Capra hircus OX=9925 GN=MSN PE=4 SV=1									66518	47258.5	37957.8	43570.7	9198	21283.6	109369	3950.15
tr|A0A452F0X0|A0A452F0X0_CAPHI;tr|A0A452F0Y6|A0A452F0Y6_CAPHI	1	1	72.18	0.186732	0.251731	1.51793	0.242424	AF samples	Control	49281	Uncharacterized protein OS=Capra hircus OX=9925 GN=DNAJA3 PE=3 SV=1									13584.7	15044.1	11657.9	7835.18	2604.96	3018	6937.58	118.937
tr|A0A452DQ94|A0A452DQ94_CAPHI;tr|A0A452EDX0|A0A452EDX0_CAPHI	2	2	99.45	0.186822	0.251731	7.83642	0.242333	AF samples	Control	10067.7	HIG1 domain-containing protein OS=Capra hircus OX=9925 PE=4 SV=1									3815.34	21328.2	11790.8	83638.3	810.633	0.793258	7243.02	396.416
tr|A0A452EE81|A0A452EE81_CAPHI	35	5	2061.91	0.187278	0.251731	1.97917	0.24187	Control	AF samples	25649.7	Glutathione transferase OS=Capra hircus OX=9925 GN=LOC102185621 PE=3 SV=1									299217	877904	725317	1.15246e+06	274733	199557	1.26651e+06	168794
tr|A0A452F3F6|A0A452F3F6_CAPHI;tr|A0A452GBG0|A0A452GBG0_CAPHI	3	1	135.27	0.187442	0.251731	7.40547	0.241703	Control	AF samples	16604.4	60S ribosomal protein L27a OS=Capra hircus OX=9925 GN=RPL27A PE=3 SV=1									0	4693.61	0	0	837.901	6548.94	5304.25	0
tr|A0A452F548|A0A452F548_CAPHI;tr|A0A452F5G1|A0A452F5G1_CAPHI	28	12	1903.93	0.187478	0.251731	1.37291	0.241666	Control	AF samples	43674.2	SERPIN domain-containing protein OS=Capra hircus OX=9925 GN=SERPINB1 PE=3 SV=1									174933	156930	113999	117628	36649.1	35439.5	286758	11111
tr|A0A452FSH2|A0A452FSH2_CAPHI;tr|A0A452FSJ9|A0A452FSJ9_CAPHI;tr|A0A452FT05|A0A452FT05_CAPHI	4	3	151.28	0.187755	0.251731	1.42282	0.241387	AF samples	Control	147641	Uncharacterized protein OS=Capra hircus OX=9925 GN=SPAG9 PE=3 SV=1									10416.1	9571.98	16505.5	15323.8	1488.9	2516.34	13320.7	443.387
tr|A0A452FV13|A0A452FV13_CAPHI;tr|A0A452FV41|A0A452FV41_CAPHI;tr|A0A452FVV7|A0A452FVV7_CAPHI;tr|A0A452FVX6|A0A452FVX6_CAPHI	1	1	62.3	0.187977	0.251731	1.32169	0.241162	Control	AF samples	165688	Uncharacterized protein OS=Capra hircus OX=9925 GN=MRC1 PE=4 SV=1									3248.1	5480.17	4783.64	3927.38	1217.92	1134.69	5797.05	423.966
tr|A0A452DRQ7|A0A452DRQ7_CAPHI;tr|A0A452E3I1|A0A452E3I1_CAPHI	16	1	698.27	0.188388	0.251731	1.29556	0.240749	AF samples	Control	15404.1	Histone H3 OS=Capra hircus OX=9925 GN=H3C1 PE=3 SV=1									275218	108851	89782	59960.3	2274.03	6652.31	375815	367.113
tr|A0A452DSB1|A0A452DSB1_CAPHI	76	31	5906.48	0.188439	0.251731	1.4173	0.240698	Control	AF samples	38612.1	Annexin OS=Capra hircus OX=9925 GN=ANXA2 PE=3 SV=1									1.81205e+06	1.4552e+06	1.67616e+06	1.77538e+06	329666	723760	2.48107e+06	163343
tr|A0A452G9H8|A0A452G9H8_CAPHI	12	6	708.18	0.188654	0.251731	1.43332	0.240482	AF samples	Control	41704	Microsomal prostaglandin E synthase 2 OS=Capra hircus OX=9925 GN=PTGES2 PE=3 SV=1									195008	203968	205136	86131.9	25849.2	21576	227964	3059.48
tr|A0A452G6U5|A0A452G6U5_CAPHI;tr|A0A452G6V6|A0A452G6V6_CAPHI;tr|A0A452G724|A0A452G724_CAPHI	37	12	2459.78	0.188685	0.251731	1.40826	0.240451	Control	AF samples	51394.4	Rab GDP dissociation inhibitor OS=Capra hircus OX=9925 GN=GDI2 PE=3 SV=1									559971	504349	531161	287474	104276	145671	603664	53099.7
tr|A0A452FHV2|A0A452FHV2_CAPHI	3	1	117.68	0.188685	0.251731	1.5378	0.240451	Control	AF samples	49124.7	Eukaryotic translation initiation factor 5 OS=Capra hircus OX=9925 GN=EIF5 PE=3 SV=1									22191.8	14215.8	23547.1	6935.13	5891.15	7152.53	13495.4	1737.04
tr|A0A452DWD9|A0A452DWD9_CAPHI	2	2	125.4	0.189839	0.252983	1.90591	0.239297	AF samples	Control	6519.62	Uncharacterized protein OS=Capra hircus OX=9925 GN=LOC102168533 PE=4 SV=1									1.02127e+06	989011	310304	856070	106216	144661	509891	12425.7
tr|A0A452FKA8|A0A452FKA8_CAPHI;tr|A0A452FKJ8|A0A452FKJ8_CAPHI;tr|A0A452FKV5|A0A452FKV5_CAPHI;tr|A0A452FL86|A0A452FL86_CAPHI;tr|A0A452FLC7|A0A452FLC7_CAPHI	3	2	59.95	0.190373	0.253033	4.25201	0.238767	Control	AF samples	145066	Uncharacterized protein OS=Capra hircus OX=9925 GN=TBC1D32 PE=4 SV=1									1571.92	1065.45	464.548	1535.38	310.998	214.365	11274.1	404.594
tr|A0A452FP45|A0A452FP45_CAPHI	18	1	905.6	0.190407	0.253033	2.14724	0.238733	AF samples	Control	114256	Transket_pyr domain-containing protein OS=Capra hircus OX=9925 GN=OGDHL PE=3 SV=1									5226.3	10627.9	4381.96	15156.5	609.101	1218.15	8492.17	129.725
tr|A0A452EWE8|A0A452EWE8_CAPHI	13	8	773.13	0.190521	0.253033	1.4286	0.23862	AF samples	Control	23269.2	Calcium-activated neutral proteinase small subunit OS=Capra hircus OX=9925 GN=CAPNS1 PE=4 SV=1									79078.5	82313.9	89276.5	97950.9	8180.5	8215.98	144521	2363.5
tr|A0A452F921|A0A452F921_CAPHI	4	1	123.32	0.19099	0.25337	1.62396	0.238156	AF samples	Control	50154	RuvB-like helicase OS=Capra hircus OX=9925 GN=RUVBL1 PE=3 SV=1									25234.9	12961	26574.6	21457.7	850.615	889.503	28123.4	1008.61
tr|A0A452E537|A0A452E537_CAPHI	6	1	342.18	0.191639	0.253945	2.41196	0.237518	Control	AF samples	17745.5	Uncharacterized protein OS=Capra hircus OX=9925 GN=MAP28 PE=3 SV=1									872149	306932	33352	178307	179611	194522	1.69648e+06	11290.7
tr|A0A452EZ94|A0A452EZ94_CAPHI	4	1	218.35	0.192245	0.254388	1.67305	0.236923	Control	AF samples	14076.5	40S ribosomal protein S20 OS=Capra hircus OX=9925 GN=RPS20 PE=3 SV=1									39646.8	30719.1	47946.3	45564.7	15680.4	32568.8	37125.6	2752.61
tr|A0A452EPY9|A0A452EPY9_CAPHI	16	7	891.06	0.192406	0.254388	1.77484	0.236767	AF samples	Control	34137.7	Abhydrolase domain containing 10 OS=Capra hircus OX=9925 GN=ABHD10 PE=4 SV=1									64836.6	38452.9	30841.8	64974	2193.34	10659.6	52367.3	877.462
tr|A0A452F4M6|A0A452F4M6_CAPHI	58	8	3850.59	0.192878	0.254725	1.76423	0.236307	AF samples	Control	73998.4	Amidohydro-rel domain-containing protein OS=Capra hircus OX=9925 GN=DPYSL3 PE=3 SV=1									90484	89208.9	74400.5	167406	8557.84	7908.51	96978.1	4960.68
tr|A0A452EFN8|A0A452EFN8_CAPHI	2	1	105.29	0.19354	0.254852	1.59729	0.235663	AF samples	Control	38264	Hydroxymethylbilane synthase OS=Capra hircus OX=9925 GN=HMBS PE=3 SV=1									17865.2	11432.1	8483.21	7738.77	386.818	437.626	17378.2	432.817
tr|A0A452E9F4|A0A452E9F4_CAPHI;tr|A0A452G734|A0A452G734_CAPHI	1	1	53.1	0.193587	0.254852	1.57391	0.235617	Control	AF samples	38326.3	eIF2B_5 domain-containing protein OS=Capra hircus OX=9925 GN=LOC108633166 PE=3 SV=1									8725.45	9277.53	13942.7	5093.72	4069.88	4395.96	6563.9	843.288
tr|A0A452E1I6|A0A452E1I6_CAPHI	28	10	1786.03	0.193623	0.254852	1.49368	0.235583	AF samples	Control	33695.9	Uncharacterized protein OS=Capra hircus OX=9925 GN=ECI1 PE=4 SV=1									819433	726118	467301	344609	128442	60310.7	616890	10511.4
tr|A0A452DUU2|A0A452DUU2_CAPHI;tr|A0A452DV27|A0A452DV27_CAPHI	7	5	267.63	0.193978	0.254859	2.31199	0.235239	Control	AF samples	203879	Uncharacterized protein OS=Capra hircus OX=9925 GN=ANK1 PE=4 SV=1									6818.4	4821.5	7623.6	4134.18	4836.9	5908.3	6135.17	236.371
tr|A0A452DTF9|A0A452DTF9_CAPHI	8	1	472.13	0.194069	0.254859	2.04503	0.235152	Control	AF samples	22070.3	C-type lectin domain-containing protein OS=Capra hircus OX=9925 GN=CLEC3B PE=4 SV=1									32615.7	21060.4	35730.4	22902.3	10954	8758.9	26069.8	6388.82
tr|A0A452FAP5|A0A452FAP5_CAPHI;tr|A0A452FAS9|A0A452FAS9_CAPHI	89	48	6068.28	0.194334	0.254859	1.28169	0.234896	Control	AF samples	46664	Succinate--CoA ligase [GDP-forming] subunit beta, mitochondrial OS=Capra hircus OX=9925 GN=SUCLG2 PE=3 SV=1									2.84832e+06	2.2044e+06	2.13818e+06	1.19621e+06	586823	945754	2.24402e+06	119324
tr|A0A452DZZ7|A0A452DZZ7_CAPHI;tr|A0A452E0J4|A0A452E0J4_CAPHI	4	1	133.56	0.194583	0.254859	1.56206	0.234657	AF samples	Control	41200.8	Histone-lysine N-methyltransferase SETD7 OS=Capra hircus OX=9925 GN=SETD7 PE=3 SV=1									32702.9	21021.8	21420.7	15247.8	842.382	1916.22	25181.9	1146.13
tr|A0A452E7M2|A0A452E7M2_CAPHI	2	1	50.66	0.194866	0.254859	1.9014	0.234385	Control	AF samples	55762.9	Inosine-5'-monophosphate dehydrogenase OS=Capra hircus OX=9925 GN=IMPDH2 PE=3 SV=1									4212.19	2301.9	6594.04	5354.01	3281.27	1379.93	4026.51	666.041
tr|A0A452E357|A0A452E357_CAPHI	4	1	185.23	0.194929	0.254859	1.66845	0.234324	Control	AF samples	46431.5	Uncharacterized protein OS=Capra hircus OX=9925 GN=HNRNPDL PE=4 SV=1									17332.7	8169.95	7903.18	2063.47	2778.05	6391.77	10843.8	515.963
tr|A0A452ET13|A0A452ET13_CAPHI	2	1	125.31	0.195338	0.255112	5.47317	0.233932	Control	AF samples	31664.4	39S ribosomal protein L46, mitochondrial OS=Capra hircus OX=9925 GN=MRPL46 PE=3 SV=1									3357.38	1854.01	1506.77	1132.97	3460.98	4946.7	602.093	433.615
tr|A0A452DPJ0|A0A452DPJ0_CAPHI	5	2	397.22	0.195653	0.255239	2.01326	0.233631	AF samples	Control	6434.58	Uncharacterized protein OS=Capra hircus OX=9925 GN=ATP5MD PE=4 SV=1									141920	97750.9	33370.7	43946.8	6399.35	11373	77916.9	585.833
tr|A0A452EIS8|A0A452EIS8_CAPHI;tr|A0A452EIT8|A0A452EIT8_CAPHI;tr|A0A452EJ35|A0A452EJ35_CAPHI	14	7	690.58	0.196731	0.256221	1.81292	0.232606	Control	AF samples	52064	Christmas factor OS=Capra hircus OX=9925 GN=F9 PE=4 SV=1									33357.3	17509.8	27630.4	3835.58	4056.89	14971.8	32387.1	1801.02
tr|A0A452FB58|A0A452FB58_CAPHI	33	7	1986.36	0.196841	0.256221	2.47773	0.232501	Control	AF samples	34205.9	Uncharacterized protein OS=Capra hircus OX=9925 GN=SLC25A11 PE=3 SV=1									108448	74106.6	92910.4	35163.2	57842.6	92839.1	53099	4952.23
tr|A0A452G370|A0A452G370_CAPHI	4	1	241.55	0.197759	0.257131	1.67006	0.231636	AF samples	Control	16088.5	UBC core domain-containing protein OS=Capra hircus OX=9925 GN=UBE2D3 PE=3 SV=1									1262.95	6978.79	3499.02	8472.29	28.402	0	11983.1	74.2379
tr|A0A452G2Q5|A0A452G2Q5_CAPHI	2	1	103.47	0.198106	0.257299	1.53837	0.231309	Control	AF samples	17832.7	Low molecular weight cytosolic acid phosphatase OS=Capra hircus OX=9925 GN=ACP1 PE=3 SV=1									25613.4	15227.7	35407.7	14125	11771.5	8884.3	17427.7	1823.17
tr|A0A452F294|A0A452F294_CAPHI	8	3	257.34	0.198405	0.257315	1.40342	0.231029	Control	AF samples	57125.9	Serine/threonine-protein phosphatase 2A 56 kDa regulatory subunit OS=Capra hircus OX=9925 GN=PPP2R5A PE=3 SV=1									19156.4	22767.5	29238.1	18153.9	5718.99	8677.44	21086.9	2431.87
tr|A0A452EJN6|A0A452EJN6_CAPHI	110	59	8282.8	0.199286	0.257315	1.63047	0.230207	AF samples	Control	20036.8	Alpha(B)-crystallin OS=Capra hircus OX=9925 GN=CRYAB PE=3 SV=1									3.40498e+07	3.00587e+07	2.71492e+07	5.76205e+07	2.3542e+06	2.37757e+06	6.6521e+07	745571
tr|A0A1Q1N997|A0A1Q1N997_CAPHI	18	6	1166.02	0.19959	0.257315	1.15608	0.229924	Control	AF samples	26362.1	Proteasome subunit beta (Fragment) OS=Capra hircus OX=9925 GN=PSMB1 PE=2 SV=1									56468.9	36135.8	46967.7	30770.5	12651.3	12740	54537	2124.18
tr|A0A452EEL9|A0A452EEL9_CAPHI	11	4	437.25	0.199625	0.257315	1.52376	0.229892	AF samples	Control	58206.1	Alpha-MPP OS=Capra hircus OX=9925 GN=PMPCA PE=3 SV=1									77755.2	38542.8	52300.5	58847	6279.28	12953.3	62462.2	832.458
tr|A0A452EPS0|A0A452EPS0_CAPHI	8	1	254.66	0.199804	0.257315	2.38011	0.229726	AF samples	Control	288715	Spectrin beta chain OS=Capra hircus OX=9925 GN=SPTBN4 PE=3 SV=1									6511.82	7282.87	6711.61	745.477	170.556	642.392	5189.12	13.1578
tr|A0A452GAE6|A0A452GAE6_CAPHI	74	1	3272.9	0.200176	0.257315	1.38372	0.229382	AF samples	Control	556618	Uncharacterized protein OS=Capra hircus OX=9925 GN=RYR2 PE=4 SV=1									57728.7	39394.2	67983.4	27872.2	11718.3	10533.6	30250.1	898.33
tr|A0A452GAY0|A0A452GAY0_CAPHI	81	5	3536.58	0.200176	0.257315	1.38372	0.229382	AF samples	Control	561655	Uncharacterized protein OS=Capra hircus OX=9925 GN=RYR2 PE=4 SV=1									84596.3	57728.7	99623.6	40844.2	17172.2	15436.1	44328.9	1316.42
tr|A0A452FBK8|A0A452FBK8_CAPHI	8	4	397.27	0.200306	0.257315	2.26302	0.229261	AF samples	Control	47555.8	Calponin-homology (CH) domain-containing protein OS=Capra hircus OX=9925 GN=SMTN PE=4 SV=1									14325.2	37166.8	39094.2	3477.36	6952.26	1016.42	4504.28	99.6239
tr|A0A452FY20|A0A452FY20_CAPHI	8	2	261.51	0.200324	0.257315	1.63082	0.229244	AF samples	Control	39869	Uncharacterized protein OS=Capra hircus OX=9925 GN=CAB39 PE=3 SV=1									25317	31746.2	21504.2	7506.43	2242.42	2195.65	24603.1	495.934
tr|A0A452FM97|A0A452FM97_CAPHI	6	1	440.59	0.200539	0.257315	1.42057	0.229046	AF samples	Control	17838.4	Peptidyl-prolyl cis-trans isomerase OS=Capra hircus OX=9925 PE=3 SV=1									9219.4	12476.1	7687.93	5703.27	929.31	462.125	17130.4	126.379
tr|A0A452F8F4|A0A452F8F4_CAPHI	12	7	507.76	0.200545	0.257315	1.5195	0.22904	Control	AF samples	38851.2	tRNA-binding domain-containing protein OS=Capra hircus OX=9925 GN=AIMP1 PE=4 SV=1									32642.6	19597.4	25070.3	30765	8540.93	11785.8	24136.6	3331.03
tr|A0A452DKX4|A0A452DKX4_CAPHI	19	8	1293.41	0.200743	0.257315	2.68279	0.228858	Control	AF samples	12357	SERPIN domain-containing protein OS=Capra hircus OX=9925 PE=4 SV=1									1.19422e+06	656469	1.20644e+06	309647	188977	199369	1.9185e+06	269066
tr|A0A452G1P7|A0A452G1P7_CAPHI;tr|A0A452G259|A0A452G259_CAPHI	2	1	116.91	0.201493	0.257707	3.97195	0.228169	Control	AF samples	35091.1	Link domain-containing protein OS=Capra hircus OX=9925 GN=LYVE1 PE=4 SV=1									0	0	2460.71	0	467.722	390.199	0	257.911
tr|A0A452EX47|A0A452EX47_CAPHI	22	11	1168.49	0.201813	0.257707	1.67575	0.227876	AF samples	Control	8582.13	COX6C domain-containing protein OS=Capra hircus OX=9925 PE=3 SV=1									397580	494267	602433	883376	117922	153737	271126	7944.59
tr|A0A452FP74|A0A452FP74_CAPHI;tr|A0A452FP90|A0A452FP90_CAPHI	18	10	927.47	0.201936	0.257707	2.67917	0.227764	AF samples	Control	106957	Gal_mutarotas_2 domain-containing protein OS=Capra hircus OX=9925 GN=GANAB PE=3 SV=1									75351.9	165802	94051.4	443967	7696.03	7953.15	204433	3588.26
tr|A0A452FNW6|A0A452FNW6_CAPHI	122	42	8917.1	0.202019	0.257707	1.56395	0.227687	Control	AF samples	35905.2	Glyceraldehyde-3-phosphate dehydrogenase OS=Capra hircus OX=9925 GN=GAPDH PE=3 SV=1									8.899e+06	5.2301e+06	4.29123e+06	4.13912e+06	2.01004e+06	1.51699e+06	6.02974e+06	787850
tr|A0A452G0W0|A0A452G0W0_CAPHI	4	2	130.66	0.202144	0.257707	1.7693	0.227574	AF samples	Control	28024.7	60S ribosomal protein L8 OS=Capra hircus OX=9925 GN=RPL8 PE=3 SV=1									9800.18	15749.4	17900.5	27382.7	2318.45	3795.17	14131.2	237.09
tr|A0A452FJ27|A0A452FJ27_CAPHI	18	10	1073.82	0.202437	0.257802	1.35979	0.227306	AF samples	Control	44689.5	Uncharacterized protein OS=Capra hircus OX=9925 GN=DCTN2 PE=3 SV=1									155217	111077	139905	168184	18425.1	30832.2	157949	4525.52
tr|A0A452EL27|A0A452EL27_CAPHI	7	3	224.56	0.203014	0.258257	1.84371	0.226782	Control	AF samples	66727	Eukaryotic translation initiation factor 3 subunit L OS=Capra hircus OX=9925 GN=EIF3L PE=3 SV=1									2923.23	3969.77	7035.5	888.461	1871.06	2810.72	3386.37	191.791
tr|A0A452E631|A0A452E631_CAPHI	8	3	264.92	0.203499	0.258522	1.46833	0.226343	AF samples	Control	37987.5	GMP reductase OS=Capra hircus OX=9925 GN=GMPR2 PE=3 SV=1									7546.5	10886.3	10728.6	10811.1	462.58	103.672	21111.1	269.268
tr|A0A452EEM4|A0A452EEM4_CAPHI	15	2	861.88	0.203662	0.258522	1.65706	0.226196	AF samples	Control	21050.1	Peptidoglycan-recognition protein OS=Capra hircus OX=9925 GN=PGLYRP1 PE=3 SV=1									75192.6	30522.2	34797.4	61790.7	5032.43	3719.21	84398.8	547.18
tr|A0A452ESG4|A0A452ESG4_CAPHI	15	11	889.11	0.204427	0.258924	1.65607	0.225507	Control	AF samples	35076.7	WD_REPEATS_REGION domain-containing protein OS=Capra hircus OX=9925 GN=RACK1 PE=4 SV=1									52686.3	46394.7	56671	47747.7	20469.4	39655.5	45195.1	3020.18
tr|A0A452FTZ9|A0A452FTZ9_CAPHI	37	10	2420.05	0.204481	0.258924	1.41195	0.225458	Control	AF samples	65281.7	Uncharacterized protein OS=Capra hircus OX=9925 GN=PPP2R1A PE=4 SV=1									385768	294434	429796	203735	83975.7	97052.5	356510	38619.1
tr|A0A452FEA0|A0A452FEA0_CAPHI;tr|A0A452FEM7|A0A452FEM7_CAPHI;tr|A0A452FF37|A0A452FF37_CAPHI	1	1	40.14	0.204832	0.258924	2.35277	0.225143	AF samples	Control	36871	5'-AMP-activated protein kinase subunit gamma-1 OS=Capra hircus OX=9925 GN=PRKAG1 PE=3 SV=1									21355.2	8931.26	27862.3	2840.99	677.698	1941.85	11769	129.822
tr|A0A452EH79|A0A452EH79_CAPHI	7	1	513.66	0.204858	0.258924	1.19686	0.22512	Control	AF samples	36280.5	COP9 signalosome complex subunit 6 OS=Capra hircus OX=9925 GN=COPS6 PE=3 SV=1									56857.4	31836.6	52313.7	27364.2	13079.2	10834.2	50276.5	2758.72
tr|A0A452ESS0|A0A452ESS0_CAPHI	3	1	65.5	0.205764	0.259529	3.88357	0.224311	AF samples	Control	127756	DNA-directed RNA polymerase subunit beta OS=Capra hircus OX=9925 GN=POLR3B PE=3 SV=1									4358.02	33869.3	7613.24	43828.5	2210.07	2649.75	4379.1	106.237
tr|A0A452EC23|A0A452EC23_CAPHI	4	2	148.33	0.205778	0.259529	8.17625	0.224299	Control	AF samples	60300.1	Uncharacterized protein OS=Capra hircus OX=9925 GN=CYP1B1 PE=3 SV=1									1845.67	102.149	2139.61	38.0772	243.929	2752.02	234.104	969.721
tr|A0A452EXY1|A0A452EXY1_CAPHI;tr|A0A452EY58|A0A452EY58_CAPHI	5	2	192.6	0.206337	0.259955	1.47448	0.223802	Control	AF samples	36121.1	Uncharacterized protein OS=Capra hircus OX=9925 GN=AUH PE=3 SV=1									32614	30769	26351.1	11913.7	7509.46	14450.1	39290.5	1101
tr|A0A452EY92|A0A452EY92_CAPHI	8	4	414.72	0.206936	0.260177	1.6376	0.223272	AF samples	Control	26982.6	Diablo homolog, mitochondrial OS=Capra hircus OX=9925 GN=DIABLO PE=4 SV=1									125853	155137	54764.2	65192.2	9446.36	9162.47	115330	3082.69
tr|A0A452FQ19|A0A452FQ19_CAPHI	6	4	264.68	0.206956	0.260177	2.78961	0.223255	Control	AF samples	67264.6	Uncharacterized protein OS=Capra hircus OX=9925 GN=C4BPA PE=4 SV=1									18293.9	10195.6	16969.5	6093.28	5236.61	1900.55	31654.7	4090.34
tr|A0A452G9J7|A0A452G9J7_CAPHI	7	5	244.25	0.207495	0.260566	1.69331	0.22278	Control	AF samples	22126.8	40S ribosomal protein S7 OS=Capra hircus OX=9925 GN=RPS7 PE=3 SV=1									48367	22610.5	43539.3	26058.4	13407.5	28477.6	37661.3	1735.15
tr|A0A452EUJ3|A0A452EUJ3_CAPHI;tr|A0A452EUJ7|A0A452EUJ7_CAPHI;tr|A0A452EUN3|A0A452EUN3_CAPHI	2	1	48.18	0.207914	0.260566	4.05819	0.222412	Control	AF samples	65956	Uncharacterized protein OS=Capra hircus OX=9925 GN=NT5C2 PE=3 SV=1									5500.72	2493.71	4347.63	0	809.385	3697.73	4831.52	1240.16
tr|A0A452FU89|A0A452FU89_CAPHI	5	2	208.96	0.20793	0.260566	1.25456	0.222398	Control	AF samples	30104.6	Pyridoxal phosphate homeostasis protein OS=Capra hircus OX=9925 GN=PLPBP PE=3 SV=1									7782.2	7050.64	6267.46	3685.65	2094.06	1754	5900.24	489.185
tr|A0A452FI93|A0A452FI93_CAPHI	2	2	79.09	0.209485	0.262236	1.50165	0.221041	AF samples	Control	13918	Uncharacterized protein OS=Capra hircus OX=9925 GN=GABARAP PE=3 SV=1									7255.38	12446.9	14566.4	12771.2	1567.18	1208.04	18673.5	145.53
tr|A0A452F573|A0A452F573_CAPHI	150	3	7538.92	0.210063	0.26268	1.21512	0.22054	AF samples	Control	337811	Uncharacterized protein OS=Capra hircus OX=9925 GN=COL6A3 PE=4 SV=1									32662.1	37062.2	52578.7	31838.3	9304.16	9812.66	25519.5	1299.45
tr|A0A452FYS6|A0A452FYS6_CAPHI;tr|A0A452FYJ5|A0A452FYJ5_CAPHI	16	8	691.55	0.210704	0.263151	1.27119	0.219986	AF samples	Control	139540	Dynactin subunit 1 OS=Capra hircus OX=9925 GN=DCTN1 PE=3 SV=1									16882.3	21855.6	18773.8	16553.7	2344.79	2996.77	24346.4	726.178
tr|A0A452EE03|A0A452EE03_CAPHI;tr|A0A452EEK1|A0A452EEK1_CAPHI	1	1	42.49	0.210887	0.263151	3.19325	0.219829	Control	AF samples	49899.2	Uncharacterized protein OS=Capra hircus OX=9925 GN=CYP7B1 PE=3 SV=1									745.364	2182.92	532.35	1247.57	295.201	2797.53	2504.29	60.3643
tr|A0A452DY79|A0A452DY79_CAPHI	2	1	44.47	0.21111	0.263151	2.9321	0.219637	AF samples	Control	138107	Structural maintenance of chromosomes protein OS=Capra hircus OX=9925 GN=SMC1A PE=3 SV=1									97.1615	13.4501	18.1673	558.151	0	0	295.748	0
tr|A0A452G9G0|A0A452G9G0_CAPHI	3	2	177.52	0.211466	0.263316	1.79903	0.219332	Control	AF samples	8086.69	60S ribosomal protein L38 OS=Capra hircus OX=9925 GN=RPL38 PE=3 SV=1									10128	9308.32	12225.9	9144.71	5048.43	8639.7	11677.6	422.106
tr|A0A452ET89|A0A452ET89_CAPHI	4	2	154.5	0.21251	0.264336	7.03173	0.218441	Control	AF samples	207012	Uncharacterized protein OS=Capra hircus OX=9925 GN=MYLK PE=3 SV=1									2425.28	3917.36	1757.56	2429.46	487.716	962.491	6974.47	3245
tr|A0A452DZD6|A0A452DZD6_CAPHI	51	13	4081.43	0.213598	0.265409	3.32936	0.217518	Control	AF samples	11298.6	Ig-like domain-containing protein OS=Capra hircus OX=9925 PE=4 SV=1									259510	163720	349964	118873	77759.3	37230.8	499026	98827.1
tr|A0A452FC08|A0A452FC08_CAPHI	5	1	250.43	0.213873	0.26547	1.8193	0.217287	Control	AF samples	32223.7	Phosphatidylinositol transfer protein alpha OS=Capra hircus OX=9925 GN=PITPNA PE=4 SV=1									3391.11	5310.51	3178.15	3953.62	2510.39	712.441	11255.8	283.702
tr|A0A452FZU7|A0A452FZU7_CAPHI	17	4	1080.38	0.214288	0.265474	1.38162	0.216937	AF samples	Control	28563.1	Fibrinogen C-terminal domain-containing protein OS=Capra hircus OX=9925 GN=MFAP4 PE=4 SV=1									2.38215e+06	1.35325e+06	2.01081e+06	1.39569e+06	108809	230254	3.31483e+06	31913.6
tr|A0A452G4H8|A0A452G4H8_CAPHI	3	1	151.71	0.214354	0.265474	2.19433	0.216882	Control	AF samples	38785.3	PHB domain-containing protein OS=Capra hircus OX=9925 GN=STOML2 PE=3 SV=1									10868	2506.3	5989.45	10459.4	5570.15	8152.97	7807	343.547
tr|A0A452DYD2|A0A452DYD2_CAPHI	22	15	1598.33	0.214553	0.265474	2.4516	0.216714	Control	AF samples	11416.5	ATP synthase subunit OS=Capra hircus OX=9925 GN=LOC108638252 PE=3 SV=1									810988	570818	844287	317218	485251	737566	405814	40844.8
tr|A0A452EH90|A0A452EH90_CAPHI	8	3	452.74	0.21602	0.266912	1.56591	0.215489	AF samples	Control	47866.4	Lactadherin OS=Capra hircus OX=9925 GN=MFGE8 PE=4 SV=1									52888.9	29786.3	65931.6	55188.5	5052.5	18406.3	33583.4	401.909
tr|A0A452EST1|A0A452EST1_CAPHI	17	9	820.18	0.216169	0.266912	1.52785	0.215365	AF samples	Control	52623.9	Uncharacterized protein OS=Capra hircus OX=9925 GN=ASL PE=3 SV=1									185360	126161	76528.1	73515.7	11372.2	4789.84	198400	2293.99
tr|A0A452G9E1|A0A452G9E1_CAPHI	68	3	4425.9	0.216537	0.267002	2.53236	0.21506	Control	AF samples	40126.8	Uncharacterized protein OS=Capra hircus OX=9925 GN=SLC25A3 PE=3 SV=1									253775	156004	284235	68501.5	139618	227607	106991	14486.9
tr|A0A452FFE4|A0A452FFE4_CAPHI;tr|A0A452FFF9|A0A452FFF9_CAPHI	2	1	68.33	0.216696	0.267002	1.99657	0.214929	AF samples	Control	60028.9	Dimethylaniline monooxygenase [N-oxide-forming] OS=Capra hircus OX=9925 GN=FMO3 PE=3 SV=1									918.106	2.18687	627.565	1654.97	427.535	0	0	0
tr|A0A452ECX7|A0A452ECX7_CAPHI	30	6	1787.37	0.218629	0.268632	1.4576	0.213338	AF samples	Control	27764.2	14-3-3 protein theta OS=Capra hircus OX=9925 GN=YWHAQ PE=3 SV=1									338284	268758	198487	356774	16907.5	24495.5	578590	5671.75
tr|A0A452EAT2|A0A452EAT2_CAPHI	3	1	124.89	0.218747	0.268632	1.80442	0.213242	AF samples	Control	150584	Angiotensin-converting enzyme OS=Capra hircus OX=9925 GN=ACE PE=3 SV=1									6497.83	14142.8	15278.6	5975.88	972.566	2712.74	8016.15	21.3097
tr|A0A452EBL3|A0A452EBL3_CAPHI	1	1	27.54	0.218848	0.268632	2.24825	0.21316	AF samples	Control	44347.8	Uncharacterized protein OS=Capra hircus OX=9925 GN=POLR3D PE=4 SV=1									61268.6	19941.8	48554.6	21528.2	8582.08	7185.38	2348.53	0
tr|A0A452E9L8|A0A452E9L8_CAPHI	13	6	610.88	0.218932	0.268632	2.04118	0.213091	Control	AF samples	14352.8	Ig-like domain-containing protein OS=Capra hircus OX=9925 PE=4 SV=1									157841	13514.8	48215.9	13674.3	14727	17853.7	51887.6	14131.6
tr|A0A452FJK2|A0A452FJK2_CAPHI;tr|A0A452FJP2|A0A452FJP2_CAPHI;tr|A0A452FK04|A0A452FK04_CAPHI;tr|A0A452FKQ1|A0A452FKQ1_CAPHI	39	17	2028.2	0.219362	0.268879	1.26111	0.212741	Control	AF samples	272068	Fibronectin OS=Capra hircus OX=9925 GN=FN1 PE=4 SV=1									78403.3	42563.3	52034.6	30839.6	16989	16781.6	47150.1	3726.89
tr|A0A452E2E2|A0A452E2E2_CAPHI	38	15	1843.88	0.219744	0.269068	1.30939	0.21243	AF samples	Control	189227	Uncharacterized protein OS=Capra hircus OX=9925 GN=IQGAP1 PE=4 SV=1									18468.2	15910.8	15630.2	11577	1438.9	2173.14	23507.4	511.645
tr|A0A452FXR8|A0A452FXR8_CAPHI	3	3	186.21	0.220037	0.269147	1.86213	0.212193	Control	AF samples	61544.9	CN hydrolase domain-containing protein OS=Capra hircus OX=9925 GN=VNN2 PE=3 SV=1									15316.4	2499.42	702.661	996.932	2392.23	1160.29	18864.5	139.483
tr|A0A452DSU1|A0A452DSU1_CAPHI	3	1	152.86	0.220932	0.269527	1.29851	0.21147	AF samples	Control	14226.1	Uncharacterized protein OS=Capra hircus OX=9925 GN=PDCD5 PE=3 SV=1									15902.6	20307.4	21797.4	19252.9	4893.95	2588.35	10484.4	1029.45
tr|A0A452FNH3|A0A452FNH3_CAPHI	5	3	214.28	0.22096	0.269527	4.62745	0.211448	Control	AF samples	40730.9	ABC transmembrane type-1 domain-containing protein OS=Capra hircus OX=9925 GN=LOC102173859 PE=4 SV=1									4297.51	929.974	2333.64	0.366064	6115.63	544.483	2651.12	131.031
tr|A0A452F069|A0A452F069_CAPHI	6	2	323.23	0.221035	0.269527	1.83762	0.211387	Control	AF samples	21390.2	Ribosomal_L18e/L15P domain-containing protein OS=Capra hircus OX=9925 GN=RPL18 PE=3 SV=1									33284.9	34035.2	55938.6	25583.5	18007.5	31253.8	26759.4	2425.86
tr|A0A452F9T6|A0A452F9T6_CAPHI;tr|A0A452FA00|A0A452FA00_CAPHI	7	5	313.88	0.221673	0.270024	1.39783	0.210875	AF samples	Control	33415.5	Arm_2 domain-containing protein OS=Capra hircus OX=9925 GN=ARMC10 PE=4 SV=1									27670.2	19492.7	31519.8	30061.7	2491.6	5641.26	35159.8	694.369
tr|A0A452DWY1|A0A452DWY1_CAPHI;tr|A0A452DX95|A0A452DX95_CAPHI	4	3	192.77	0.22213	0.270301	2.27194	0.210509	Control	AF samples	20495.7	Vacuolar protein sorting-associated protein 29 OS=Capra hircus OX=9925 GN=VPS29 PE=3 SV=1									14355.8	13619.3	23546.6	3893.54	5740.48	10892.6	7327.19	2361.47
tr|A0A452EJJ6|A0A452EJJ6_CAPHI;tr|A0A452EJ31|A0A452EJ31_CAPHI;tr|A0A452EJ96|A0A452EJ96_CAPHI	14	1	816.16	0.222526	0.270504	1.8966	0.210193	AF samples	Control	37268	Serine/threonine-protein phosphatase OS=Capra hircus OX=9925 GN=PPP1CB PE=3 SV=1									8389	17140.1	16328	23018.1	1318.22	3207.03	18178.6	32.8317
tr|A0A452DU06|A0A452DU06_CAPHI;tr|A0A452DU10|A0A452DU10_CAPHI	2	1	69.87	0.223233	0.27084	1.92625	0.209631	Control	AF samples	58449.1	Sorting nexin-2 OS=Capra hircus OX=9925 GN=SNX2 PE=3 SV=1									2516.53	3613.38	4393.15	642.98	2155.26	1466.77	1950.57	197.871
tr|A0A452EI11|A0A452EI11_CAPHI	2	1	86.3	0.22353	0.27084	2.07134	0.209396	Control	AF samples	34219.1	t-SNARE coiled-coil homology domain-containing protein OS=Capra hircus OX=9925 GN=STX4 PE=3 SV=1									7205.86	3848.03	10593.9	7635.13	3353.16	6401.5	4321.57	945.369
tr|A0A452FHH4|A0A452FHH4_CAPHI	7	4	346.36	0.223552	0.27084	3.20176	0.209378	Control	AF samples	23232.8	B30.2/SPRY domain-containing protein OS=Capra hircus OX=9925 GN=SPRYD4 PE=4 SV=1									3044.2	6683.75	5557.78	17.2276	2602.79	6990.21	3715.17	219.364
tr|A0A452G2F5|A0A452G2F5_CAPHI	6	1	117.35	0.223723	0.27084	1.7706	0.209243	AF samples	Control	163678	Uncharacterized protein OS=Capra hircus OX=9925 GN=ASXL1 PE=3 SV=1									627.291	2173.62	596.889	6929.06	80.5138	0	6667.96	3.9237
tr|A0A452E6M1|A0A452E6M1_CAPHI	4	3	217.33	0.224624	0.271407	2.79112	0.208532	Control	AF samples	47885.1	Protein-serine/threonine kinase OS=Capra hircus OX=9925 GN=PDK3 PE=3 SV=1									5950.11	4606.4	2765.38	3867.43	3189.85	5257.92	1917.54	691.123
tr|A0A452G8K6|A0A452G8K6_CAPHI;tr|A0A452G8L6|A0A452G8L6_CAPHI	6	2	149.28	0.224653	0.271407	1.86635	0.208509	AF samples	Control	431395	Uncharacterized protein OS=Capra hircus OX=9925 GN=CMYA5 PE=4 SV=1									17027.9	27547.8	23777.6	64237.9	1777.79	2839.95	55077.2	346.952
tr|A0A452FK82|A0A452FK82_CAPHI	21	11	1519.47	0.225295	0.271727	1.61174	0.208005	Control	AF samples	23421.4	Uncharacterized protein OS=Capra hircus OX=9925 GN=ARHGDIA PE=3 SV=1									133194	118335	112926	48276.8	22540.5	26290.7	175852	14566.8
tr|A0A452FE42|A0A452FE42_CAPHI	14	1	834.92	0.225417	0.271727	2.61013	0.20791	Control	AF samples	42549.7	SERPIN domain-containing protein OS=Capra hircus OX=9925 GN=LOC106503969 PE=3 SV=1									3570.64	2753.65	4887.33	1605.14	467.011	2784.98	3874.91	814.822
tr|A0A452EN21|A0A452EN21_CAPHI	2	1	141.59	0.22561	0.271727	4.03438	0.207759	Control	AF samples	51171.4	Peptidylprolyl isomerase OS=Capra hircus OX=9925 GN=FKBP5 PE=4 SV=1									4600.93	5064.3	1175.86	4108.63	432.627	10262.5	15174.2	350.301
tr|A0A452G6Z9|A0A452G6Z9_CAPHI;tr|A0A452G793|A0A452G793_CAPHI	29	12	1722.86	0.226733	0.2728	2.6049	0.206884	Control	AF samples	81790.9	Junction plakoglobin OS=Capra hircus OX=9925 GN=JUP PE=3 SV=1									28975.1	25833.2	50784.1	22566.2	19938.8	37255	14776.6	4437.53
tr|A0A452F9G8|A0A452F9G8_CAPHI	6	2	276.31	0.227581	0.27328	2.99545	0.206228	AF samples	Control	23411	60S ribosomal protein L14 OS=Capra hircus OX=9925 GN=RPL14 PE=3 SV=1									753.415	1540.74	2190.3	7167.18	77.9384	185.268	2731.02	39.1973
tr|A0A452G359|A0A452G359_CAPHI;tr|A0A452G375|A0A452G375_CAPHI	16	7	1181.24	0.227776	0.27328	1.4667	0.206077	AF samples	Control	39713.1	S-(hydroxymethyl)glutathione dehydrogenase OS=Capra hircus OX=9925 GN=ADH5 PE=3 SV=1									476830	279284	286834	306241	14015.1	19358.8	519611	15362.2
tr|A0A452ETL9|A0A452ETL9_CAPHI	1	1	84.76	0.227829	0.27328	1.71793	0.206036	AF samples	Control	35665.4	Uncharacterized protein OS=Capra hircus OX=9925 GN=LOC102184018 PE=3 SV=1									16123.1	13474.2	5748.01	4701.88	2110.1	626.306	7722.83	226.421
tr|A0A452FWQ6|A0A452FWQ6_CAPHI	15	8	970.75	0.230283	0.275803	1.15695	0.204159	Control	AF samples	45624.7	Obg-like ATPase 1 OS=Capra hircus OX=9925 GN=OLA1 PE=3 SV=1									184163	153569	184314	128844	45587.2	36967.8	202091	11578.4
tr|A0A452F6C9|A0A452F6C9_CAPHI	44	7	1790.97	0.230571	0.275803	1.65352	0.203941	Control	AF samples	228816	Uncharacterized protein OS=Capra hircus OX=9925 GN=MYH10 PE=3 SV=1									25882.5	17121.9	17807.4	13454.8	5000.86	10207.9	50033.8	721.105
tr|A0A452END7|A0A452END7_CAPHI;tr|A0A452ENG9|A0A452ENG9_CAPHI	160	58	6979.51	0.230961	0.275803	1.60715	0.203646	Control	AF samples	275306	Spectrin beta chain OS=Capra hircus OX=9925 GN=SPTBN1 PE=3 SV=1									86834.4	46153.8	70595.9	38332.2	30474.8	35538.1	44117.4	3920.67
tr|A0A452FR55|A0A452FR55_CAPHI	13	8	548.69	0.231053	0.275803	1.46036	0.203576	AF samples	Control	87392.9	Glutaminyl-tRNA synthetase OS=Capra hircus OX=9925 GN=QARS1 PE=3 SV=1									28928.8	33146.9	47743.4	53608.7	7174.2	9789.88	33813.1	828.174
tr|A0A452E7W8|A0A452E7W8_CAPHI	18	12	1260.59	0.231313	0.275803	1.33169	0.20338	AF samples	Control	39853.7	Uncharacterized protein OS=Capra hircus OX=9925 GN=PON3 PE=3 SV=1									164903	147647	165065	110453	37135.9	46454.8	53139.6	2823.58
tr|A0A452DXH7|A0A452DXH7_CAPHI	8	6	432.81	0.231491	0.275803	1.32693	0.203246	AF samples	Control	34741.8	Pyridoxal kinase OS=Capra hircus OX=9925 GN=PDXK PE=3 SV=1									35231.6	37016.3	27668.1	25163.4	2133.47	2267.53	62306.4	887.525
tr|A0A452E819|A0A452E819_CAPHI	15	9	522.95	0.231573	0.275803	2.47425	0.203184	Control	AF samples	68841.4	Bradykinin OS=Capra hircus OX=9925 GN=KNG1 PE=4 SV=1									38016.6	67691.7	53147.9	34853.5	10499.3	11645.9	105565	14739.5
tr|A0A452E5C8|A0A452E5C8_CAPHI;tr|A0A452EB88|A0A452EB88_CAPHI	4	2	140.9	0.232769	0.276947	1.4914	0.202287	Control	AF samples	14509.2	60S ribosomal protein L35 OS=Capra hircus OX=9925 GN=LOC102187720 PE=3 SV=1									2086.23	4125.17	5440.52	6509.78	1334.96	1687.46	5047.11	589.618
tr|A0A452DVX2|A0A452DVX2_CAPHI;tr|A0A452DVK6|A0A452DVK6_CAPHI	7	4	298.48	0.233087	0.277046	1.41155	0.202049	Control	AF samples	94399.6	Major vault protein OS=Capra hircus OX=9925 GN=MVP PE=4 SV=1									10782.6	8955.89	8452.62	6640.22	1668.39	4290.51	16420	506.094
tr|A0A452FKE5|A0A452FKE5_CAPHI	69	16	3853.65	0.234172	0.278054	1.69507	0.201243	Control	AF samples	190809	C4a anaphylatoxin OS=Capra hircus OX=9925 GN=LOC102189753 PE=4 SV=1									111719	90077.8	103455	60542.3	21981	27743.7	105387	16063.1
tr|A0A452DU05|A0A452DU05_CAPHI;tr|A0A452DU11|A0A452DU11_CAPHI	10	4	565.24	0.235028	0.278789	1.61873	0.20061	AF samples	Control	62678.5	AB hydrolase-1 domain-containing protein OS=Capra hircus OX=9925 GN=EPHX2 PE=4 SV=1									24497.2	34386	12218.6	12186.5	2697.21	1199.66	25602.6	558.426
tr|A0A452E202|A0A452E202_CAPHI;tr|A0A452EHJ8|A0A452EHJ8_CAPHI;tr|A0A452EHK2|A0A452EHK2_CAPHI;tr|A0A452EI16|A0A452EI16_CAPHI;tr|A0A452ERS2|A0A452ERS2_CAPHI	3	2	208.81	0.235779	0.279351	2.16741	0.200058	Control	AF samples	22448.7	NAC-A/B domain-containing protein OS=Capra hircus OX=9925 PE=4 SV=1									18333.5	13628	20475.5	6639.72	7885.54	16841.7	11715.9	743.424
tr|A0A452FKL3|A0A452FKL3_CAPHI;tr|A0A452FKE1|A0A452FKE1_CAPHI	7	6	433.96	0.236191	0.279351	5.61478	0.199756	Control	AF samples	33364	L-serine ammonia-lyase OS=Capra hircus OX=9925 GN=SDS PE=4 SV=1									25276.8	3647.79	3390.26	5553.1	3260.32	1703.8	187396	582.76
tr|A0A452FJL5|A0A452FJL5_CAPHI	3	1	78.9	0.236214	0.279351	1.85464	0.199739	AF samples	Control	26344.1	Calcyclin-binding protein OS=Capra hircus OX=9925 GN=CACYBP PE=4 SV=1									13531.2	5427.11	9365.9	5101.98	0	484.769	13893.1	126.56
tr|A0A452FG10|A0A452FG10_CAPHI	10	4	513.31	0.236943	0.279917	1.46437	0.199207	Control	AF samples	32285.7	Endonuclease OS=Capra hircus OX=9925 GN=ENDOG PE=3 SV=1									17494.5	17356.2	17606.2	19462.1	9823.82	8277.38	15617.9	1038.96
tr|A0A452G1R9|A0A452G1R9_CAPHI	2	2	47.79	0.237304	0.279917	1.41673	0.198944	AF samples	Control	49185.5	Uncharacterized protein OS=Capra hircus OX=9925 GN=NUCB2 PE=3 SV=1									13862.8	17687	8051.09	7987.11	706.165	1564.83	22911.3	134.568
tr|A0A452E8F7|A0A452E8F7_CAPHI;tr|A0A452E8V6|A0A452E8V6_CAPHI	3	1	134.77	0.237406	0.279917	1.77133	0.19887	Control	AF samples	44856.3	PlsC domain-containing protein OS=Capra hircus OX=9925 GN=AGPAT5 PE=3 SV=1									8503.24	20701.2	31767.9	23114.2	16408.5	9690.35	30873.2	823.688
tr|A0A452E7M6|A0A452E7M6_CAPHI	3	1	192.98	0.238016	0.280355	1.58677	0.198428	Control	AF samples	24135.8	PITH domain-containing protein OS=Capra hircus OX=9925 GN=PITHD1 PE=4 SV=1									7962.13	7971.47	13062.1	6803.7	3245.41	3709.85	6296.32	1144.32
tr|A0A452EJL6|A0A452EJL6_CAPHI;tr|A0A452EJN1|A0A452EJN1_CAPHI	13	1	700.13	0.238915	0.280483	2.69193	0.197779	Control	AF samples	22561.6	Uncharacterized protein OS=Capra hircus OX=9925 GN=RAB1A PE=4 SV=1									37122.8	14335.5	28528.3	5752.34	15681.6	26614.6	9126.13	2188.84
tr|A0A452E5S8|A0A452E5S8_CAPHI	28	2	1003.34	0.239315	0.280483	1.34434	0.197491	Control	AF samples	72145.8	Nucleolin OS=Capra hircus OX=9925 GN=NCL PE=4 SV=1									10136.4	6217.7	4541.91	6724.98	1492.84	2679.66	12600.2	478.475
tr|A0A452GB27|A0A452GB27_CAPHI	8	5	387.78	0.239518	0.280483	1.38173	0.197345	Control	AF samples	18430.7	40S ribosomal protein S11 OS=Capra hircus OX=9925 GN=RPS11 PE=3 SV=1									4554.37	7278.01	12669.2	11826.8	2550.39	4673.73	13998	500.01
tr|A0A452DMF8|A0A452DMF8_CAPHI	63	11	3529.48	0.239636	0.280483	1.45972	0.197261	Control	AF samples	60238.2	IF rod domain-containing protein OS=Capra hircus OX=9925 GN=KRT5 PE=3 SV=1									19187.8	30455.9	19142.2	84742	9411.48	18642.7	45835.5	4981.6
tr|A0A452FWG9|A0A452FWG9_CAPHI	5	2	292.43	0.239661	0.280483	1.36737	0.197243	AF samples	Control	15040.1	15 kDa phosphoprotein enriched in astrocytes OS=Capra hircus OX=9925 GN=PEA15 PE=4 SV=1									62999.8	38684.4	31779.2	38557.9	5661.65	8688.21	50081.6	1153.53
tr|A0A452FV45|A0A452FV45_CAPHI	33	18	2376.84	0.240905	0.280483	1.35963	0.196355	Control	AF samples	38819.5	Lumican OS=Capra hircus OX=9925 GN=LUM PE=3 SV=1									1.54888e+06	1.17307e+06	1.49738e+06	986911	247238	383941	2.2498e+06	121637
tr|A0A452E6Q6|A0A452E6Q6_CAPHI;tr|A0A452E6V8|A0A452E6V8_CAPHI	6	4	224.65	0.241095	0.280483	1.31876	0.19622	AF samples	Control	82428.3	ATP-dependent RNA helicase DDX1 OS=Capra hircus OX=9925 GN=DDX1 PE=3 SV=1									12687.5	12078.1	19003.8	14606.1	1716.98	2274.43	22768.2	355.891
tr|A0A452FQZ0|A0A452FQZ0_CAPHI	4	3	277.46	0.241239	0.280483	1.43104	0.196118	Control	AF samples	47798.2	Uncharacterized protein OS=Capra hircus OX=9925 GN=SQSTM1 PE=4 SV=1									14670.6	4864.49	10504.5	2018.84	2241.84	4082.41	8491.06	528.435
tr|A0A452G564|A0A452G564_CAPHI;tr|A0A452G5F4|A0A452G5F4_CAPHI	4	3	169.36	0.241319	0.280483	1.82129	0.196061	AF samples	Control	22890	Epithelial membrane protein 1 OS=Capra hircus OX=9925 GN=EMP1 PE=3 SV=1									37816.9	39349.3	10007.1	27592.3	4164.12	1696.39	41801.7	50.0975
tr|A0A452G5I4|A0A452G5I4_CAPHI	6	4	169.83	0.241363	0.280483	2.13175	0.19603	Control	AF samples	57143.3	Coatomer subunit delta OS=Capra hircus OX=9925 GN=ARCN1 PE=3 SV=1									13127.9	32315.1	17465	10753.2	4656.52	4007.13	31995.9	4613.69
tr|A0A452F9W2|A0A452F9W2_CAPHI	4	1	155.15	0.241364	0.280483	6.17533	0.196029	AF samples	Control	15337.2	Prefoldin subunit 4 OS=Capra hircus OX=9925 GN=PFDN4 PE=3 SV=1									0	1680.81	499.093	13110.7	0	0	3166.59	0
tr|A0A452G3X4|A0A452G3X4_CAPHI	2	1	126.82	0.241745	0.280483	2.33031	0.195759	AF samples	Control	12541.3	Rhodanese domain-containing protein OS=Capra hircus OX=9925 GN=TSTD1 PE=4 SV=1									9711.57	5964.72	7751.54	25002.7	494.091	0	17720.9	203.39
tr|A0A452EGY3|A0A452EGY3_CAPHI	3	1	233.4	0.241746	0.280483	2.12433	0.195758	Control	AF samples	9111.37	40S ribosomal protein S21 OS=Capra hircus OX=9925 GN=RPS21 PE=3 SV=1									133500	64077	99610.2	28821.8	40089.6	91939.3	62991.5	4242.54
tr|A0A452G2N5|A0A452G2N5_CAPHI	26	1	1444.42	0.241812	0.280483	13.5723	0.195712	AF samples	Control	70923.2	Uncharacterized protein OS=Capra hircus OX=9925 GN=HSPA6 PE=3 SV=1									74.7411	2526.76	0	10523	0	0	1223.29	0
tr|A0A452FTJ0|A0A452FTJ0_CAPHI	43	24	2740.36	0.242132	0.280483	1.17034	0.195486	Control	AF samples	48025.6	Calreticulin OS=Capra hircus OX=9925 GN=CALR PE=3 SV=1									478424	395645	407701	401925	101792	135895	456148	31517.5
tr|A0A452FUU1|A0A452FUU1_CAPHI;tr|A0A452FVJ2|A0A452FVJ2_CAPHI	13	2	676.76	0.242164	0.280483	3.82761	0.195463	Control	AF samples	70670.8	Polyadenylate-binding protein OS=Capra hircus OX=9925 GN=PABPC1 PE=3 SV=1									54549.6	12018	27509.4	6094.01	12930.3	6374.53	16315.1	13923.7
tr|A0A452FPZ5|A0A452FPZ5_CAPHI	3	2	195.19	0.242177	0.280483	3.75131	0.195454	AF samples	Control	7950.49	cAMP-dependent protein kinase inhibitor OS=Capra hircus OX=9925 GN=PKIG PE=3 SV=1									37212.5	18294.5	6314.53	1092.75	61.9629	382.291	6788.97	399.774
tr|A0A452E382|A0A452E382_CAPHI	2	1	42.75	0.242835	0.280969	3.91168	0.19499	Control	AF samples	88211.1	Uncharacterized protein OS=Capra hircus OX=9925 GN=UTP14A PE=3 SV=1									27128.3	7847.67	31055.7	2954.25	24069.9	33416.9	9219.2	688.276
tr|A0A452E6J5|A0A452E6J5_CAPHI	4	3	189.98	0.243289	0.281185	2.69566	0.194672	Control	AF samples	59987.8	Uncharacterized protein OS=Capra hircus OX=9925 GN=CPN2 PE=4 SV=1									3842.27	4973.35	1901.6	2494.21	548.678	1087.66	23404.8	359.048
tr|A0A452FL25|A0A452FL25_CAPHI;tr|A0A452FLE8|A0A452FLE8_CAPHI	10	1	498.06	0.2435	0.281185	1.31371	0.194524	AF samples	Control	36083	Apolipoprotein E OS=Capra hircus OX=9925 GN=APOE PE=2 SV=1									10980.3	24952.6	34174.5	24303.9	1118.76	1198.12	59188.6	331.924
tr|A0A452DTR0|A0A452DTR0_CAPHI	9	4	510.31	0.244744	0.282345	1.46647	0.193655	AF samples	Control	48683	Uncharacterized protein OS=Capra hircus OX=9925 GN=PACSIN3 PE=4 SV=1									38436	35893.5	47645.9	36857.7	8684.16	14815.5	13886.1	127.986
tr|A0A452ELY4|A0A452ELY4_CAPHI	5	2	331.91	0.245526	0.282969	1.82701	0.193114	Control	AF samples	21810.4	Uncharacterized protein OS=Capra hircus OX=9925 GN=BAC7.5 PE=3 SV=1									450652	91748.7	47279.7	109740	52164	41462.5	738942	9894.35
tr|A0A452G9H1|A0A452G9H1_CAPHI	8	4	394.58	0.24634	0.283622	1.83781	0.192551	AF samples	Control	24804.8	Elongation factor 1-beta OS=Capra hircus OX=9925 GN=EEF1B2 PE=3 SV=1									23167.7	35913.6	10193.3	33131.4	1935.84	4011.49	27300.8	468.01
tr|A0A452E210|A0A452E210_CAPHI;tr|A0A452EA76|A0A452EA76_CAPHI	13	3	734.01	0.246574	0.283622	1.49017	0.19239	Control	AF samples	27536.5	Uncharacterized protein OS=Capra hircus OX=9925 GN=LOC102175427 PE=3 SV=1									72718.8	73483.1	76089.2	62023.5	25245.6	45491.4	56290.1	4712.22
tr|A0A452EGM1|A0A452EGM1_CAPHI	4	2	124.21	0.247346	0.284027	1.50131	0.191861	AF samples	Control	44055.3	Uncharacterized protein OS=Capra hircus OX=9925 GN=TSG101 PE=3 SV=1									4671.7	4873.03	9069.15	3295.47	1090.51	1168.95	4454.09	43.6594
tr|A0A452E6A2|A0A452E6A2_CAPHI	39	22	2285.18	0.247786	0.284027	7.01731	0.19156	Control	AF samples	46598.6	SERPIN domain-containing protein OS=Capra hircus OX=9925 GN=LOC102174291 PE=3 SV=1									34241.7	7396.52	262572	13238.7	7881.45	11510.7	144022	91358.5
tr|A0A452EI55|A0A452EI55_CAPHI	3	1	138.77	0.248083	0.284027	1.59706	0.191357	Control	AF samples	54063.9	Uncharacterized protein OS=Capra hircus OX=9925 GN=SCARB2 PE=3 SV=1									3587.02	4232.27	5549.85	990.555	636.455	2127.51	6578.19	234.449
tr|A0A452G3F4|A0A452G3F4_CAPHI	3	1	124.5	0.24813	0.284027	2.476	0.191326	Control	AF samples	12485.6	Uncharacterized protein OS=Capra hircus OX=9925 GN=BOLA3 PE=3 SV=1									24155.8	7035.03	26164.5	0	9912.83	9090.59	13885.8	2085.74
tr|A0A452EXC9|A0A452EXC9_CAPHI	9	4	464.53	0.248133	0.284027	1.35406	0.191323	AF samples	Control	56576.8	Vacuolar proton pump subunit B OS=Capra hircus OX=9925 GN=ATP6V1B2 PE=3 SV=1									19341.9	21555.7	22066.9	24039.4	1453.88	2251.18	37790	763.258
tr|A0A452E1E7|A0A452E1E7_CAPHI	7	5	279.45	0.248652	0.284198	1.3393	0.19097	AF samples	Control	43338.8	PB1 domain-containing protein OS=Capra hircus OX=9925 GN=TFG PE=4 SV=1									71743.4	41283.6	53139.5	65785.4	8660.87	9449.98	66361.4	2156.99
tr|A0A452DZQ3|A0A452DZQ3_CAPHI	5	4	298.14	0.248765	0.284198	1.43941	0.190893	Control	AF samples	41920	NIF3-like protein 1 OS=Capra hircus OX=9925 GN=NIF3L1 PE=3 SV=1									74529.1	25060.5	58327.3	15468.9	10235.2	20174.5	42358.8	3981.4
tr|A0A452FDV0|A0A452FDV0_CAPHI	3	1	56.84	0.249169	0.284382	2.57371	0.19062	Control	AF samples	149801	PH domain-containing protein OS=Capra hircus OX=9925 GN=PHLDB1 PE=4 SV=1									1058.98	0	835.534	4821.03	368.302	859.505	14628.2	71.013
tr|A0A452FSE0|A0A452FSE0_CAPHI	10	4	603.57	0.249517	0.284504	1.256	0.190384	AF samples	Control	56530.9	Uncharacterized protein OS=Capra hircus OX=9925 GN=HHATL PE=4 SV=1									11040	6979.16	10481.5	7278.53	1734.29	1675.06	4376.42	542.418
tr|A0A452DSF5|A0A452DSF5_CAPHI	20	10	1323.31	0.250226	0.284692	1.37797	0.189906	AF samples	Control	59632.1	Uncharacterized protein OS=Capra hircus OX=9925 GN=CPNE3 PE=3 SV=1									80268.7	153169	148567	145843	20691.4	17761.8	141620	5233.66
tr|A0A452FH12|A0A452FH12_CAPHI	19	8	1082.17	0.25028	0.284692	1.39819	0.18987	Control	AF samples	66531.4	PPM-type phosphatase domain-containing protein OS=Capra hircus OX=9925 GN=PDP1 PE=3 SV=1									60833.3	50076.7	61994.2	37721.4	25458.9	23539.3	49200	2468.96
tr|A0A452EYI4|A0A452EYI4_CAPHI	13	7	682.41	0.250682	0.284692	1.47202	0.1896	AF samples	Control	12877	Uncharacterized protein OS=Capra hircus OX=9925 GN=LOC102181889 PE=3 SV=1									251515	272216	281338	416231	22053.3	27657.6	430951	13203.3
tr|A0A452EDM2|A0A452EDM2_CAPHI	10	3	688.74	0.251098	0.284692	1.87936	0.189321	Control	AF samples	33265.8	Uncharacterized protein OS=Capra hircus OX=9925 GN=MTCH2 PE=3 SV=1									31471.9	32468	57367.3	26600	21700.8	28953.2	23182.4	2517.63
tr|A0A452F1Z3|A0A452F1Z3_CAPHI	6	2	301.33	0.251119	0.284692	3.01705	0.189307	Control	AF samples	47937.9	Argininosuccinate synthase OS=Capra hircus OX=9925 GN=ASS1 PE=3 SV=1									1335.32	828.821	0	2903.77	1888.69	1804.27	2121.23	32.1287
tr|A0A452FGH9|A0A452FGH9_CAPHI	7	2	391.37	0.251134	0.284692	2.30604	0.189297	Control	AF samples	19845.2	Uncharacterized protein OS=Capra hircus OX=9925 GN=MYL9 PE=4 SV=1									39658.5	19633	20271.9	17179.7	4227.37	5771.36	111116	3891.36
tr|A0A452ET71|A0A452ET71_CAPHI	2	1	82.15	0.251467	0.284705	2.08866	0.189074	AF samples	Control	10788.7	Mitochondrial pyruvate carrier OS=Capra hircus OX=9925 GN=MPC1 PE=3 SV=1									80624.6	34888.6	78988.5	7500.49	1788.75	15393.8	16591.9	388.289
tr|A0A452E2R6|A0A452E2R6_CAPHI	2	2	106.51	0.251629	0.284705	2.24074	0.188966	Control	AF samples	19564.6	Uncharacterized protein OS=Capra hircus OX=9925 GN=LOC102173049 PE=3 SV=1									40762.2	18484.2	13489.8	24516.9	14463.9	14867.6	98530.8	600.274
tr|A0A452F5B9|A0A452F5B9_CAPHI	14	3	732.98	0.25191	0.284749	2.40644	0.188779	Control	AF samples	20745.7	Galectin OS=Capra hircus OX=9925 GN=LOC102187672 PE=4 SV=1									10497.3	13282.2	28779.3	5043.3	15123.1	4859.99	7387.06	2169.73
tr|A0A452DYB1|A0A452DYB1_CAPHI	3	3	130.38	0.253309	0.286056	1.56967	0.18785	Control	AF samples	24884.4	O-phosphoserine phosphohydrolase OS=Capra hircus OX=9925 GN=PSPH PE=3 SV=1									23144.4	1578.27	9297.89	841.605	1505.23	3834.32	7166.1	1204.06
tr|A0A452G1G7|A0A452G1G7_CAPHI;tr|A0A452G1K9|A0A452G1K9_CAPHI;tr|A0A452G1W7|A0A452G1W7_CAPHI;tr|A0A452G228|A0A452G228_CAPHI;tr|A0A452G238|A0A452G238_CAPHI	1	1	23.49	0.253581	0.286088	1.87479	0.187671	AF samples	Control	133376	Uncharacterized protein OS=Capra hircus OX=9925 GN=GSE1 PE=4 SV=1									732.983	1515.21	1796.78	4053.49	34.7191	20.7041	2367.63	115.554
tr|A0A452EFK1|A0A452EFK1_CAPHI	14	4	846.44	0.253924	0.286163	3.98356	0.187444	Control	AF samples	104506	Uncharacterized protein OS=Capra hircus OX=9925 GN=LOC102182159 PE=3 SV=1									3365.09	3893.89	7260.63	2394.94	1757.63	12927	4586.68	177.949
tr|A0A0A7MD22|A0A0A7MD22_CAPHI;tr|A0A452FS20|A0A452FS20_CAPHI	1	1	83.54	0.254184	0.286163	1.88911	0.187273	Control	AF samples	22096.6	PYD and CARD domain containing OS=Capra hircus OX=9925 GN=PYCARD PE=2 SV=1									8905.04	7600.97	15209.2	5027.72	1828.58	3099.73	38338.3	546.38
tr|A0A452ECP7|A0A452ECP7_CAPHI	7	4	399.22	0.254614	0.286163	8.25899	0.186991	Control	AF samples	29459.4	Carbonic anhydrase OS=Capra hircus OX=9925 GN=CA3 PE=3 SV=1									17415.3	7805.01	10075.1	17596.1	2497.86	15816.5	10258.6	19320.7
tr|A0A452F5D8|A0A452F5D8_CAPHI	26	1	1711.07	0.254851	0.286163	9.15737	0.186835	AF samples	Control	46587.8	2-phospho-D-glycerate hydro-lyase OS=Capra hircus OX=9925 GN=ENO2 PE=3 SV=1									14076.5	15156	9913.34	262137	3419.55	2085.86	15367.4	182.327
tr|A0A452F1G2|A0A452F1G2_CAPHI;tr|A0A452F1I4|A0A452F1I4_CAPHI;tr|A0A452F1W3|A0A452F1W3_CAPHI	2	1	78.25	0.25509	0.286163	4.37418	0.186678	Control	AF samples	134213	Uncharacterized protein OS=Capra hircus OX=9925 GN=THBS1 PE=3 SV=1									4116.7	0	1631.68	2742.93	749.824	6167.82	929.713	555.587
tr|A0A452FLZ7|A0A452FLZ7_CAPHI;tr|A0A452FMJ4|A0A452FMJ4_CAPHI;tr|A0A452FMJ8|A0A452FMJ8_CAPHI	2	1	77.49	0.255106	0.286163	3.50701	0.186668	AF samples	Control	134950	PDZ domain-containing protein OS=Capra hircus OX=9925 GN=SYNPO2 PE=4 SV=1									7078.42	7558.54	13786.2	55304.5	635.735	3055.5	13632.9	0
tr|A0A452G5L0|A0A452G5L0_CAPHI;tr|A0A452G5N9|A0A452G5N9_CAPHI	9	3	408.89	0.255701	0.286557	1.84395	0.18628	AF samples	Control	60042.2	Carboxylic ester hydrolase OS=Capra hircus OX=9925 GN=LOC102188340 PE=3 SV=1									13203.9	20892.3	15026.4	39535	2607.78	1264.27	17415.4	1020.4
tr|A0A452ED04|A0A452ED04_CAPHI	1	1	64.45	0.256088	0.286717	1.78494	0.186028	Control	AF samples	8458.99	Small nuclear ribonucleoprotein G OS=Capra hircus OX=9925 PE=3 SV=1									10317.4	10832.7	14132.1	6510.53	4046.74	8430.29	18091.3	326.32
tr|A0A452F853|A0A452F853_CAPHI	12	6	839.31	0.257308	0.28781	3.26973	0.185237	Control	AF samples	24938.3	Ubiquitin carboxyl-terminal hydrolase OS=Capra hircus OX=9925 GN=UCHL1 PE=3 SV=1									34922.9	10173.8	16578.2	6508.3	3159.61	4829.96	25615.6	8169.56
tr|A0A452G541|A0A452G541_CAPHI	1	1	33.05	0.258027	0.288077	1.67853	0.184773	Control	AF samples	25206.1	Uncharacterized protein OS=Capra hircus OX=9925 GN=TCEAL4 PE=4 SV=1									4581.19	1437.68	2136.65	3397.98	673.068	1008.52	10330	177.388
tr|A0A452E9Q9|A0A452E9Q9_CAPHI	11	5	582.44	0.258036	0.288077	1.13133	0.184767	AF samples	Control	47799.1	COP9 signalosome complex subunit 3 OS=Capra hircus OX=9925 GN=COPS3 PE=3 SV=1									70669.9	58934.1	63608.8	47769	10849.9	11954.5	72314.7	2685.6
tr|A0A452EYN6|A0A452EYN6_CAPHI;tr|A0A452EZ21|A0A452EZ21_CAPHI	15	7	779.71	0.258375	0.288181	1.6584	0.18455	Control	AF samples	105886	26S proteasome non-ATPase regulatory subunit 1 OS=Capra hircus OX=9925 GN=PSMD1 PE=3 SV=1									38714.8	41723.2	41863.3	42340.3	9038.16	19739.9	39622.4	6502.26
tr|A0A452F3N4|A0A452F3N4_CAPHI	9	5	433.28	0.258636	0.2882	3.2381	0.184382	AF samples	Control	23089.2	Clathrin light chain OS=Capra hircus OX=9925 GN=CLTB PE=3 SV=1									20694.6	22889.6	20813.4	144155	988.262	2710.66	40586.1	1118
tr|A0A452F8A8|A0A452F8A8_CAPHI	4	2	160.27	0.25921	0.288565	1.71366	0.184015	AF samples	Control	20684	Uncharacterized protein OS=Capra hircus OX=9925 GN=CDNF PE=3 SV=1									4815.33	12549.7	11712.9	16656.3	1627.14	1385.71	9311.02	364.585
tr|A0A452EW27|A0A452EW27_CAPHI;tr|A0A452EW49|A0A452EW49_CAPHI	31	13	1989.7	0.260068	0.289247	1.38468	0.183468	AF samples	Control	77608.4	Uncharacterized protein OS=Capra hircus OX=9925 GN=LOC102172488 PE=3 SV=1									240713	216949	115035	120568	5304.39	1331.6	283072	10394.1
tr|A0A452DS77|A0A452DS77_CAPHI;tr|A0A452G546|A0A452G546_CAPHI	3	2	106.09	0.260677	0.2894	1.63254	0.183081	Control	AF samples	36748	DUF1394 domain-containing protein OS=Capra hircus OX=9925 GN=FAM49B PE=3 SV=1									9927.54	4977.99	16215.7	3923.68	1972.54	1846.05	24497.5	802.781
tr|A0A452DSP1|A0A452DSP1_CAPHI	27	12	1518.47	0.260697	0.2894	1.23252	0.183069	AF samples	Control	55981.1	Ubiquitin carboxyl-terminal hydrolase OS=Capra hircus OX=9925 GN=USP14 PE=3 SV=1									251288	285128	321359	213134	28190.7	71266	309704	9064.93
tr|A0A452ECQ2|A0A452ECQ2_CAPHI;tr|A0A452ED69|A0A452ED69_CAPHI	24	9	1111.8	0.261357	0.289652	1.13867	0.182651	AF samples	Control	139700	Tripeptidyl-peptidase 2 OS=Capra hircus OX=9925 GN=TPP2 PE=4 SV=1									30788.1	37763.6	43171.3	27566.9	7097.96	9255.18	23981.6	1727.42
tr|A0A452EYS8|A0A452EYS8_CAPHI	22	10	1567.69	0.261417	0.289652	2.1142	0.182614	Control	AF samples	32343.3	Prohibitin OS=Capra hircus OX=9925 GN=PHB2 PE=3 SV=1									140661	100281	139525	43294.1	64419.4	109410	78802.3	4991.44
tr|A0A452EFR2|A0A452EFR2_CAPHI	8	6	293.63	0.261879	0.289704	2.06673	0.182322	AF samples	Control	107488	Protein phosphatase 1 regulatory subunit OS=Capra hircus OX=9925 GN=PPP1R12B PE=4 SV=1									3496.46	12781	8145.42	17342.7	1332.13	1262.9	6618.2	257.04
tr|A0A452FJ61|A0A452FJ61_CAPHI	11	4	462.12	0.261956	0.289704	2.01273	0.182274	Control	AF samples	43690	NAD(P)(+)--arginine ADP-ribosyltransferase OS=Capra hircus OX=9925 GN=ART3 PE=3 SV=1									18301.4	12757.1	30752.4	12517.8	5948.78	21725	23395.5	760.536
tr|A0A452FUE4|A0A452FUE4_CAPHI	48	9	3227.51	0.262268	0.289776	1.86948	0.182078	Control	AF samples	27003.4	Glutathione transferase OS=Capra hircus OX=9925 GN=LOC102189813 PE=3 SV=1									251089	477472	454707	521189	121849	89902.6	737363	89200.1
tr|A0A452F8B4|A0A452F8B4_CAPHI	17	11	1176.99	0.262874	0.289872	2.22333	0.181698	AF samples	Control	10828.4	Cytochrome c oxidase subunit OS=Capra hircus OX=9925 GN=COX6A2 PE=3 SV=1									107180	137146	160171	485600	36940.2	38553.4	89602.2	3034.99
tr|A0A452EQU0|A0A452EQU0_CAPHI	1	1	46.06	0.263089	0.289872	2.03499	0.181563	Control	AF samples	35462.5	GATOR complex protein SEC13 OS=Capra hircus OX=9925 GN=SEC13 PE=3 SV=1									1510.31	5454.76	8242.25	1099.95	1926.03	2938.51	1796.22	517.635
tr|A0A452E356|A0A452E356_CAPHI	14	9	821.47	0.263093	0.289872	1.28167	0.181561	AF samples	Control	49544	AAA domain-containing protein OS=Capra hircus OX=9925 GN=PSMC3 PE=3 SV=1									70747.5	80409.2	91864.4	85470.9	8022.02	19608.7	93386.5	3193.77
tr|A0A452EUA9|A0A452EUA9_CAPHI	6	1	469.2	0.263508	0.290058	1.29435	0.181302	Control	AF samples	30037.6	Inositol-1-monophosphatase OS=Capra hircus OX=9925 GN=IMPA1 PE=3 SV=1									42275.2	23355.6	33434.6	12327.7	7617.26	7052.71	32990.9	2516.19
tr|A0A452F096|A0A452F096_CAPHI	14	5	1059.26	0.26466	0.290432	1.31616	0.180586	AF samples	Control	9720.25	Complex III subunit 8 OS=Capra hircus OX=9925 GN=UQCRQ PE=3 SV=1									455561	642873	757355	675299	167908	161069	347086	15818.8
tr|A0A452F5H0|A0A452F5H0_CAPHI;tr|A0A452F5P7|A0A452F5P7_CAPHI;tr|A0A452F5R9|A0A452F5R9_CAPHI;tr|A0A452F5V4|A0A452F5V4_CAPHI	1	1	22.21	0.264723	0.290432	4.15692	0.180547	AF samples	Control	83290.3	Non-specific serine/threonine protein kinase OS=Capra hircus OX=9925 GN=MARK3 PE=3 SV=1									439.462	2418.61	1807.73	13194.6	123.577	232.824	3831.01	0
tr|A0A452G2Z1|A0A452G2Z1_CAPHI	5	1	246.03	0.26498	0.290432	74.889	0.180388	Control	AF samples	46051.9	Uncharacterized protein OS=Capra hircus OX=9925 GN=RPL3 PE=3 SV=1									0	0	0	39.2549	0	434.678	2153.33	0
tr|A0A452DP89|A0A452DP89_CAPHI	3	1	104.11	0.265304	0.290432	3.00346	0.180187	Control	AF samples	39513.1	Fructose-bisphosphate aldolase OS=Capra hircus OX=9925 GN=ALDOB PE=3 SV=1									7235.42	1768.41	6968.89	1929.26	2369.36	2420.23	1834.72	1566.44
tr|A0A452EC85|A0A452EC85_CAPHI	4	4	183.21	0.265505	0.290432	12.393	0.180063	Control	AF samples	41696.4	LamGL domain-containing protein OS=Capra hircus OX=9925 GN=PTX3 PE=4 SV=1									1870.03	222.583	713.996	1321.65	172.358	7968.2	22313.1	19.4281
tr|A0A452E691|A0A452E691_CAPHI;tr|A0A452EER2|A0A452EER2_CAPHI	19	1	1098.5	0.265598	0.290432	2.50147	0.180006	Control	AF samples	13950.2	Histone H2B OS=Capra hircus OX=9925 GN=LOC102186170 PE=3 SV=1									9375.71	8982.81	12038	6685.36	4776.13	14098.7	12145.7	294.616
tr|A0A452DUW4|A0A452DUW4_CAPHI;tr|A0A452DXC5|A0A452DXC5_CAPHI;tr|A0A452DZ62|A0A452DZ62_CAPHI;tr|A0A452E068|A0A452E068_CAPHI;tr|A0A452E1V4|A0A452E1V4_CAPHI	19	1	1072.98	0.265598	0.290432	2.50147	0.180006	Control	AF samples	13920.2	Histone H2B OS=Capra hircus OX=9925 GN=H2BC18 PE=3 SV=1									15166	14530.4	19472.4	10814.1	7725.78	22805.8	19646.6	476.565
tr|A0A452DLE1|A0A452DLE1_CAPHI	49	3	3473.3	0.265823	0.290432	1.35297	0.179867	Control	AF samples	61587.3	Glutamate dehydrogenase (NAD(P)(+)) OS=Capra hircus OX=9925 GN=GLUD1 PE=3 SV=1									35383.6	28755.2	32524.3	44660.5	12978.8	15517.6	28734.9	2951.1
tr|A0A452FYG8|A0A452FYG8_CAPHI	6	3	282.99	0.267526	0.292021	1.57126	0.178824	Control	AF samples	119528	Importin N-terminal domain-containing protein OS=Capra hircus OX=9925 GN=IPO7 PE=4 SV=1									9493.49	5064.3	9295.92	664.837	1187.05	2778.31	8654.74	615.95
tr|A0A452FNU8|A0A452FNU8_CAPHI	6	3	270.99	0.26909	0.292937	1.35828	0.177875	AF samples	Control	33131.7	NIPSNAP domain-containing protein OS=Capra hircus OX=9925 GN=NIPSNAP1 PE=3 SV=1									28689.3	19637	17237	20891.8	3234.8	5558.17	23821.9	363.362
tr|A0A452EYE8|A0A452EYE8_CAPHI	101	3	7091.91	0.26931	0.292937	3.01818	0.177742	AF samples	Control	65297.1	Uncharacterized protein OS=Capra hircus OX=9925 GN=HSPA8 PE=3 SV=1									70042.1	105263	60397.7	445163	5418.82	11434.6	131059	3545.21
tr|A0A452EJT8|A0A452EJT8_CAPHI	21	4	1314.87	0.269314	0.292937	1.30536	0.177739	AF samples	Control	57938.3	T-complex protein 1 subunit delta OS=Capra hircus OX=9925 GN=CCT4 PE=3 SV=1									67481.7	49564.1	36033.8	43611.7	6308.89	8442.49	57513.7	1993.51
tr|A0A452G3G9|A0A452G3G9_CAPHI;tr|A0A452G3J9|A0A452G3J9_CAPHI	1	1	57.07	0.26936	0.292937	2.12221	0.177712	Control	AF samples	34981.3	Probable tRNA N6-adenosine threonylcarbamoyltransferase OS=Capra hircus OX=9925 GN=OSGEP PE=3 SV=1									980.749	2806.47	10443.5	0	442.921	1475.25	3403.35	831.052
tr|A0A452EV50|A0A452EV50_CAPHI	32	4	1766.55	0.271548	0.294809	2.46106	0.176399	Control	AF samples	72209.1	Uncharacterized protein OS=Capra hircus OX=9925 PE=4 SV=1									14187	8265.77	6704.82	5233.77	5362.15	12335.4	8330.2	306.116
tr|A0A452FVR1|A0A452FVR1_CAPHI;tr|A0A452FW63|A0A452FW63_CAPHI	11	6	571.53	0.271583	0.294809	1.15787	0.176378	Control	AF samples	49857.7	Uncharacterized protein OS=Capra hircus OX=9925 GN=ACOT9 PE=4 SV=1									41803.7	36587.9	51443.1	37365.6	9479.68	13164.2	45179.9	3117.22
tr|A0A452FUV9|A0A452FUV9_CAPHI	27	11	1220.69	0.272258	0.29527	1.22791	0.175976	AF samples	Control	124004	Integrin_alpha2 domain-containing protein OS=Capra hircus OX=9925 GN=ITGA7 PE=3 SV=1									78966.5	88655.5	103495	61767.9	16612.2	29774.3	42526.9	2267.63
tr|A0A452EAK6|A0A452EAK6_CAPHI;tr|A0A452EB03|A0A452EB03_CAPHI;tr|A0A452EB10|A0A452EB10_CAPHI	70	22	5109.1	0.273812	0.296682	1.13582	0.175057	Control	AF samples	56905.7	Succinyl-CoA:3-ketoacid-coenzyme A transferase OS=Capra hircus OX=9925 GN=OXCT1 PE=3 SV=1									736797	613652	734086	451713	139086	220245	674192	40016.9
tr|A0A452FR38|A0A452FR38_CAPHI	7	3	480.82	0.274297	0.296933	1.53929	0.174772	Control	AF samples	23555.3	60S ribosomal protein L12 OS=Capra hircus OX=9925 GN=RPL12 PE=3 SV=1									3299.39	3055.19	3108.99	7849.53	2112.56	3084.73	4206.95	219.574
tr|A0A452FCT8|A0A452FCT8_CAPHI	3	3	128.33	0.274606	0.296995	1.45323	0.174591	AF samples	Control	97241.9	Ubiquitin carboxyl-terminal hydrolase OS=Capra hircus OX=9925 GN=USP13 PE=3 SV=1									6594.83	9503.03	11744.2	11831.8	1873.48	3539.71	5222.59	83.7249
tr|A0A452G6D2|A0A452G6D2_CAPHI	30	14	1891.79	0.27546	0.297254	1.31919	0.174091	AF samples	Control	51980.7	6-phosphogluconate dehydrogenase, decarboxylating OS=Capra hircus OX=9925 GN=PGD PE=3 SV=1									351061	243467	240861	188639	10449.5	21053.7	454641	10919.5
tr|A0A452G8R8|A0A452G8R8_CAPHI;tr|A0A452G8S3|A0A452G8S3_CAPHI	4	2	147.98	0.275603	0.297254	1.27064	0.174008	Control	AF samples	45169.3	Endophilin-B1 OS=Capra hircus OX=9925 GN=SH3GLB1 PE=4 SV=1									9372.48	9678.29	13119.2	12829.5	2738.05	4685.27	11253.8	940.883
tr|A0A452FQV0|A0A452FQV0_CAPHI	8	4	457.05	0.275604	0.297254	1.35172	0.174007	Control	AF samples	23652.4	RanBD1 domain-containing protein OS=Capra hircus OX=9925 GN=RANBP1 PE=4 SV=1									81167.9	57172.9	71598.3	61770.7	15687.8	23614.4	68698	7604.97
tr|A0A452EGV3|A0A452EGV3_CAPHI;tr|A0A452EGV8|A0A452EGV8_CAPHI	1	1	41.26	0.276478	0.297925	1.80599	0.173498	AF samples	Control	40197.8	Tryptophanyl-tRNA synthetase OS=Capra hircus OX=9925 GN=WARS2 PE=3 SV=1									28357.8	12164.8	16418	3902.64	981.289	2940.54	12373.4	248.92
tr|A0A452E684|A0A452E684_CAPHI;tr|A0A452E692|A0A452E692_CAPHI	1	1	74.9	0.276884	0.29797	1.876	0.173263	Control	AF samples	38652.5	Uncharacterized protein OS=Capra hircus OX=9925 GN=RCN3 PE=4 SV=1									19388.9	14338.9	15230.7	19854.6	4167.06	3317.82	45026.5	3072.86
tr|A0A452FPC7|A0A452FPC7_CAPHI;tr|A0A452FPD1|A0A452FPD1_CAPHI	2	2	119.68	0.277027	0.29797	1.1822	0.17318	Control	AF samples	68607.7	Uncharacterized protein OS=Capra hircus OX=9925 GN=TRIP10 PE=3 SV=1									5135.3	4720.52	4903.58	4768.7	1817.12	1615.39	4888.12	255.73
tr|A0A452EN82|A0A452EN82_CAPHI	214	79	13915.5	0.278051	0.298506	2.09835	0.172589	Control	AF samples	60792.1	ATP synthase subunit alpha OS=Capra hircus OX=9925 GN=ATP5F1A PE=3 SV=1									5.35365e+06	4.97208e+06	6.0277e+06	2.58314e+06	3.15004e+06	4.6039e+06	3.01079e+06	258021
tr|A0A452EMJ7|A0A452EMJ7_CAPHI	1	1	57.28	0.278405	0.298506	1.31413	0.172386	AF samples	Control	63299.4	Alpha/beta hydrolase domain-containing protein 16A OS=Capra hircus OX=9925 GN=ABHD16A PE=3 SV=1									6129.97	5286.42	9850.8	4978.48	1939.23	521.606	4077.9	294.516
tr|A0A452FZ28|A0A452FZ28_CAPHI	9	7	401.85	0.27859	0.298506	1.22404	0.17228	AF samples	Control	46192.2	Uncharacterized protein OS=Capra hircus OX=9925 GN=TXNDC5 PE=4 SV=1									78235.3	65218.3	85860.9	73672.9	8573.5	16784.8	69713.5	4265.75
tr|A0A452FEG1|A0A452FEG1_CAPHI	3	2	204.6	0.278693	0.298506	1.35225	0.172221	Control	AF samples	55793.8	CYTOSOL_AP domain-containing protein OS=Capra hircus OX=9925 GN=NPEPL1 PE=3 SV=1									17319.5	27272.4	13471.3	7413.22	5879.32	5428.92	13355.7	1473.96
tr|A0A452DL82|A0A452DL82_CAPHI	32	15	2126.11	0.278793	0.298506	1.28571	0.172163	Control	AF samples	53963.2	Annexin OS=Capra hircus OX=9925 GN=ANXA11 PE=3 SV=1									94070.5	90458.9	67491.8	108580	28723.6	29816.6	86242.5	8471.88
tr|A0A452FGR4|A0A452FGR4_CAPHI	1	1	37.67	0.279559	0.298811	1.2905	0.171725	Control	AF samples	30337.3	Proteasome inhibitor PI31 subunit OS=Capra hircus OX=9925 GN=PSMF1 PE=3 SV=1									24954	15320	24763	10744.2	6241.31	4000.83	22343.7	1673.22
tr|A0A452FTL9|A0A452FTL9_CAPHI	16	9	1077.65	0.279586	0.298811	1.47294	0.171709	AF samples	Control	27156.2	MSP domain-containing protein OS=Capra hircus OX=9925 GN=VAPB PE=3 SV=1									241521	255541	149570	333654	48137.4	53487.7	131659	8725.77
tr|A0A452E729|A0A452E729_CAPHI;tr|A0A452E7C1|A0A452E7C1_CAPHI	28	10	1123.83	0.280306	0.299308	1.86367	0.171299	Control	AF samples	245332	Spectrin beta chain OS=Capra hircus OX=9925 GN=SPTB PE=3 SV=1									8346.1	16330.2	10442	21337.6	9065.83	8955.39	7585.68	1677.52
tr|A0A452EK22|A0A452EK22_CAPHI;tr|A0A452EK45|A0A452EK45_CAPHI;tr|A0A452EK60|A0A452EK60_CAPHI	87	48	7369.64	0.281062	0.299395	2.5236	0.170871	Control	AF samples	119678	Uncharacterized protein OS=Capra hircus OX=9925 GN=CP PE=3 SV=1									611067	397382	672456	318373	75806.5	120667	1.64359e+06	132671
tr|A0A452DNR6|A0A452DNR6_CAPHI	10	7	429.34	0.28112	0.299395	1.48743	0.170838	Control	AF samples	46506.6	Collagen-binding protein OS=Capra hircus OX=9925 GN=SERPINH1 PE=3 SV=1									16045.3	13548.5	16015.1	19227.7	3110.26	5571.85	23144.8	2201.72
tr|A0A452G5R1|A0A452G5R1_CAPHI;tr|A0A452G5R6|A0A452G5R6_CAPHI	25	6	1462.71	0.281151	0.299395	4.8001	0.17082	Control	AF samples	44658	Haptoglobin OS=Capra hircus OX=9925 GN=LOC102176354 PE=4 SV=1									16853.8	6399.6	97.3226	3029.73	1654.79	9517.07	84104.4	79.9723
tr|A0A452EY11|A0A452EY11_CAPHI;tr|A0A452EY41|A0A452EY41_CAPHI;tr|A0A452EY84|A0A452EY84_CAPHI	2	1	91	0.282031	0.299905	1.4308	0.170323	AF samples	Control	47298	Uncharacterized protein OS=Capra hircus OX=9925 GN=ACTL6A PE=3 SV=1									12446.8	10159	13834.5	5690.15	339.65	2509.95	8946.25	460.037
tr|A0A452EMI0|A0A452EMI0_CAPHI	9	1	439.06	0.282196	0.299905	1.39197	0.17023	AF samples	Control	32339.2	Uncharacterized protein OS=Capra hircus OX=9925 GN=SDR39U1 PE=4 SV=1									21650.1	42102.8	17260.7	28209.2	269.982	2478.69	58501.4	717.979
tr|A0A452DS26|A0A452DS26_CAPHI	7	6	331.52	0.282394	0.299905	1.23838	0.170119	AF samples	Control	28309.3	Thiopurine S-methyltransferase OS=Capra hircus OX=9925 GN=TPMT PE=3 SV=1									44394.8	35877	35587.8	30544.4	3845.53	2376.95	76539.4	1032.74
tr|A0A452EQF0|A0A452EQF0_CAPHI	34	19	2189.93	0.28315	0.300401	1.21828	0.169695	AF samples	Control	29530.8	Cytochrome b-c1 complex subunit Rieske, mitochondrial OS=Capra hircus OX=9925 GN=UQCRFS1 PE=3 SV=1									1.83115e+06	1.78553e+06	2.08376e+06	1.95963e+06	395838	628782	1.30633e+06	55000.5
tr|A0A452F2U7|A0A452F2U7_CAPHI	7	2	480.12	0.283372	0.300401	2.24984	0.169571	Control	AF samples	75054.5	Fibulin-1 OS=Capra hircus OX=9925 GN=FBLN1 PE=3 SV=1									3270.16	2577.09	5165.07	8810.44	1275.1	821.633	14178.3	1332.44
tr|A0A452EWN9|A0A452EWN9_CAPHI;tr|A0A452EWT7|A0A452EWT7_CAPHI	7	4	203.96	0.28387	0.300658	1.16568	0.169293	AF samples	Control	136495	Uncharacterized protein OS=Capra hircus OX=9925 GN=OPLAH PE=3 SV=1									9887.25	9820.52	15592.4	6971.06	2619.1	2371.33	8612.27	371.407
tr|A0A452F0W6|A0A452F0W6_CAPHI	6	4	315.6	0.28515	0.300885	1.93295	0.168581	Control	AF samples	43562.3	Aminomethyltransferase OS=Capra hircus OX=9925 GN=AMT PE=3 SV=1									15063.7	15816.9	21757.5	20527.5	11691.2	13757.2	9625.87	1735.85
tr|A0A452FKQ6|A0A452FKQ6_CAPHI;tr|A0A452FKS5|A0A452FKS5_CAPHI;tr|A0A452FKT0|A0A452FKT0_CAPHI	48	21	3731.16	0.285357	0.300885	1.64053	0.168466	Control	AF samples	36134	Annexin OS=Capra hircus OX=9925 GN=ANXA5 PE=3 SV=1									596004	465198	508425	627490	127078	131287	908419	92738.3
tr|A0A452ERY2|A0A452ERY2_CAPHI	35	13	2550.12	0.285358	0.300885	1.23108	0.168466	AF samples	Control	18736.6	ADF-H domain-containing protein OS=Capra hircus OX=9925 GN=CFL2 PE=3 SV=1									1.67368e+06	1.2786e+06	1.74865e+06	845294	240869	164290	1.2642e+06	80538.8
tr|A0A452G102|A0A452G102_CAPHI;tr|A0A452G1V8|A0A452G1V8_CAPHI	6	3	250.4	0.285785	0.300885	2.53948	0.16823	Control	AF samples	82211.6	Polynucleotide phosphorylase 1 OS=Capra hircus OX=9925 GN=PNPT1 PE=3 SV=1									4950.45	1711.26	4221.41	1104.42	2885.09	3225.33	3382.05	73.2696
tr|A0A452E6T1|A0A452E6T1_CAPHI	2	2	124.59	0.285814	0.300885	1.36558	0.168214	AF samples	Control	15873.8	Uncharacterized protein OS=Capra hircus OX=9925 GN=RPL32 PE=3 SV=1									10208.8	11807.1	15915.1	18331.8	3364.25	3398.05	8863.41	369.742
tr|A0A452EW54|A0A452EW54_CAPHI	19	9	979.91	0.285859	0.300885	1.26739	0.168189	AF samples	Control	110366	Chromosome segregation 1-like protein OS=Capra hircus OX=9925 GN=CSE1L PE=3 SV=1									82501.1	74609.9	84308.3	60866.2	13788.3	18853.6	88936.8	1176.28
tr|A0A452FWA7|A0A452FWA7_CAPHI	14	7	816.81	0.285874	0.300885	1.37427	0.168181	Control	AF samples	28803.2	Sepiapterin reductase OS=Capra hircus OX=9925 GN=SPR PE=3 SV=1									251782	153748	170032	149075	43017.1	42181.3	272134	20392.4
tr|A0A452F1F1|A0A452F1F1_CAPHI	2	1	93.71	0.289062	0.303641	1.3188	0.166436	AF samples	Control	61869.7	Uncharacterized protein OS=Capra hircus OX=9925 GN=PIGS PE=3 SV=1									7636.68	7121.33	9175.22	3060.82	709.64	2872.39	3820.93	105.686
tr|A0A452FUX8|A0A452FUX8_CAPHI;tr|A0A452FVE7|A0A452FVE7_CAPHI;tr|A0A452FVR7|A0A452FVR7_CAPHI	9	2	402.15	0.289229	0.303641	1.26934	0.166345	AF samples	Control	80725.8	Aldolase_II domain-containing protein OS=Capra hircus OX=9925 GN=ADD1 PE=3 SV=1									38186.5	25536.7	30230.6	24102.5	2398.42	5111.12	46273.7	975.118
tr|A0A452F8C5|A0A452F8C5_CAPHI	1	1	24.81	0.289267	0.303641	3.6574	0.166325	Control	AF samples	334360	Uncharacterized protein OS=Capra hircus OX=9925 GN=CSMD1 PE=4 SV=1									20899	7941.03	32187.1	3769.4	28887.9	20276.4	5861.79	881.882
tr|A0A452FPN7|A0A452FPN7_CAPHI	9	4	609.38	0.290695	0.304868	1.59082	0.165554	Control	AF samples	25954.1	Uncharacterized protein OS=Capra hircus OX=9925 GN=GPX3 PE=3 SV=1									90805	61492.3	88474.8	58594.6	16579.8	21305.4	88870.1	12201.1
tr|A0A452FEX5|A0A452FEX5_CAPHI;tr|A0A452FES2|A0A452FES2_CAPHI	71	4	3896.73	0.291198	0.305116	1.52101	0.165283	Control	AF samples	157826	PPR_long domain-containing protein OS=Capra hircus OX=9925 GN=LRPPRC PE=4 SV=1									19207.3	16559.6	23338.1	8221.69	8555.75	8872.8	12495.8	893.165
tr|A0A452EJS4|A0A452EJS4_CAPHI	139	71	7591.55	0.291561	0.305116	2.01879	0.165089	Control	AF samples	181750	Uncharacterized protein OS=Capra hircus OX=9925 GN=MYOM1 PE=4 SV=1									179504	146776	160989	107633	120136	117395	100303	7481.9
tr|Q8WF85|Q8WF85_CAPHI	3	1	156.9	0.29176	0.305116	2.92771	0.164982	AF samples	Control	42825.1	Cytochrome b OS=Capra hircus OX=9925 GN=cytb PE=3 SV=1									244.781	76.8205	32.2638	12.6383	15.771	0.175912	34.0345	1.11439
tr|A0A452EAB1|A0A452EAB1_CAPHI;tr|A0A452EAB6|A0A452EAB6_CAPHI	13	1	723.77	0.292062	0.305116	2.0874	0.164821	AF samples	Control	32044.8	Proteasome subunit alpha type OS=Capra hircus OX=9925 GN=PSMA4 PE=3 SV=1									10406.7	28330.3	1930.19	11286.3	356.939	30.0396	17664.9	365.244
P33048|CASB_CAPHI;tr|A0A452FK23|A0A452FK23_CAPHI	780	98	16657.9	0.292268	0.305116	1.60859	0.164711	AF samples	Control	24865.1	Beta-casein OS=Capra hircus OX=9925 GN=CSN2 PE=2 SV=1									267699	338745	307334	660589	36199.2	35161	356186	21844
tr|A0A452EM24|A0A452EM24_CAPHI	3	3	149.18	0.292487	0.305116	1.47902	0.164594	AF samples	Control	42706	CADG domain-containing protein OS=Capra hircus OX=9925 GN=SGCA PE=3 SV=1									21196.4	21831	30378.2	12905.2	5525.23	5782.68	11543.6	33.7488
tr|A0A452DV54|A0A452DV54_CAPHI	14	6	838.6	0.293985	0.306066	1.24661	0.163799	Control	AF samples	51692.2	Serine/threonine-protein phosphatase 2A 55 kDa regulatory subunit B OS=Capra hircus OX=9925 GN=PPP2R2A PE=3 SV=1									94847.9	46583.5	62686.7	21220.7	13104.7	18741.6	67046.1	4091.5
tr|A0A452F4L3|A0A452F4L3_CAPHI	96	53	6100.26	0.293998	0.306066	1.55536	0.163792	Control	AF samples	66999.2	Fibrinogen alpha chain OS=Capra hircus OX=9925 GN=FGA PE=4 SV=1									1.83266e+06	247294	308057	66438.3	173070	85878	605018	103249
tr|A0A452G4I2|A0A452G4I2_CAPHI	17	9	1599.06	0.294437	0.306066	3.91215	0.16356	AF samples	Control	20204.5	SHSP domain-containing protein OS=Capra hircus OX=9925 GN=HSPB2 PE=3 SV=1									31055.8	35104.2	27878	266560	7554.31	5217.52	45999.1	707.075
tr|A0A452DX27|A0A452DX27_CAPHI	23	2	1178.04	0.294698	0.306066	1.1521	0.163422	AF samples	Control	74077.9	Glutaminase OS=Capra hircus OX=9925 GN=GLS PE=3 SV=1									30152.2	31902.9	34307.4	24743.7	6457.34	8909.77	28139.2	869.287
tr|A0A452DXG4|A0A452DXG4_CAPHI	21	1	1076.11	0.294698	0.306066	1.1521	0.163422	AF samples	Control	66076.9	Glutaminase OS=Capra hircus OX=9925 GN=GLS PE=3 SV=1									22340.9	23638.1	25419.6	18333.6	4784.49	6601.59	20849.4	644.088
tr|A0A452F093|A0A452F093_CAPHI	10	6	594.46	0.296313	0.307472	3.28295	0.162575	Control	AF samples	38210.1	Fructose-bisphosphatase OS=Capra hircus OX=9925 GN=FBP2 PE=3 SV=1									17826.7	11824.4	14376.8	10751.1	4426.6	2682.25	18467.4	6837.99
tr|A0A452EWZ3|A0A452EWZ3_CAPHI	77	29	5652.21	0.29785	0.308794	1.65919	0.161775	Control	AF samples	55029.2	SERPIN domain-containing protein OS=Capra hircus OX=9925 GN=LOC102174166 PE=3 SV=1									1.11801e+06	643170	537706	410844	13590.3	17096.9	4.41481e+06	4385.15
tr|A0A452FU62|A0A452FU62_CAPHI	7	2	399.54	0.298675	0.309352	1.3041	0.161349	Control	AF samples	15524.1	40S ribosomal protein S17 OS=Capra hircus OX=9925 GN=RPS17 PE=3 SV=1									57804.2	58509.6	74441.7	68781.4	16357.3	35708.9	69278.7	3720.93
tr|A0A452FUB4|A0A452FUB4_CAPHI	2	1	59.4	0.298914	0.309352	1.17086	0.161225	Control	AF samples	53311.4	Uncharacterized protein OS=Capra hircus OX=9925 GN=DCTN4 PE=4 SV=1									8711.32	10303.4	11915.1	14837.4	3030.59	3641.82	14684.3	770.318
tr|A0A452F571|A0A452F571_CAPHI	1	1	33.27	0.299532	0.30972	1.14653	0.160907	AF samples	Control	56555.5	D-3-phosphoglycerate dehydrogenase OS=Capra hircus OX=9925 GN=PHGDH PE=3 SV=1									16403.3	8937.73	0	0	325.449	3966.52	3772.72	47.9194
tr|A0A452ELL8|A0A452ELL8_CAPHI	3	1	121.55	0.300161	0.310098	1.39753	0.160584	AF samples	Control	24008.8	Uncharacterized protein OS=Capra hircus OX=9925 GN=DPT PE=3 SV=1									30892.1	27519.2	23551.7	13264.8	4714.9	7034.84	17715.8	166.418
tr|A0A452EYY2|A0A452EYY2_CAPHI;tr|A0A452EZC4|A0A452EZC4_CAPHI	2	1	76.57	0.300821	0.310319	1.24934	0.160247	AF samples	Control	69734.9	Uncharacterized protein OS=Capra hircus OX=9925 GN=FXR1 PE=3 SV=1									12638.7	12979.1	11396.9	12634.5	905.196	1551.77	24175	390.035
tr|A0A452ELZ4|A0A452ELZ4_CAPHI;tr|A0A452EMM8|A0A452EMM8_CAPHI;tr|A0A452EMY6|A0A452EMY6_CAPHI	10	7	436.68	0.301125	0.310319	1.23129	0.160092	AF samples	Control	184133	Uncharacterized protein OS=Capra hircus OX=9925 GN=TNS1 PE=3 SV=1									41368.5	29033.7	36709.2	32264	3639.25	10058.1	33648.7	1437.44
P85297|MFGM_CAPHI	2	1	114.82	0.301167	0.310319	1.26776	0.16007	AF samples	Control	1439.59	Lactadherin (Fragment) OS=Capra hircus OX=9925 GN=MFGE8 PE=1 SV=1									6024.5	6769.6	8987.89	4790.02	1091.38	1788.83	7543.28	103.455
tr|A0A452E6K6|A0A452E6K6_CAPHI	4	2	176.35	0.301529	0.310421	1.32654	0.159886	AF samples	Control	36608.7	C-type lectin domain-containing protein OS=Capra hircus OX=9925 GN=CD209 PE=4 SV=1									12830.6	15456.6	16089	25536.9	808.887	9657.51	5703.54	486.871
tr|A0A452F0E9|A0A452F0E9_CAPHI;tr|A0A452F0H2|A0A452F0H2_CAPHI	2	2	99.08	0.302566	0.310851	1.39503	0.15936	Control	AF samples	28057.3	RRM domain-containing protein OS=Capra hircus OX=9925 GN=ALYREF PE=4 SV=1									13111.7	9284.71	11399.9	11193.4	2580.37	6113.88	20572.5	496.829
tr|A0A452F2X8|A0A452F2X8_CAPHI;tr|A0A452F334|A0A452F334_CAPHI	11	4	446.3	0.302904	0.310851	1.77371	0.159189	Control	AF samples	80777.6	Glycerol-3-phosphate dehydrogenase OS=Capra hircus OX=9925 GN=GPD2 PE=3 SV=1									20779.4	18433.8	21890	8728.16	9272.11	13562	19339.1	565.182
tr|A0A452EC30|A0A452EC30_CAPHI;tr|A0A452ECI1|A0A452ECI1_CAPHI	6	2	203.36	0.302943	0.310851	1.62647	0.159169	Control	AF samples	52037.1	NAD kinase 2, mitochondrial OS=Capra hircus OX=9925 GN=NADK2 PE=3 SV=1									21161.3	12820.9	23591.8	1588.94	6506.43	8156.36	9234.48	1147.66
tr|A0A452DW49|A0A452DW49_CAPHI	15	9	809.12	0.303004	0.310851	1.40845	0.159138	AF samples	Control	44498.9	Branched-chain-amino-acid aminotransferase OS=Capra hircus OX=9925 GN=BCAT2 PE=3 SV=1									182338	173016	144515	263336	21116.5	10599.1	319190	6955.65
tr|A0A452FM11|A0A452FM11_CAPHI	65	5	4752.47	0.304158	0.311607	1.29175	0.158558	Control	AF samples	50017.2	Tubulin beta chain OS=Capra hircus OX=9925 GN=TUBB4B PE=3 SV=1									1.7148e+06	1.60474e+06	2.15768e+06	1.42181e+06	371646	528593	1.87043e+06	180330
tr|A0A452EX21|A0A452EX21_CAPHI	3	1	90.11	0.30427	0.311607	8.63529	0.158501	Control	AF samples	59549.2	Protein kinase domain-containing protein OS=Capra hircus OX=9925 GN=CDK17 PE=4 SV=1									12554.7	4625.28	16704.4	0	34770.1	30636.5	1555.48	175.179
tr|A0A452FXA4|A0A452FXA4_CAPHI;tr|A0A452FXA9|A0A452FXA9_CAPHI	2	1	74.3	0.304891	0.311742	2.43355	0.15819	Control	AF samples	80664	Uncharacterized protein OS=Capra hircus OX=9925 GN=MELTF PE=3 SV=1									11876.4	4697.32	6635.1	3824.73	4692.15	9142.93	5178.63	247.478
tr|A0A452G353|A0A452G353_CAPHI	1	1	27.11	0.304932	0.311742	2.06095	0.15817	Control	AF samples	57305.1	Uncharacterized protein OS=Capra hircus OX=9925 GN=SESN3 PE=3 SV=1									25149.5	5668.48	29203.2	998.385	6270.43	8193.93	5168.59	2720.85
tr|A0A452EQ52|A0A452EQ52_CAPHI	70	35	4692.38	0.305287	0.311834	1.29161	0.157993	AF samples	Control	103039	Uncharacterized protein OS=Capra hircus OX=9925 GN=NIBAN1 PE=3 SV=1									313960	180274	260464	310248	39664.5	59257.7	262335	10454.9
tr|A0A452EN27|A0A452EN27_CAPHI	23	9	1076.85	0.305853	0.312141	2.38467	0.157711	AF samples	Control	46284.8	COP9 signalosome complex subunit 4 OS=Capra hircus OX=9925 GN=COPS4 PE=3 SV=1									63351.4	42317.6	70843.3	249214	12229.3	12278.4	70212.2	1855.27
tr|A0A452DU41|A0A452DU41_CAPHI	4	4	153.4	0.306696	0.312731	1.11939	0.157292	Control	AF samples	22995.1	Uncharacterized protein OS=Capra hircus OX=9925 GN=PPP1R2 PE=3 SV=1									6444.28	4571.34	5338.42	3647.3	1541.04	1180.99	6030.77	283.093
tr|A0A452EIU9|A0A452EIU9_CAPHI	14	7	905.01	0.30888	0.314684	1.34074	0.156216	AF samples	Control	10657.7	Cytochrome b-c1 complex subunit 6 OS=Capra hircus OX=9925 GN=LOC102176290 PE=3 SV=1									1.23501e+06	622042	1.02399e+06	461452	124607	256355	683053	13757.6
tr|A0A452FLQ3|A0A452FLQ3_CAPHI	18	3	903.25	0.310397	0.315421	1.22181	0.155475	Control	AF samples	53691.6	Uncharacterized protein OS=Capra hircus OX=9925 PE=3 SV=1									64460.6	56262.4	64548.1	66149.3	16243	26374.9	57587.7	4570.97
tr|A0A452EYK0|A0A452EYK0_CAPHI	2	1	75.74	0.310517	0.315421	1.50833	0.155417	AF samples	Control	59833.1	Phosphoacetylglucosamine mutase OS=Capra hircus OX=9925 GN=PGM3 PE=3 SV=1									10132.3	15812.4	3757.05	8512.11	0	790.178	18946.2	242.23
tr|A0A452ET78|A0A452ET78_CAPHI	16	6	845.55	0.311491	0.315421	2.16947	0.154945	Control	AF samples	44152.2	SERPIN domain-containing protein OS=Capra hircus OX=9925 GN=LOC102180556 PE=3 SV=1									42049	16446.4	11577.8	10116.8	9519.64	11933.1	81423.2	396.788
tr|A0A452G2N2|A0A452G2N2_CAPHI	10	2	596.15	0.311747	0.315421	2.38831	0.154821	Control	AF samples	37405.7	GlcNAc kinase OS=Capra hircus OX=9925 GN=NAGK PE=3 SV=1									0	1174.9	5482.67	296.297	1420.81	2016.85	1007.47	17.1213
P37714|LYSC2_CAPHI	64	3	1355.45	0.311761	0.315421	1.26535	0.154814	AF samples	Control	14337.1	Lysozyme C-2 OS=Capra hircus OX=9925 PE=1 SV=1									210553	242896	295756	321415	41144.5	43077.3	281077	13628.2
tr|A0A452F3G5|A0A452F3G5_CAPHI;tr|A0A452F3H5|A0A452F3H5_CAPHI	16	7	1160.36	0.311786	0.315421	1.34414	0.154802	AF samples	Control	47923.1	Alcohol dehydrogenase iron-containing protein 1 OS=Capra hircus OX=9925 GN=ADHFE1 PE=3 SV=1									143590	55512.4	105975	62570.9	16280.5	10581.7	89928.9	3856.17
tr|A0A452G9S2|A0A452G9S2_CAPHI	101	1	7304.28	0.312131	0.315421	1.26489	0.154635	AF samples	Control	73535	Dihydropyrimidinase-related protein 2 OS=Capra hircus OX=9925 GN=DPYSL2 PE=3 SV=1									2.68883e+06	3.15287e+06	3.49353e+06	3.45863e+06	297471	646900	2.29394e+06	226038
tr|A0A452G996|A0A452G996_CAPHI	98	1	7301.11	0.312131	0.315421	1.26489	0.154635	AF samples	Control	62277.6	Dihydropyrimidinase-related protein 2 OS=Capra hircus OX=9925 GN=DPYSL2 PE=3 SV=1									229260	268826	297872	294896	25363.5	55157.2	195590	19272.9
tr|A0A452E037|A0A452E037_CAPHI	3	3	136.41	0.31244	0.315421	1.82934	0.154486	Control	AF samples	31636.7	Uncharacterized protein OS=Capra hircus OX=9925 GN=MARCKS PE=3 SV=1									7339.63	5166.43	7745.91	4492.87	1513.42	1188.2	10342.8	1231.61
tr|A0A452EUD9|A0A452EUD9_CAPHI	31	20	1715.05	0.312445	0.315421	1.4335	0.154484	Control	AF samples	29129.9	Carbonic anhydrase OS=Capra hircus OX=9925 GN=CA2 PE=3 SV=1									831603	387088	592133	157297	82115.6	257414	637049	38684.3
tr|A0A452DS19|A0A452DS19_CAPHI	1	1	66	0.312552	0.315421	5.72416	0.154433	Control	AF samples	21108.1	Lipocln_cytosolic_FA-bd_dom domain-containing protein OS=Capra hircus OX=9925 GN=LOC106502686 PE=3 SV=1									920.5	1157.51	1386.05	1312.97	337.4	167.344	3093.59	1177.71
tr|A0A452EQJ4|A0A452EQJ4_CAPHI	324	8	12604.4	0.313393	0.315835	1.4796	0.154029	AF samples	Control	577314	PDZ domain-containing protein OS=Capra hircus OX=9925 GN=AHNAK PE=4 SV=1									149638	128079	143882	273140	19206	31914.1	176625	6570.65
tr|A0A452FD43|A0A452FD43_CAPHI	3	1	135.63	0.31365	0.315835	48	0.153906	Control	AF samples	31258.7	Annexin OS=Capra hircus OX=9925 PE=3 SV=1									339.609	0	51.2748	14.053	1241.83	0	86.7289	683.897
tr|A0A452EB93|A0A452EB93_CAPHI	7	3	328.59	0.313769	0.315835	1.43103	0.153849	AF samples	Control	52533	cGMP-dependent protein kinase OS=Capra hircus OX=9925 GN=PRKG1 PE=3 SV=1									5317.72	7437.18	12336.4	2997.86	631.417	523.09	7059.14	376.419
tr|A0A452FMR4|A0A452FMR4_CAPHI	11	5	432.95	0.314035	0.315835	1.18465	0.153721	Control	AF samples	156721	Collagen IV NC1 domain-containing protein OS=Capra hircus OX=9925 GN=COL4A1 PE=4 SV=1									99601.7	127015	83809.5	83933.3	23388.8	40673.9	116645	5438.5
tr|A0A452FFQ6|A0A452FFQ6_CAPHI	3	1	112.55	0.314553	0.315964	2.05049	0.153474	Control	AF samples	68158.6	Uncharacterized protein OS=Capra hircus OX=9925 GN=ACAD9 PE=3 SV=1									11257.3	12681.4	16525.6	5417.58	6434.32	11966.6	7427.58	557.235
tr|A0A452GA81|A0A452GA81_CAPHI	10	7	459.99	0.314716	0.315964	1.31012	0.153397	AF samples	Control	55226.3	RNA-splicing ligase RtcB homolog OS=Capra hircus OX=9925 GN=RTCB PE=3 SV=1									59307.4	70993.7	80058.4	100150	14609.8	15726.9	87199.2	2124.54
tr|A0A452FQM6|A0A452FQM6_CAPHI	48	20	3268.42	0.314969	0.315964	1.99698	0.153276	Control	AF samples	50619.8	NADH dehydrogenase [ubiquinone] flavoprotein 1, mitochondrial OS=Capra hircus OX=9925 GN=NDUFV1 PE=3 SV=1									442572	369799	491220	233336	283935	293211	199989	25985.9
tr|A0A452FI89|A0A452FI89_CAPHI	3	3	120.49	0.316621	0.317351	1.40876	0.152494	Control	AF samples	104668	Complement component C6 OS=Capra hircus OX=9925 GN=C6 PE=3 SV=1									13855	11707.1	17221.6	12427.3	4146.6	2460.57	30088.7	1152.78
tr|A0A452F797|A0A452F797_CAPHI	2	1	133.89	0.316981	0.317441	2.34444	0.152325	AF samples	Control	13889.4	E3 ubiquitin-protein ligase PPP1R11 OS=Capra hircus OX=9925 GN=PPP1R11 PE=4 SV=1									15778.4	9108.18	2902.36	31067	812.819	0	14905.6	538.913
tr|A0A452DU61|A0A452DU61_CAPHI	22	11	1974.79	0.318187	0.318378	1.35433	0.151759	AF samples	Control	17478.9	SHSP domain-containing protein OS=Capra hircus OX=9925 GN=HSPB6 PE=3 SV=1									1.13187e+06	1.3599e+06	1.83758e+06	2.62887e+06	74366.7	45867.5	1.97595e+06	156307
tr|A0A452FGE9|A0A452FGE9_CAPHI	10	4	510.47	0.318459	0.318379	1.46096	0.151632	AF samples	Control	27484.9	Uncharacterized protein OS=Capra hircus OX=9925 GN=CAVIN3 PE=3 SV=1									4290.33	9090.17	7812.17	11108.4	678.989	1023.68	12364.4	233.451
tr|A0A452EGB1|A0A452EGB1_CAPHI	269	1	16230.7	0.31887	0.318492	1.05593	0.15144	Control	AF samples	41736.8	Uncharacterized protein OS=Capra hircus OX=9925 GN=ACTB PE=3 SV=1									17954.3	14339.2	1757.83	20844.7	635.481	447.335	60511.8	0
tr|A0A452DXG0|A0A452DXG0_CAPHI	69	1	4851.48	0.319233	0.318492	1.24823	0.151271	AF samples	Control	59115	ATP synthase subunit alpha OS=Capra hircus OX=9925 GN=LOC102183240 PE=3 SV=1									23537.8	22807.5	19329.4	20530.6	2269.2	5481.86	32147.1	447.058
tr|A0A452DZH9|A0A452DZH9_CAPHI	20	10	1212.91	0.319383	0.318492	1.12099	0.151201	Control	AF samples	79191.2	Thioredoxin domain-containing protein OS=Capra hircus OX=9925 GN=NHLRC2 PE=4 SV=1									163481	177440	167792	109747	37905.7	36690.3	185613	10858.2
tr|A0A452ECG9|A0A452ECG9_CAPHI;tr|A0A452EC25|A0A452EC25_CAPHI	22	5	1113.12	0.319767	0.318604	1.59003	0.151022	AF samples	Control	102319	Hexokinase OS=Capra hircus OX=9925 GN=HK2 PE=3 SV=1									3481.69	12848.2	14376.7	6986.07	2136.86	1746.87	3987.55	204.045
tr|A0A452F2R0|A0A452F2R0_CAPHI;tr|A0A452F2Z1|A0A452F2Z1_CAPHI	9	2	528.83	0.320512	0.319077	1.59759	0.150677	Control	AF samples	78503.3	Fibulin-1 OS=Capra hircus OX=9925 GN=FBLN1 PE=3 SV=1									28966.3	22141	45047.5	35337.2	10832.3	5118.99	72137.6	4058.25
tr|A0A452G1I8|A0A452G1I8_CAPHI	4	1	160.61	0.321877	0.319745	1.33576	0.150048	Control	AF samples	17258.2	KOW domain-containing protein OS=Capra hircus OX=9925 GN=RPL26 PE=3 SV=1									5532.25	12466.8	14827.3	19086.4	2789.76	4635.85	17786.3	1355.86
tr|A0A452E7S2|A0A452E7S2_CAPHI	4	2	281.48	0.322049	0.319745	2.06976	0.149969	Control	AF samples	21876.4	60S ribosomal protein L9 OS=Capra hircus OX=9925 GN=RPL9 PE=3 SV=1									8722.46	6834.86	11194.4	193.867	3217.99	7188.36	7166.59	184.248
tr|A0A452G5S2|A0A452G5S2_CAPHI	7	4	347.31	0.322172	0.319745	2.06651	0.149912	AF samples	Control	21571.4	Uncharacterized protein OS=Capra hircus OX=9925 GN=TMEM126A PE=4 SV=1									7391.18	3577.05	2519.41	12059.3	818.316	1191.93	2794.37	149.892
tr|A0A452DQM6|A0A452DQM6_CAPHI	127	54	8000.62	0.322486	0.319745	1.20746	0.149768	AF samples	Control	60963.6	60 kDa chaperonin OS=Capra hircus OX=9925 GN=HSPD1 PE=3 SV=1									564498	700457	590301	381895	100780	117658	748756	12664.2
tr|A0A452EPB0|A0A452EPB0_CAPHI	12	6	853.2	0.322997	0.319745	1.45012	0.149535	Control	AF samples	37585.3	Aldose 1-epimerase OS=Capra hircus OX=9925 GN=GALM PE=3 SV=1									78063.7	69307.5	65646.2	57945.4	15307.5	19322.7	74967.5	9526.54
tr|A0A452G8Z0|A0A452G8Z0_CAPHI	20	7	1164.55	0.323295	0.319745	1.16909	0.149399	AF samples	Control	53669.4	Adenylyl cyclase-associated protein OS=Capra hircus OX=9925 GN=CAP2 PE=3 SV=1									83627.7	89578	112884	58672.6	24476.4	21511.6	61272.5	2424.72
tr|A0A452DM61|A0A452DM61_CAPHI;tr|A0A452DM65|A0A452DM65_CAPHI;tr|A0A452DM74|A0A452DM74_CAPHI;tr|A0A452DMA2|A0A452DMA2_CAPHI;tr|A0A452DMB5|A0A452DMB5_CAPHI;tr|A0A452DMD4|A0A452DMD4_CAPHI	3	1	61.01	0.324012	0.319745	12.8649	0.149072	AF samples	Control	262331	Calponin-homology (CH) domain-containing protein OS=Capra hircus OX=9925 GN=NAV2 PE=3 SV=1									730.451	1592.65	646.3	32080.8	117.299	125.059	1793.66	36.2977
tr|A0A452FUX6|A0A452FUX6_CAPHI	48	1	3443.69	0.32416	0.319745	2.71351	0.149005	Control	AF samples	104914	Uncharacterized protein OS=Capra hircus OX=9925 GN=ITIH2 PE=3 SV=1									104455	67702.4	109746	55181.8	33598.6	9741.23	174976	28428.4
tr|A0A452FV98|A0A452FV98_CAPHI	51	2	3664.57	0.32416	0.319745	2.71351	0.149005	Control	AF samples	106489	Uncharacterized protein OS=Capra hircus OX=9925 GN=ITIH2 PE=3 SV=1									235072	152362	246980	124185	75612.6	21922.4	393779	63977.3
tr|A0A452FT17|A0A452FT17_CAPHI	16	10	1406.57	0.32431	0.319745	1.28338	0.148936	AF samples	Control	20086.1	NADH dehydrogenase [ubiquinone] 1 alpha subcomplex subunit 8 OS=Capra hircus OX=9925 GN=NDUFA8 PE=3 SV=1									591667	676061	708814	814889	205773	192264	376349	14634.8
tr|A0A452G3P7|A0A452G3P7_CAPHI	10	4	517.72	0.324426	0.319745	1.81227	0.148884	AF samples	Control	40784.8	26S proteasome non-ATPase regulatory subunit 4 OS=Capra hircus OX=9925 GN=PSMD4 PE=3 SV=1									18143.3	13321.5	8710.38	32613.2	2757.87	4299.35	14520.2	94.5551
tr|A0A452FER7|A0A452FER7_CAPHI	3	2	147.8	0.324445	0.319745	1.27102	0.148875	Control	AF samples	33263.7	Anamorsin OS=Capra hircus OX=9925 GN=CIAPIN1 PE=3 SV=1									29801.2	10898.2	17148.5	7250.14	3359.73	7242.98	19445.9	1009.73
tr|A0A452EE38|A0A452EE38_CAPHI	5	2	219.59	0.325111	0.319979	1.39971	0.148573	Control	AF samples	17730.8	Late endosomal/lysosomal adaptor and MAPK and MTOR activator 1 OS=Capra hircus OX=9925 GN=LAMTOR1 PE=3 SV=1									10320.7	19425.6	20223.9	9893.75	7149.95	6070.62	20134.5	516.418
tr|A0A452F654|A0A452F654_CAPHI	101	36	6978.7	0.325225	0.319979	1.25907	0.148522	Control	AF samples	47331.2	Creatine kinase OS=Capra hircus OX=9925 GN=CKMT2 PE=3 SV=1									2.38182e+06	1.47136e+06	3.31908e+06	3.68245e+06	906917	1.18243e+06	2.58813e+06	174012
tr|A0A452FZD6|A0A452FZD6_CAPHI;tr|A0A452FZV2|A0A452FZV2_CAPHI	3	2	105.92	0.325783	0.320106	1.61705	0.14827	AF samples	Control	62810.1	Geranylgeranyl transferase type II subunit alpha OS=Capra hircus OX=9925 GN=RABGGTA PE=3 SV=1									10663.4	10654.2	5081.09	16040.5	2093.4	876.265	11265.2	267.533
tr|A0A452EGJ1|A0A452EGJ1_CAPHI	3	2	117.89	0.325899	0.320106	1.53399	0.148218	Control	AF samples	71004.8	Gamma-ECS OS=Capra hircus OX=9925 GN=GCLC PE=3 SV=1									5121.77	4374.08	3000.1	1556	1208.21	528.056	6973.92	375.953
tr|A0A452EED9|A0A452EED9_CAPHI;tr|A0A452EEP6|A0A452EEP6_CAPHI	3	2	128.95	0.326806	0.320215	2.54431	0.14781	Control	AF samples	35347.6	Metaxin OS=Capra hircus OX=9925 GN=MTX1 PE=3 SV=1									3796.58	3169.19	2658.96	970.691	1751.47	3858.45	1450.74	129.526
Q8SPQ0|CH3L1_CAPHI	174	12	3676.66	0.326822	0.320215	1.38112	0.147802	Control	AF samples	42893.8	Chitinase-3-like protein 1 OS=Capra hircus OX=9925 GN=CHI3L1 PE=1 SV=1									158341	177191	147556	265926	39256.6	49206.8	421875	17154
tr|A0A452FRZ3|A0A452FRZ3_CAPHI	10	5	795.14	0.326827	0.320215	1.48827	0.147801	AF samples	Control	10186.5	Cytochrome c oxidase subunit OS=Capra hircus OX=9925 GN=COX6B1 PE=3 SV=1									257627	308912	334661	595557	70119.6	119404	191184	7042.56
tr|A0A452F2T5|A0A452F2T5_CAPHI	11	2	582.23	0.327539	0.320442	1.87337	0.147482	AF samples	Control	18386.2	Thioredoxin domain-containing protein OS=Capra hircus OX=9925 GN=TXN2 PE=4 SV=1									77839.7	17451.5	13533.5	22214.4	3474.08	4721.01	37646.6	65.1655
tr|A0A452E9L6|A0A452E9L6_CAPHI	11	4	675.04	0.327603	0.320442	1.24544	0.147453	AF samples	Control	34763.8	Uncharacterized protein OS=Capra hircus OX=9925 GN=HSD17B12 PE=3 SV=1									59938.6	48715.5	76538.1	58577.2	14525.9	22303.1	28905.5	1187.87
tr|A0A452EPB9|A0A452EPB9_CAPHI	7	2	524.85	0.329125	0.321664	1.1163	0.146775	Control	AF samples	12473.2	Elongin-C OS=Capra hircus OX=9925 GN=ELOC PE=3 SV=1									219899	188817	205507	182232	51183.8	48684.6	232098	14107
tr|A0A452DZM5|A0A452DZM5_CAPHI	9	5	513.58	0.330093	0.322242	1.15528	0.146347	Control	AF samples	34880.7	Uncharacterized protein OS=Capra hircus OX=9925 GN=PURA PE=3 SV=1									56792.3	57689.4	63096.4	66934	16261.6	23240.6	76900.1	2992.33
tr|A0A452DUI2|A0A452DUI2_CAPHI	47	18	2852.91	0.330264	0.322242	1.20156	0.146271	AF samples	Control	80373	Propanoyl-CoA:carbon dioxide ligase subunit alpha OS=Capra hircus OX=9925 GN=PCCA PE=4 SV=1									181548	144302	184451	131780	34124.2	40278.2	180909	3245.63
tr|A0A452DQ32|A0A452DQ32_CAPHI	13	7	617.99	0.330652	0.322353	1.30212	0.1461	AF samples	Control	43058.4	Gap junction protein OS=Capra hircus OX=9925 GN=GJA1 PE=3 SV=1									22533.6	13874.5	17785.6	24959.7	3804.52	9509.04	3959.39	352.337
tr|A0A452FL06|A0A452FL06_CAPHI	14	4	652.11	0.331049	0.322471	1.15764	0.145926	Control	AF samples	42294.5	Uncharacterized protein OS=Capra hircus OX=9925 GN=ACTR1B PE=3 SV=1									63012.4	55512.9	69897.7	39118.5	11101.3	19950	74762.8	3345.33
tr|A0A452ECJ6|A0A452ECJ6_CAPHI;tr|A0A452ECW8|A0A452ECW8_CAPHI;tr|A0A452EDG1|A0A452EDG1_CAPHI	12	3	352.05	0.331322	0.322471	1.32645	0.145806	AF samples	Control	115856	Uncharacterized protein OS=Capra hircus OX=9925 GN=LNPEP PE=3 SV=1									4892.57	9685.85	9290.8	3444.48	970.39	831.848	9772.18	174.119
tr|D0VEF5|D0VEF5_CAPHI	9	3	452.03	0.331978	0.322617	1.79804	0.145518	AF samples	Control	39150	NADH-ubiquinone oxidoreductase chain 2 OS=Capra hircus OX=9925 GN=ND2 PE=3 SV=1									31984.6	27805	6797.58	8887.89	1979.85	996.815	11540.5	949.19
tr|A0A452G2Y8|A0A452G2Y8_CAPHI	24	11	1557.67	0.33202	0.322617	1.40023	0.1455	Control	AF samples	46533.7	Butyryl-CoA dehydrogenase OS=Capra hircus OX=9925 GN=IVD PE=3 SV=1									376736	288313	364513	98039	124378	106872	192895	20569.6
tr|A0A452F5J4|A0A452F5J4_CAPHI	20	11	1245.3	0.332696	0.323008	1.17501	0.145204	AF samples	Control	38437	15-oxoprostaglandin 13-reductase OS=Capra hircus OX=9925 GN=PTGR2 PE=3 SV=1									592712	498141	559087	354351	69762.6	72448.8	721121	22044.6
tr|A0A452DTV3|A0A452DTV3_CAPHI;tr|A0A452DU19|A0A452DU19_CAPHI	1	1	37.65	0.33416	0.323904	1.241	0.144568	AF samples	Control	36156.7	CN hydrolase domain-containing protein OS=Capra hircus OX=9925 GN=NIT1 PE=3 SV=1									4628.91	7493.84	7210.27	4676.68	1132.45	574.214	7886.04	246.385
tr|A0A2Z4FRD3|A0A2Z4FRD3_CAPHI;tr|A0A452EGS4|A0A452EGS4_CAPHI	3	3	152.76	0.33417	0.323904	6.7268	0.144564	Control	AF samples	46200.2	Protein-serine/threonine kinase OS=Capra hircus OX=9925 GN=PDK4 PE=2 SV=1									3206.86	2495.72	3341.57	1680.59	306.075	15533.7	6690.14	157.803
tr|A0A452F5I1|A0A452F5I1_CAPHI	4	3	221.57	0.334513	0.32397	1.31133	0.144416	AF samples	Control	28179.1	RNA transcription, translation and transport factor protein OS=Capra hircus OX=9925 GN=RTRAF PE=3 SV=1									16311.8	13674	20178.8	23130.3	1998.31	4007.54	26666.8	434.571
tr|A0A452E7V9|A0A452E7V9_CAPHI	2	1	42.98	0.335329	0.324493	2.08586	0.144063	Control	AF samples	519572	Uncharacterized protein OS=Capra hircus OX=9925 GN=DNAH11 PE=3 SV=1									2.45661e+06	1.56984e+06	3.28277e+06	1.31496e+06	1.54089e+06	2.00306e+06	1.16699e+06	116360
tr|A0A452DRB9|A0A452DRB9_CAPHI	34	14	1558.68	0.335984	0.32486	1.77926	0.143782	Control	AF samples	99030	Uncharacterized protein OS=Capra hircus OX=9925 PE=4 SV=1									95658.5	124797	122005	50314.8	53848.8	79630.3	79815	3778.04
tr|A0A452GAB9|A0A452GAB9_CAPHI	6	3	278.49	0.336817	0.325398	1.15652	0.143425	Control	AF samples	23896.9	Ras-related protein Rab-14 OS=Capra hircus OX=9925 GN=RAB14 PE=3 SV=1									51256.2	31212.4	44211	35337.9	14449.4	12403.5	42899.1	2011.19
tr|A0A452G7L4|A0A452G7L4_CAPHI	6	1	277.78	0.337985	0.326078	1.54451	0.142927	Control	AF samples	45655	S-adenosylmethionine synthase OS=Capra hircus OX=9925 GN=MAT2A PE=3 SV=1									6915.64	4000.86	5780.6	1358.61	624.34	2578.05	6257.68	413.651
tr|A0A452EWF9|A0A452EWF9_CAPHI;tr|A0A452EWJ5|A0A452EWJ5_CAPHI	15	9	592.3	0.338075	0.326078	1.3456	0.142888	Control	AF samples	165131	Eukaryotic translation initiation factor 3 subunit A OS=Capra hircus OX=9925 GN=EIF3A PE=3 SV=1									13762.2	12461.3	26487.4	13392.2	4613.89	9473.56	18950.3	715.39
tr|A0A452G707|A0A452G707_CAPHI	88	44	5863.28	0.339081	0.32678	1.23011	0.142462	AF samples	Control	89155.1	MICOS complex subunit MIC60 OS=Capra hircus OX=9925 GN=IMMT PE=3 SV=1									546960	571422	603881	590584	131688	224189	313426	10352
tr|A0A452FEP4|A0A452FEP4_CAPHI;tr|A0A452FEV6|A0A452FEV6_CAPHI	9	2	412.86	0.340949	0.328311	1.11791	0.141675	AF samples	Control	57353.9	W2 domain-containing protein OS=Capra hircus OX=9925 GN=BZW2 PE=3 SV=1									34985.7	35544	29112.9	28828.9	6507.11	7099.23	36123	1396.91
tr|Q6S4N9|Q6S4N9_CAPHI	42	23	3439.72	0.343106	0.328932	1.31314	0.140775	AF samples	Control	14761.9	Fatty acid binding protein 3 OS=Capra hircus OX=9925 GN=H-FABP PE=2 SV=1									932412	1.15997e+06	1.18648e+06	416468	231991	74303.9	745742	39104
tr|A0A452F6I8|A0A452F6I8_CAPHI	11	7	488.54	0.343269	0.328932	1.22618	0.140707	AF samples	Control	64634	5-aminoimidazole-4-carboxamide ribonucleotide formyltransferase OS=Capra hircus OX=9925 GN=ATIC PE=3 SV=1									26901.2	22749.1	23273.7	24635.5	2241.72	3856.73	22177.2	1827.27
P02078|HBBC_CAPHI	1275	143	36115.8	0.343351	0.328932	1.61901	0.140673	Control	AF samples	15751.1	Hemoglobin subunit beta-C OS=Capra hircus OX=9925 GN=HBBC PE=2 SV=2									1.14639e+07	1.86622e+06	9.25751e+06	6.80809e+06	1.93363e+06	1.36697e+06	1.247e+07	1.1513e+06
tr|A0A452F205|A0A452F205_CAPHI;tr|A0A452F2L6|A0A452F2L6_CAPHI;tr|A0A452F2M4|A0A452F2M4_CAPHI	16	3	944.13	0.343452	0.328932	4.25131	0.140631	Control	AF samples	33829.3	Uncharacterized protein OS=Capra hircus OX=9925 GN=SLC25A31 PE=3 SV=1									9101.8	9414.91	13354.4	3266.28	11486.3	21873.7	3527.36	375.53
tr|A0A452E1B4|A0A452E1B4_CAPHI	3	1	83.23	0.343525	0.328932	1.18945	0.140601	Control	AF samples	38293.9	Nuclear distribution protein C homolog OS=Capra hircus OX=9925 GN=NUDC PE=3 SV=1									6768.93	6646.65	11210.4	9456.99	2384.49	3509.02	8530.79	495.658
tr|A0A452EST7|A0A452EST7_CAPHI	12	7	850.58	0.343732	0.328932	1.41952	0.140515	Control	AF samples	28510.7	STAS domain-containing protein OS=Capra hircus OX=9925 GN=HDHD2 PE=3 SV=1									127812	112903	138872	118172	32320.4	44086.4	101446	16041
tr|A0A452FJU7|A0A452FJU7_CAPHI;tr|A0A452FKD5|A0A452FKD5_CAPHI	13	3	538.72	0.343792	0.328932	1.45696	0.140491	Control	AF samples	30623	Uncharacterized protein OS=Capra hircus OX=9925 GN=HNRNPAB PE=4 SV=1									6102.8	3588.17	4471.16	2927.18	780.74	2820.26	6377.44	225.648
tr|A0A452DZ39|A0A452DZ39_CAPHI	8	4	396.37	0.34383	0.328932	1.24829	0.140475	AF samples	Control	33830.7	Uncharacterized protein OS=Capra hircus OX=9925 GN=CRK PE=3 SV=1									16646	21389.9	15553.6	18571.4	1549.93	2198.17	29938	796.297
tr|A0A452DTT6|A0A452DTT6_CAPHI	1	1	47.93	0.34556	0.330178	2.65676	0.139762	Control	AF samples	74452.8	Uncharacterized protein OS=Capra hircus OX=9925 GN=SPARCL1 PE=3 SV=1									839.674	766.995	2407.12	1286.91	0	2782.63	3387.16	0
tr|A0A452F2G4|A0A452F2G4_CAPHI	5	2	235.8	0.345837	0.330178	2.17266	0.139648	AF samples	Control	11102.8	Dynein light chain roadblock OS=Capra hircus OX=9925 GN=DYNLRB1 PE=3 SV=1									10895.2	12054.7	16651.7	57452.5	1784.49	3500.15	25663.6	255.705
tr|A0A452EPZ3|A0A452EPZ3_CAPHI	8	8	354.76	0.346137	0.330178	1.30879	0.139526	AF samples	Control	138336	Coatomer subunit alpha OS=Capra hircus OX=9925 GN=COPA PE=4 SV=1									36051	17148.7	31608.7	27755.8	3242.32	9555.44	29079.9	446.746
tr|A0A452E104|A0A452E104_CAPHI	127	53	9216.31	0.346417	0.330178	1.24581	0.139411	AF samples	Control	44565.7	Phosphoglycerate kinase OS=Capra hircus OX=9925 GN=PGK1 PE=3 SV=1									4.8855e+06	3.24011e+06	2.97453e+06	2.67857e+06	471306	352280	4.67957e+06	168237
tr|A0A452EJX2|A0A452EJX2_CAPHI	3	2	108.53	0.346656	0.330178	3.75622	0.139313	AF samples	Control	25479.8	Reticulon OS=Capra hircus OX=9925 GN=RTN3 PE=4 SV=1									627.736	1454.44	1101.93	8547.1	126.068	198.476	1428.5	52.9957
tr|A0A452FGX6|A0A452FGX6_CAPHI;tr|A0A452FHI6|A0A452FHI6_CAPHI	9	4	400.68	0.34683	0.330178	1.24879	0.139242	AF samples	Control	11999.6	4a-hydroxytetrahydrobiopterin dehydratase OS=Capra hircus OX=9925 GN=PCBD1 PE=3 SV=1									45920.8	33467.3	19403.8	24050.2	1881.88	474.042	41845.2	2536.26
tr|A0A452DZA7|A0A452DZA7_CAPHI	6	2	222.52	0.347258	0.330178	1.26673	0.139068	AF samples	Control	12074.3	Ig-like domain-containing protein OS=Capra hircus OX=9925 PE=4 SV=1									45406.9	1113.39	2482.49	959.715	0	0	20279	935.295
tr|A0A452FIR7|A0A452FIR7_CAPHI	8	5	358.18	0.347426	0.330178	1.41545	0.139	Control	AF samples	37270.9	Uncharacterized protein OS=Capra hircus OX=9925 GN=GLRX3 PE=4 SV=1									13740.6	6248.48	11835.5	5911.87	4362.94	4701.46	7075.57	478.696
tr|A0A452FXM5|A0A452FXM5_CAPHI	62	40	5125.27	0.3479	0.330178	1.70471	0.138807	Control	AF samples	30740.5	Voltage-dependent anion-selective channel protein 1 OS=Capra hircus OX=9925 GN=VDAC1 PE=3 SV=1									932077	882449	1.07868e+06	543292	468448	617695	525819	47445.2
tr|A0A452FE95|A0A452FE95_CAPHI	3	1	161.29	0.347938	0.330178	2.20532	0.138791	Control	AF samples	20252.4	60S ribosomal protein L11 OS=Capra hircus OX=9925 GN=RPL11 PE=3 SV=1									42887.7	11740.1	43008.1	25972.1	9527.29	45299.4	35320.7	1136.56
tr|A0A452FE38|A0A452FE38_CAPHI	25	11	1531.38	0.348377	0.330192	1.37543	0.138613	Control	AF samples	68475.4	H(+)-transporting two-sector ATPase OS=Capra hircus OX=9925 GN=ATP6V1A PE=3 SV=1									924851	980023	584262	425780	144376	168237	1.41159e+06	70138.4
tr|A0A452DR78|A0A452DR78_CAPHI	18	8	992.54	0.348514	0.330192	1.20783	0.138558	Control	AF samples	74351.5	Transforming growth factor-beta-induced protein ig-h3 OS=Capra hircus OX=9925 GN=TGFBI PE=4 SV=1									35335.6	22406.3	47311.7	18343	6633.43	9317.37	33164.1	2541.91
tr|A0A452F1I3|A0A452F1I3_CAPHI	1	1	52.55	0.348887	0.330224	1.09708	0.138407	AF samples	Control	46010.3	Uncharacterized protein OS=Capra hircus OX=9925 GN=DAP3 PE=3 SV=1									2506.33	2929.78	2883.07	3122.15	1220.16	1269.88	758.895	0
tr|A0A452DKU9|A0A452DKU9_CAPHI	218	3	11989.6	0.34939	0.330224	1.26254	0.138204	AF samples	Control	116715	Metavinculin OS=Capra hircus OX=9925 GN=VCL PE=3 SV=1									2.41199e+06	2.17922e+06	2.81532e+06	962718	237768	300931	1.84065e+06	127995
tr|A0A452DLF4|A0A452DLF4_CAPHI	219	2	12002.5	0.34939	0.330224	1.26254	0.138204	AF samples	Control	123864	Metavinculin OS=Capra hircus OX=9925 GN=VCL PE=3 SV=1									394427	356362	460383	157431	38881.7	49210.5	300997	20930.8
tr|A0A452EPD2|A0A452EPD2_CAPHI	4	2	248.74	0.349696	0.330248	4.86176	0.138081	Control	AF samples	26575.9	Mannose-binding protein C OS=Capra hircus OX=9925 GN=MBL2 PE=4 SV=1									1153.7	1644.99	4133.98	931.42	518.029	0	35563.2	0
tr|A0A452F9A0|A0A452F9A0_CAPHI	4	3	228.97	0.350301	0.330554	1.20431	0.137838	Control	AF samples	38452.9	Methylthioribose-1-phosphate isomerase OS=Capra hircus OX=9925 GN=MRI1 PE=3 SV=1									44748.4	35694.3	27529.1	17968.6	7827.13	8098.91	34705	2699.52
tr|A0A452EJD1|A0A452EJD1_CAPHI;tr|A0A452EJU5|A0A452EJU5_CAPHI	12	7	623.29	0.352224	0.331917	1.59957	0.137069	Control	AF samples	34436.5	Uncharacterized protein OS=Capra hircus OX=9925 GN=PGP PE=3 SV=1									67783.9	18510.7	28757.9	10840.1	11622.7	18236.9	14855.9	3150.32
tr|A0A452EL72|A0A452EL72_CAPHI	4	2	171.96	0.35231	0.331917	1.8884	0.137035	AF samples	Control	31594.2	Malectin domain-containing protein OS=Capra hircus OX=9925 GN=MLEC PE=3 SV=1									1581.82	9229.17	3804.02	6476.15	950.941	993.671	730.42	164.588
tr|A0A452DPK1|A0A452DPK1_CAPHI	2	2	59.45	0.353083	0.332195	1.06473	0.136728	Control	AF samples	42468.6	Arm_2 domain-containing protein OS=Capra hircus OX=9925 GN=ARMCX3 PE=3 SV=1									306.613	4489.14	4949.5	3394.24	417.136	3164.71	191.447	0
tr|A0A452E3D3|A0A452E3D3_CAPHI	39	19	2094.72	0.353169	0.332195	1.08782	0.136694	AF samples	Control	126218	Uncharacterized protein OS=Capra hircus OX=9925 GN=PLIN4 PE=3 SV=1									85772.7	62970.4	129232	94283.2	4422.43	2240.97	240331	4473.93
tr|A0A452F4J5|A0A452F4J5_CAPHI	20	8	1356.29	0.354199	0.332568	1.13589	0.136287	AF samples	Control	79957.4	Calcium-activated neutral proteinase 2 OS=Capra hircus OX=9925 GN=CAPN2 PE=3 SV=1									84628.4	64797.9	90270.9	58487.4	12542.8	12298.1	88106.2	3956.95
tr|A0A452FCK2|A0A452FCK2_CAPHI;tr|A0A452FCY5|A0A452FCY5_CAPHI;tr|A0A452FD13|A0A452FD13_CAPHI;tr|A0A452FD67|A0A452FD67_CAPHI;tr|A0A452FDI6|A0A452FDI6_CAPHI	8	4	174.03	0.354487	0.332568	1.32499	0.136173	AF samples	Control	196866	LIM zinc-binding domain-containing protein OS=Capra hircus OX=9925 GN=NRAP PE=4 SV=1									3989.14	2644.14	11111.4	3023.27	664.107	2590.53	1348.06	47.7967
tr|A0A452F0Z7|A0A452F0Z7_CAPHI;tr|A0A452F1I7|A0A452F1I7_CAPHI;tr|A0A452F1J2|A0A452F1J2_CAPHI	9	4	525.12	0.35453	0.332568	1.20722	0.136156	AF samples	Control	74386.6	Uncharacterized protein OS=Capra hircus OX=9925 GN=TTLL12 PE=4 SV=1									50967.9	40147.8	37656.1	36948.3	5425.31	4452.87	65506.7	1854.65
tr|A0A452ESX0|A0A452ESX0_CAPHI;tr|A0A452ERM2|A0A452ERM2_CAPHI	18	10	912.63	0.354761	0.332568	1.25227	0.136065	AF samples	Control	106690	Alanine--tRNA ligase OS=Capra hircus OX=9925 GN=AARS PE=3 SV=1									38660	33746.9	33220.7	19210.1	1827.67	5562.78	36101.7	1771.32
tr|A0A452G990|A0A452G990_CAPHI	28	8	1795.39	0.355504	0.332568	1.49414	0.135773	Control	AF samples	47665.1	AdoHcyase_NAD domain-containing protein OS=Capra hircus OX=9925 GN=AHCY PE=3 SV=1									58961.5	28594	35918	46098.6	11200.2	8142.26	68186.9	5991.21
tr|A0A452G6K6|A0A452G6K6_CAPHI	4	1	228.79	0.355918	0.332568	Infinity	0.135611	AF samples	Control	10332.9	zf-Tim10_DDP domain-containing protein OS=Capra hircus OX=9925 GN=TIMM10 PE=3 SV=1									0	0	0	1131.02	0	0	0	0
tr|A0A452FXS6|A0A452FXS6_CAPHI	1	1	34.84	0.355918	0.332568	Infinity	0.135611	Control	AF samples	57896.5	Uncharacterized protein OS=Capra hircus OX=9925 GN=SNTB2 PE=3 SV=1									0	0	0	0	0	0	0	166.281
tr|A0A452EUS4|A0A452EUS4_CAPHI	16	5	738.43	0.356092	0.332568	1.45395	0.135543	AF samples	Control	45481.4	N-acyl-L-amino-acid amidohydrolase OS=Capra hircus OX=9925 GN=ACY1 PE=3 SV=1									39936.3	35047.9	54887.5	81101.2	3507.88	9195.37	66534.5	2030.29
tr|A0A452ETZ2|A0A452ETZ2_CAPHI	13	9	821.4	0.356109	0.332568	2.13121	0.135536	Control	AF samples	46510.2	ACB domain-containing protein OS=Capra hircus OX=9925 GN=ECI2 PE=4 SV=1									20232.5	43386.4	49062.7	23616.1	24118.7	35696.1	28653.9	1061.64
tr|A0A452DVT8|A0A452DVT8_CAPHI	13	1	307.02	0.356706	0.332861	16.4706	0.135304	Control	AF samples	95289.4	Tr-type G domain-containing protein OS=Capra hircus OX=9925 PE=3 SV=1									157.89	0	0	448.303	59.9842	2.28548	62.7253	594.98
tr|A0A452F948|A0A452F948_CAPHI	2	2	79.15	0.357215	0.333072	1.30111	0.135105	AF samples	Control	35773.4	Calcineurin-like phosphoesterase domain-containing protein 1 OS=Capra hircus OX=9925 GN=CPPED1 PE=3 SV=1									18425.5	13802	28862.2	8725.6	3007.66	1554.68	12225.3	1099.49
tr|A0A452EZZ2|A0A452EZZ2_CAPHI	1	1	39.25	0.358424	0.333748	8.61844	0.134636	Control	AF samples	24992.8	Uncharacterized protein OS=Capra hircus OX=9925 PE=3 SV=1									17206.9	13358.1	10961.3	6291.5	9345.38	2136.48	6357.3	18060.9
tr|A0A452FNC0|A0A452FNC0_CAPHI	17	8	1237.38	0.358508	0.333748	1.21021	0.134604	AF samples	Control	47304.7	Uncharacterized protein OS=Capra hircus OX=9925 GN=SCCPDH PE=4 SV=1									82747.6	68322.2	47679.9	51819	14236.5	17640.4	42296.4	2116.84
tr|A0A452G8K0|A0A452G8K0_CAPHI	5	2	294.11	0.358822	0.333777	3.58443	0.134483	Control	AF samples	20666.2	C1q domain-containing protein OS=Capra hircus OX=9925 GN=LOC102191308 PE=4 SV=1									17747.5	4028.82	202.572	3268.41	754.327	775.753	9342.21	3863.52
tr|A0A452DK32|A0A452DK32_CAPHI	2	2	62.84	0.359227	0.33389	1.71793	0.134326	Control	AF samples	54572.3	Uncharacterized protein OS=Capra hircus OX=9925 GN=F10 PE=4 SV=1									21296.6	3675.79	12186.7	5166.53	4751.15	1141.57	19136.8	1439.72
tr|A0A452EH19|A0A452EH19_CAPHI;tr|A0A452EHA5|A0A452EHA5_CAPHI	6	4	238.81	0.360029	0.334371	1.48986	0.134018	Control	AF samples	83232.5	Uncharacterized protein OS=Capra hircus OX=9925 GN=FOLH1 PE=3 SV=1									7782.79	18286.5	7022.02	8448.43	4685.4	2706.72	7566.33	1315.48
tr|A0A452EM67|A0A452EM67_CAPHI;tr|A0A452EN73|A0A452EN73_CAPHI	54	26	4092.9	0.361211	0.335204	1.38185	0.133565	Control	AF samples	49340.2	Fibrinogen C-terminal domain-containing protein OS=Capra hircus OX=9925 GN=FGG PE=4 SV=1									4.3084e+06	604932	741938	195526	337832	175107	1.63767e+06	209338
tr|A0A452G0U0|A0A452G0U0_CAPHI	5	5	276.41	0.362397	0.335877	1.24792	0.133114	AF samples	Control	56717.7	Target of myb1 like 2 membrane trafficking protein OS=Capra hircus OX=9925 GN=TOM1L2 PE=3 SV=1									34858.6	29452.8	29345.2	40611	7126.63	7344.2	37708.6	893.495
tr|A0A452EXK5|A0A452EXK5_CAPHI	6	1	338.63	0.362536	0.335877	2.01914	0.133061	Control	AF samples	29233.3	Uncharacterized protein OS=Capra hircus OX=9925 GN=LHPP PE=3 SV=1									6979.4	7339.65	6346.34	4880.86	2704.61	1192.74	5870.01	1546.71
tr|A0A452FTM7|A0A452FTM7_CAPHI	4	1	204.82	0.363029	0.335877	1.30452	0.132874	AF samples	Control	10437.7	SH3 domain-binding glutamic acid-rich-like protein OS=Capra hircus OX=9925 GN=SH3BGRL3 PE=3 SV=1									83346.3	87478.6	30211.8	47081.6	2454.68	9666.3	126927	1174.22
tr|A0A452ED36|A0A452ED36_CAPHI	9	1	460.83	0.363199	0.335877	1.38592	0.132809	AF samples	Control	29125.7	B-cell receptor-associated protein OS=Capra hircus OX=9925 GN=BCAP31 PE=3 SV=1									5596.29	6293.4	6621.04	11092.7	872.597	821.123	9764.47	331.54
tr|A0A452ER37|A0A452ER37_CAPHI	26	11	1270.16	0.363363	0.335877	1.88563	0.132747	AF samples	Control	48633.9	26S proteasome AAA-ATPase subunit RPT1 OS=Capra hircus OX=9925 GN=PSMC2 PE=3 SV=1									45775.8	76445.1	59195.4	203178	12008.4	10728.3	113102	1409.21
tr|A0A452F684|A0A452F684_CAPHI	18	10	1397.07	0.364128	0.33632	1.29029	0.132458	Control	AF samples	13778.9	HIT domain-containing protein OS=Capra hircus OX=9925 GN=HINT1 PE=4 SV=1									153880	115852	120122	77899.3	35756.8	34354.8	91907.9	11731.6
tr|A0A452E343|A0A452E343_CAPHI;tr|A0A452E372|A0A452E372_CAPHI	3	2	188.53	0.364838	0.336712	1.78558	0.132191	AF samples	Control	59013.2	Uncharacterized protein OS=Capra hircus OX=9925 GN=CYP4B1 PE=3 SV=1									6509.15	10979.6	41367.3	4876.97	4529.3	743.3	3026.99	436.278
tr|A0A452G289|A0A452G289_CAPHI	2	2	89.82	0.365301	0.336875	1.33776	0.132017	AF samples	Control	37589.9	Peptidylprolyl isomerase OS=Capra hircus OX=9925 GN=AIP PE=4 SV=1									4359.46	2274.6	3193.63	3775.06	648.289	936.417	4295.88	0
tr|A0A452ELT4|A0A452ELT4_CAPHI	3	2	97.3	0.36599	0.337209	3.45131	0.13176	Control	AF samples	27444.5	Peptidase S1 domain-containing protein OS=Capra hircus OX=9925 GN=PRTN3 PE=4 SV=1									4918.14	1278.08	673.646	602.597	1232.68	1507.65	14505.2	14.3349
tr|A0A452EDY8|A0A452EDY8_CAPHI	10	4	724.99	0.366237	0.337209	1.23998	0.131668	Control	AF samples	18273.3	Peptidyl-prolyl cis-trans isomerase OS=Capra hircus OX=9925 GN=PIN1 PE=4 SV=1									132266	101072	118798	71691.4	44072.4	32682.8	82586.3	6751.27
tr|A0A452F9S7|A0A452F9S7_CAPHI;tr|A0A452F9T0|A0A452F9T0_CAPHI	11	2	426.1	0.367218	0.337848	21.674	0.131302	Control	AF samples	41336.2	Ig-like domain-containing protein OS=Capra hircus OX=9925 GN=LOC102181202 PE=3 SV=1									378.832	365.224	193.694	575.358	8127.81	122.308	142.997	43.4658
tr|A0A452F378|A0A452F378_CAPHI	33	6	2013.34	0.36826	0.338542	2.12621	0.130916	Control	AF samples	84625.4	Amine oxidase OS=Capra hircus OX=9925 GN=LOC102169793 PE=3 SV=1									114947	38050.7	58103.2	53842.2	11025.8	12058.1	177546	15515.9
tr|A0A452FDF4|A0A452FDF4_CAPHI	3	1	128.57	0.368817	0.338789	1.24222	0.13071	AF samples	Control	40747.1	AAA domain-containing protein OS=Capra hircus OX=9925 GN=ATAD1 PE=3 SV=1									8200.83	7941.11	12293.2	6829.89	2084.99	3153.69	7585.14	0
tr|A0A452E7A8|A0A452E7A8_CAPHI	3	1	127.45	0.369152	0.338833	1.4396	0.130586	AF samples	Control	19720.2	2Fe-2S ferredoxin-type domain-containing protein OS=Capra hircus OX=9925 GN=FDX1 PE=4 SV=1									15869.6	13515.4	11259.9	2775.2	1914.89	4170.82	1403.88	179.703
tr|A0A452FTN4|A0A452FTN4_CAPHI	13	8	755.99	0.369664	0.339038	1.38575	0.130398	Control	AF samples	40462.8	Phosphoserine aminotransferase OS=Capra hircus OX=9925 GN=PSAT1 PE=3 SV=1									21732.1	15534.3	27336.6	4603.39	9494.8	3708.68	18509.4	987.614
tr|A0A452EKW5|A0A452EKW5_CAPHI	10	2	188.19	0.370398	0.339447	1.2327	0.130128	Control	AF samples	771368	SH3 domain-containing protein OS=Capra hircus OX=9925 GN=NEB PE=4 SV=1									460.578	773.018	1045	4082.7	291.545	336.133	2867.33	192.345
tr|A0A452FNV6|A0A452FNV6_CAPHI	3	3	111.56	0.371024	0.339756	1.33765	0.129899	AF samples	Control	61736.9	Uncharacterized protein OS=Capra hircus OX=9925 GN=FAM114A1 PE=3 SV=1									9130.31	9363.11	12431.6	17300.9	1497.93	1557.91	18610.2	399.175
tr|A0A452G5C8|A0A452G5C8_CAPHI	5	2	427.66	0.373771	0.342005	1.27928	0.128901	AF samples	Control	11898.5	Complex I-9kD OS=Capra hircus OX=9925 GN=NDUFV3 PE=3 SV=1									99127.9	42201.7	105888	49387.3	21074.6	26018.1	23815.9	836.674
tr|A0A452F1P5|A0A452F1P5_CAPHI	3	2	155.51	0.37419	0.342122	1.76895	0.12875	Control	AF samples	7841.02	40S ribosomal protein S28 OS=Capra hircus OX=9925 GN=RPS28 PE=3 SV=1									5990.69	4263.99	10743.3	5985.58	1534.15	7034.22	8735.77	281.679
tr|A0A452GAM6|A0A452GAM6_CAPHI	2	2	116.34	0.375267	0.342649	2.23932	0.128363	Control	AF samples	40741.6	Uncharacterized protein OS=Capra hircus OX=9925 GN=MRPS22 PE=4 SV=1									8607.16	7630.04	12834.7	4083.81	4946.42	5285.57	2738.73	1441.26
tr|A0A452F4E3|A0A452F4E3_CAPHI	4	2	139.3	0.375348	0.342649	1.22769	0.128334	Control	AF samples	60377.2	TROVE domain-containing protein OS=Capra hircus OX=9925 GN=RO60 PE=3 SV=1									9700.6	9445.18	10621.7	6386.87	2064.41	2744.37	17442.4	412.889
tr|A0A452DM81|A0A452DM81_CAPHI	3	1	161.01	0.376126	0.343092	1.22995	0.128056	AF samples	Control	33656	39S ribosomal protein L15, mitochondrial OS=Capra hircus OX=9925 GN=MRPL15 PE=3 SV=1									13438.2	13939.5	17235.9	16694.9	4620.47	5193.22	7911.5	211.461
tr|A0A452FQT8|A0A452FQT8_CAPHI;tr|A0A452FR48|A0A452FR48_CAPHI	2	1	42.27	0.376849	0.343486	29.6784	0.127798	AF samples	Control	70418.9	Uncharacterized protein OS=Capra hircus OX=9925 GN=CKAP2 PE=3 SV=1									567.819	328.02	1468.87	170306	264.449	157.543	5918.57	0
tr|A0A452FFX4|A0A452FFX4_CAPHI	1	1	74.83	0.377239	0.343575	1.81186	0.127659	Control	AF samples	39583.6	RING-type E3 ubiquitin transferase OS=Capra hircus OX=9925 GN=MUL1 PE=4 SV=1									3493.99	7575.34	1338.04	6346.17	3291.47	3958.46	4916.44	130.219
tr|D0VEF4|D0VEF4_CAPHI	6	4	306.99	0.377899	0.343911	2.32169	0.127425	Control	AF samples	35864.3	NADH-ubiquinone oxidoreductase chain 1 OS=Capra hircus OX=9925 GN=ND1 PE=3 SV=1									24834.6	12544.3	27648.1	8749.31	15706.7	17471.5	6671.3	1331.5
tr|A0A452G155|A0A452G155_CAPHI	65	31	4836.74	0.378341	0.344047	1.24944	0.127268	Control	AF samples	77166.4	TGc domain-containing protein OS=Capra hircus OX=9925 GN=TGM2 PE=3 SV=1									456720	489367	566722	398269	192026	182650	361553	27736
tr|A0A452EXE8|A0A452EXE8_CAPHI	25	14	1562.14	0.379825	0.345022	1.84149	0.126745	Control	AF samples	16690.5	Calgranulin-B OS=Capra hircus OX=9925 GN=S100A9 PE=3 SV=1									225395	104837	18465.1	119984	2021.69	1598.59	908218	397.458
tr|A0A452DNN2|A0A452DNN2_CAPHI	8	3	390.5	0.38	0.345022	1.42488	0.126683	AF samples	Control	16722.2	SHSP domain-containing protein OS=Capra hircus OX=9925 GN=HSPB3 PE=3 SV=1									8681.91	17185.1	20108.6	23721.5	2329.53	3073.96	18336	610.223
tr|A0A452FA34|A0A452FA34_CAPHI;tr|A0A452FA77|A0A452FA77_CAPHI	1	1	31.11	0.381746	0.346179	4.55035	0.126073	Control	AF samples	93115.4	Uncharacterized protein OS=Capra hircus OX=9925 GN=DISC1 PE=4 SV=1									70643.9	28922.2	61206.1	0	56156.6	110619	9213.61	364.818
tr|A0A452EXA4|A0A452EXA4_CAPHI	15	8	908.11	0.381864	0.346179	1.52621	0.126032	AF samples	Control	25659.1	Glutathione transferase OS=Capra hircus OX=9925 GN=GSTA4 PE=3 SV=1									246693	324345	64378	217398	16854.8	8651.59	364227	6485.36
tr|A0A452EHC3|A0A452EHC3_CAPHI;tr|A0A452F8I7|A0A452F8I7_CAPHI	2	1	92.38	0.384342	0.348158	1.08267	0.125173	AF samples	Control	23539.8	Small monomeric GTPase OS=Capra hircus OX=9925 GN=RALA PE=3 SV=1									5664.62	12355.1	21680.4	9585.01	2184.59	7421.71	7300.32	0
tr|A0A452DUW3|A0A452DUW3_CAPHI;tr|A0A452DV34|A0A452DV34_CAPHI	7	1	286.9	0.385126	0.3486	2.69329	0.124903	Control	AF samples	20653.8	Uncharacterized protein OS=Capra hircus OX=9925 PE=3 SV=1									17767.9	7966.56	20876	9017.59	7526.95	24755.6	7456.33	626.757
tr|A0A452EBR6|A0A452EBR6_CAPHI;tr|A0A452EC49|A0A452EC49_CAPHI;tr|A0A452EC60|A0A452EC60_CAPHI	3	2	96	0.385453	0.348628	1.18618	0.124791	Control	AF samples	120199	HECT domain-containing protein OS=Capra hircus OX=9925 GN=HERC4 PE=4 SV=1									4348.52	4593.14	8703.79	6192.3	1489.65	1390.05	9249.66	416.721
tr|A0A452FSL3|A0A452FSL3_CAPHI	6	3	250.89	0.386681	0.349414	2.36932	0.124371	Control	AF samples	31178.1	Uncharacterized protein OS=Capra hircus OX=9925 GN=NEBL PE=4 SV=1									8154.59	2827.86	10453.2	7428.4	7520.09	6854.58	8777.54	143.826
tr|A0A452FKI3|A0A452FKI3_CAPHI	36	19	2480.99	0.386917	0.349414	1.21516	0.124291	Control	AF samples	56376.7	UTP--glucose-1-phosphate uridylyltransferase OS=Capra hircus OX=9925 GN=UGP2 PE=3 SV=1									176954	133751	140368	119904	37639.5	30847.6	171794	13198.2
tr|A0A452G4S7|A0A452G4S7_CAPHI;tr|A0A452G4T3|A0A452G4T3_CAPHI;tr|A0A452G4S4|A0A452G4S4_CAPHI;tr|A0A452G4U6|A0A452G4U6_CAPHI	14	5	468.12	0.387768	0.349606	1.87866	0.124001	Control	AF samples	65195.4	MACPF domain-containing protein OS=Capra hircus OX=9925 GN=C8A PE=3 SV=1									37856	18382.3	21378.4	19845.6	3990.16	5394.26	46913	5207.13
tr|A0A452G300|A0A452G300_CAPHI	15	5	710.37	0.387965	0.349606	1.11218	0.123934	Control	AF samples	53020.6	PCI domain-containing protein OS=Capra hircus OX=9925 GN=PSMD12 PE=3 SV=1									12416.6	15941.9	9933.18	8232.96	3034.09	3887.98	12737.3	609.799
tr|A0A452EYP4|A0A452EYP4_CAPHI	8	4	500.32	0.38917	0.349606	1.22906	0.123527	Control	AF samples	26541.9	PWWP domain-containing protein OS=Capra hircus OX=9925 GN=HDGF PE=4 SV=1									16519.5	25914	9864.52	32313.4	4293.31	7810.74	32546.9	1660.6
tr|A0A452DYG7|A0A452DYG7_CAPHI	19	9	1349.29	0.389261	0.349606	1.7115	0.123496	Control	AF samples	17361.1	BPI1 domain-containing protein OS=Capra hircus OX=9925 GN=LOC102171351 PE=4 SV=1									3.49201e+06	15159.5	2.68721e+06	1.62174e+06	706816	374387	1.1668e+06	398332
tr|A0A452ED39|A0A452ED39_CAPHI	27	14	2238.51	0.389921	0.349606	1.10731	0.123274	Control	AF samples	28655.1	Uncharacterized protein OS=Capra hircus OX=9925 GN=GATD3A PE=4 SV=1									2.38579e+06	1.77797e+06	2.16954e+06	1.24666e+06	568845	464342	1.8561e+06	120545
tr|A0A452FME4|A0A452FME4_CAPHI	13	7	672.85	0.390004	0.349606	1.5197	0.123246	Control	AF samples	38499.3	WD_REPEATS_REGION domain-containing protein OS=Capra hircus OX=9925 GN=STRAP PE=4 SV=1									31511.2	12962	17906.2	6521.79	5047.22	10846.8	9515.46	1495.23
tr|A0A452FJ07|A0A452FJ07_CAPHI	58	29	4410.11	0.39033	0.349606	1.92508	0.123137	Control	AF samples	48710	SERPIN domain-containing protein OS=Capra hircus OX=9925 GN=LOC102185401 PE=3 SV=1									3.16119e+06	1.87255e+06	2.9135e+06	2.2126e+06	286422	819462	6.80417e+06	447665
tr|A0A452F3M1|A0A452F3M1_CAPHI	19	11	983.41	0.390405	0.349606	1.18474	0.123111	AF samples	Control	123540	Importin N-terminal domain-containing protein OS=Capra hircus OX=9925 GN=IPO5 PE=4 SV=1									45148.3	33229.4	48234.3	23081.2	3711.15	7722.67	31737.3	2469.51
tr|A0A452E568|A0A452E568_CAPHI	239	1	12996.9	0.390413	0.349606	1.4672	0.123109	AF samples	Control	221755	Uncharacterized protein OS=Capra hircus OX=9925 GN=MYH4 PE=3 SV=1									2097.64	5826.41	6577.02	6322.78	799.41	643.542	6409.72	136.498
tr|A0A452G0F9|A0A452G0F9_CAPHI	15	7	926.04	0.39052	0.349606	1.16481	0.123073	AF samples	Control	14209.4	NADH dehydrogenase [ubiquinone] 1 subunit C2 OS=Capra hircus OX=9925 GN=NDUFC2 PE=3 SV=1									92632.9	106105	95578.2	72657	29445.6	26577.6	53751	2003.54
tr|A0A452ELD4|A0A452ELD4_CAPHI;tr|A0A452EMA2|A0A452EMA2_CAPHI	13	4	889.1	0.390698	0.349606	3.06399	0.123013	Control	AF samples	51206.6	SMB domain-containing protein OS=Capra hircus OX=9925 GN=VTN PE=4 SV=1									29426.3	42788.2	30090.9	1427.51	9546.25	1548.07	52384	10447
tr|A0A452FU58|A0A452FU58_CAPHI	21	11	1549.82	0.391091	0.349606	1.14448	0.122881	AF samples	Control	35099.4	Sodium/potassium-transporting ATPase subunit beta OS=Capra hircus OX=9925 GN=ATP1B1 PE=3 SV=1									349209	333208	356709	274686	84181.4	110769	172295	10719.5
tr|A0A452DW65|A0A452DW65_CAPHI;tr|A0A452DWE7|A0A452DWE7_CAPHI	3	3	115.59	0.391379	0.349606	1.1536	0.122785	Control	AF samples	83732.6	PH domain-containing protein OS=Capra hircus OX=9925 GN=NIBAN2 PE=3 SV=1									4249.97	2886.16	4917.44	15409.5	1594.5	2421.82	6786.82	669.175
tr|A0A452FI55|A0A452FI55_CAPHI;tr|A0A452FIW7|A0A452FIW7_CAPHI	2	2	65.27	0.391568	0.349606	1.20893	0.122722	Control	AF samples	43439.1	Protein kinase domain-containing protein OS=Capra hircus OX=9925 GN=MAP2K1 PE=3 SV=1									4249.55	5385.81	5481.38	1398.99	1181.6	875.614	5589.54	282.274
tr|A0A452ETA1|A0A452ETA1_CAPHI	37	11	2628.76	0.391585	0.349606	1.17667	0.122716	Control	AF samples	28082.4	14_3_3 domain-containing protein OS=Capra hircus OX=9925 GN=YWHAB PE=3 SV=1									268690	182568	201558	250764	56391.2	53524.7	360036	15737
tr|A0A452E3X4|A0A452E3X4_CAPHI	8	4	456.66	0.39368	0.351075	1.18386	0.12202	AF samples	Control	32939.8	Uncharacterized protein OS=Capra hircus OX=9925 GN=SLC25A20 PE=3 SV=1									27704.5	24628.3	39417.6	22767	4165.28	8172.95	38484	520.806
tr|A0A452E108|A0A452E108_CAPHI	24	14	1303.49	0.394023	0.351075	1.16582	0.121907	AF samples	Control	102217	Lysine ketoglutarate reductase OS=Capra hircus OX=9925 GN=AASS PE=3 SV=1									154702	197366	172692	82593.3	37079.3	33553.9	136626	4918.4
tr|A0A452EQV3|A0A452EQV3_CAPHI	24	13	1218.29	0.394154	0.351075	1.27705	0.121863	AF samples	Control	54856.6	AMP_N domain-containing protein OS=Capra hircus OX=9925 GN=PEPD PE=3 SV=1									142539	213200	172587	237433	20420.2	30632.1	216248	10922.2
tr|A0A452FM61|A0A452FM61_CAPHI	7	3	265.63	0.394424	0.351075	1.35186	0.121774	Control	AF samples	53440.7	Protein-serine/threonine phosphatase OS=Capra hircus OX=9925 GN=PPM1B PE=3 SV=1									4280.45	6539.61	13035.6	8939.05	2391.1	1906.98	8278.83	1006.3
tr|A0A452G2Z8|A0A452G2Z8_CAPHI	3	3	128.85	0.395753	0.351992	1.24525	0.121337	Control	AF samples	63290.7	Uncharacterized protein OS=Capra hircus OX=9925 GN=NT5DC3 PE=3 SV=1									11108.7	5875.61	9784.73	6480.05	3698.28	1989.86	7547.73	560.812
tr|A0A452EAM8|A0A452EAM8_CAPHI;tr|A0A452EAT9|A0A452EAT9_CAPHI	1	1	26.43	0.396659	0.352385	1.91689	0.121041	Control	AF samples	67625.1	Uncharacterized protein OS=Capra hircus OX=9925 GN=STXBP3 PE=3 SV=1									6043.13	3174.06	5353.41	555.853	2217.82	3276.99	1570.56	198.64
tr|A0A452DW19|A0A452DW19_CAPHI	25	8	1283.21	0.396794	0.352385	1.08413	0.120996	AF samples	Control	48506.7	Uncharacterized protein OS=Capra hircus OX=9925 GN=GCDH PE=3 SV=1									297421	228280	270302	160533	55372.7	61991.3	218896	9887.5
tr|A0A2Z4FR65|A0A2Z4FR65_CAPHI	16	6	851.62	0.398476	0.353096	1.26211	0.120449	AF samples	Control	85510.7	Beta-catenin OS=Capra hircus OX=9925 GN=CTNNB1 PE=2 SV=1									16938	12570.9	11663	6062.05	2654.21	2915.93	11315.7	179.941
tr|A0A452E7H1|A0A452E7H1_CAPHI	48	26	3414.62	0.398582	0.353096	1.31481	0.120415	AF samples	Control	72716.4	Cadherin-13 OS=Capra hircus OX=9925 GN=CDH13 PE=4 SV=1									974407	1.37358e+06	1.40847e+06	1.97474e+06	297714	448958	822047	41662.2
tr|A0A452FNI3|A0A452FNI3_CAPHI;tr|A0A452FNI7|A0A452FNI7_CAPHI	17	2	634.51	0.398708	0.353096	3.60743	0.120374	Control	AF samples	92814.5	Uncharacterized protein OS=Capra hircus OX=9925 GN=LOC102173859 PE=4 SV=1									5850.31	556.157	7960.92	1373.18	10296.7	309.056	4471.47	265.488
Q7M323|PLMN_CAPHI	460	77	9933.13	0.398795	0.353096	1.71665	0.120346	AF samples	Control	13908.3	Plasminogen (Fragment) OS=Capra hircus OX=9925 GN=PLG PE=1 SV=1									530458	684580	570432	1.79588e+06	223252	166511	445773	15910
tr|A0A452E8H3|A0A452E8H3_CAPHI	6	5	438.37	0.400953	0.354519	2.56095	0.119651	AF samples	Control	7478.65	HMA domain-containing protein OS=Capra hircus OX=9925 PE=4 SV=1									17674.4	25476.1	13483.8	110164	2683.02	2564	38992.5	884.606
tr|A0A452FXD6|A0A452FXD6_CAPHI	9	4	512.88	0.401264	0.354519	1.89159	0.119551	Control	AF samples	27005.9	Chloride intracellular channel protein OS=Capra hircus OX=9925 GN=CLIC1 PE=3 SV=1									44926.6	29196.2	22309.2	27596.2	3700.74	8929.7	82907.8	5572.74
tr|A0A452F148|A0A452F148_CAPHI	9	5	384.54	0.401613	0.354519	1.23022	0.119439	AF samples	Control	39619.2	UV excision repair protein RAD23 OS=Capra hircus OX=9925 GN=RAD23A PE=3 SV=1									103265	58002.2	79967.2	92473.9	11990.8	15576.8	94942.4	3960.01
tr|A0A452FEU7|A0A452FEU7_CAPHI;tr|A0A452FE88|A0A452FE88_CAPHI	21	6	1308.06	0.401689	0.354519	1.19845	0.119415	AF samples	Control	40573.2	Aldo_ket_red domain-containing protein OS=Capra hircus OX=9925 GN=LOC106503221 PE=4 SV=1									472807	368756	272946	301807	73283.6	47658.5	347297	19176.6
tr|A0A452G0J7|A0A452G0J7_CAPHI	14	6	1145.04	0.401909	0.354519	1.16966	0.119345	AF samples	Control	21606.2	Complex I-SGDH OS=Capra hircus OX=9925 GN=NDUFB5 PE=3 SV=1									130282	161434	187616	135830	48787.7	53855.9	67837.8	2697.28
Q6YI21|CP19A_CAPHI	274	24	5548.71	0.402448	0.354728	1.5417	0.119173	Control	AF samples	57970.3	Aromatase OS=Capra hircus OX=9925 GN=CYP19A1 PE=2 SV=1									34621	22962.1	27837.9	16601.6	14018.6	15145	18747.1	1060.39
P02082|HBBF_CAPHI;tr|A0A452FT22|A0A452FT22_CAPHI	450	28	11290	0.4052	0.356887	1.47736	0.118301	Control	AF samples	15946.3	Hemoglobin fetal subunit beta OS=Capra hircus OX=9925 PE=1 SV=1									1.73527e+06	261328	1.19283e+06	747804	199265	197621	1.49602e+06	140229
tr|A0A452FHG4|A0A452FHG4_CAPHI	1	1	23.2	0.405865	0.357112	3.2484	0.118091	Control	AF samples	61075.3	Uncharacterized protein OS=Capra hircus OX=9925 GN=CDKN2AIP PE=3 SV=1									36902.5	24927.1	43590.2	5851.78	40107.2	34144.6	37373.9	319.397
tr|A0A452EU55|A0A452EU55_CAPHI;tr|A0A452ET75|A0A452ET75_CAPHI	146	54	10506.9	0.406343	0.357112	1.10971	0.117942	AF samples	Control	47312.1	2-phospho-D-glycerate hydro-lyase OS=Capra hircus OX=9925 GN=ENO1 PE=3 SV=1									4.91007e+06	3.40088e+06	5.39957e+06	3.01614e+06	762523	845719	4.34321e+06	220278
tr|A0A452G1R5|A0A452G1R5_CAPHI	10	7	414.55	0.407128	0.357112	2.5862	0.117696	Control	AF samples	32059.7	Uncharacterized protein OS=Capra hircus OX=9925 GN=FHL2 PE=4 SV=1									108586	38889.3	50283.1	2485.91	82099.2	25861.8	22047	1321.33
tr|A0A452E9Y9|A0A452E9Y9_CAPHI	9	4	307	0.407414	0.357112	1.30589	0.117606	AF samples	Control	25518.8	LRRcap domain-containing protein OS=Capra hircus OX=9925 GN=ANP32A PE=4 SV=1									32197.1	33938.6	10137.1	21794.2	2419.24	3006.64	50847.4	326.048
tr|A0A452EI39|A0A452EI39_CAPHI	2	1	38.5	0.407526	0.357112	25.0045	0.117572	Control	AF samples	164311	Uncharacterized protein OS=Capra hircus OX=9925 GN=EHBP1L1 PE=4 SV=1									1497.39	0	0	0	7621.06	1076.82	0	0
tr|A0A452F3U3|A0A452F3U3_CAPHI	27	9	1265.73	0.408219	0.357112	1.20161	0.117356	AF samples	Control	59629.1	Uncharacterized protein OS=Capra hircus OX=9925 GN=CCT5 PE=3 SV=1									86694.7	74941.7	78135.2	101778	16688	21604.2	94540.4	2594.63
tr|A0A452G9P0|A0A452G9P0_CAPHI	5	4	307.92	0.408339	0.357112	1.21328	0.117318	AF samples	Control	53430.2	PCI domain-containing protein OS=Capra hircus OX=9925 GN=GPS1 PE=3 SV=1									29665.5	16250.5	31434.9	12753.7	4405.02	4546.25	24542.3	658.768
tr|A0A452FHN5|A0A452FHN5_CAPHI	1	1	44.75	0.408486	0.357112	1.23101	0.117273	AF samples	Control	22333.1	Uncharacterized protein OS=Capra hircus OX=9925 GN=TPD52L2 PE=3 SV=1									29892.5	34230	46390.4	51635.7	5504.21	18598.9	27172.7	801.764
tr|A0A452F9A7|A0A452F9A7_CAPHI;tr|A0A452F9D9|A0A452F9D9_CAPHI;tr|A0A452F9E1|A0A452F9E1_CAPHI;tr|A0A452F9E8|A0A452F9E8_CAPHI;tr|A0A452F9F4|A0A452F9F4_CAPHI	4	3	198.47	0.40849	0.357112	2.7741	0.117272	AF samples	Control	61857.5	Carboxylic ester hydrolase OS=Capra hircus OX=9925 GN=CES2 PE=3 SV=1									3922.92	47361.6	15200.3	53645.9	929.732	4366.71	16478	556.812
tr|A0A452ENA9|A0A452ENA9_CAPHI	1	1	61.16	0.409512	0.357112	1.20989	0.116955	Control	AF samples	21158.4	Uncharacterized protein OS=Capra hircus OX=9925 GN=DCTN3 PE=4 SV=1									1500.32	3130.89	3041.15	4801.96	812.267	732.652	4631.18	276.2
tr|A0A452F710|A0A452F710_CAPHI	6	3	354.27	0.409721	0.357112	1.22352	0.11689	Control	AF samples	39221.7	RNA 3'-terminal phosphate cyclase OS=Capra hircus OX=9925 GN=RTCA PE=3 SV=1									13855.7	20180.7	9736.09	8229.44	3240.33	6123.39	15591.9	581.88
tr|A0A452DRC0|A0A452DRC0_CAPHI	18	6	1093.46	0.409968	0.357112	1.1281	0.116814	AF samples	Control	42241.2	Uncharacterized protein OS=Capra hircus OX=9925 GN=GALK1 PE=3 SV=1									93667.3	64578.4	79771.4	69681.4	12419.7	15919.9	79128	4418.67
tr|A0A452EFE3|A0A452EFE3_CAPHI	65	1	4192.84	0.410224	0.357112	12.0243	0.116735	AF samples	Control	17370.9	Uncharacterized protein OS=Capra hircus OX=9925 GN=ACTA1 PE=3 SV=1									6122.16	0	4329.78	0	0	0	829.487	0
tr|A0A452E6V7|A0A452E6V7_CAPHI	64	28	3289.87	0.410283	0.357112	2.12401	0.116717	Control	AF samples	342925	Uncharacterized protein OS=Capra hircus OX=9925 GN=LAMA2 PE=4 SV=1									21249.5	22146	26371.1	13203.8	14154.4	22576.1	14822.1	671.746
tr|A0A452GAP9|A0A452GAP9_CAPHI	3	2	73.59	0.410304	0.357112	1.27746	0.11671	Control	AF samples	76897.7	Uncharacterized protein OS=Capra hircus OX=9925 GN=KHSRP PE=4 SV=1									3357.2	4099.79	2865.83	5297.4	695.097	1924.26	5064.33	298.717
tr|A0A452FY07|A0A452FY07_CAPHI	74	40	5502.79	0.410315	0.357112	1.21046	0.116707	Control	AF samples	42111.3	Uncharacterized protein OS=Capra hircus OX=9925 GN=ACAA2 PE=3 SV=1									1.84094e+06	1.28601e+06	1.41908e+06	1.23377e+06	460375	648174	1.25278e+06	72943.4
tr|A0A452ENQ2|A0A452ENQ2_CAPHI	8	4	505.41	0.410967	0.357112	1.22095	0.116506	AF samples	Control	52818.6	NEDD8-activating enzyme E1 catalytic subunit OS=Capra hircus OX=9925 GN=UBA3 PE=3 SV=1									20152.9	10751.9	21296.3	11253.4	2277.61	1062.54	22328.6	831.783
tr|A0A452FNI4|A0A452FNI4_CAPHI	5	3	340.86	0.411532	0.357112	1.71233	0.116333	Control	AF samples	16937.7	Mitochondrial fission 1 protein OS=Capra hircus OX=9925 GN=FIS1 PE=3 SV=1									34971.8	40580.4	41842.5	18425.8	14019.4	30334.7	22624	1546.34
tr|A0A452EPF2|A0A452EPF2_CAPHI;tr|A0A452EQC1|A0A452EQC1_CAPHI	22	11	1175.51	0.411548	0.357112	1.1792	0.116328	AF samples	Control	83580.8	Elongation factor G, mitochondrial OS=Capra hircus OX=9925 GN=GFM1 PE=3 SV=1									111125	64852.2	81695.1	46802.4	12749.2	11873.2	81209.1	3975.21
tr|A0A452EW59|A0A452EW59_CAPHI	29	13	1822.06	0.412355	0.357112	1.14214	0.116081	AF samples	Control	98565.8	Uncharacterized protein OS=Capra hircus OX=9925 GN=PDPR PE=3 SV=1									132024	95905	100488	60987.8	25657.3	19805.7	95117.7	3196.39
tr|A0A452EWD4|A0A452EWD4_CAPHI	9	5	660.89	0.41236	0.357112	1.15691	0.116079	AF samples	Control	12579.5	Complex I-15 kDa OS=Capra hircus OX=9925 GN=NDUFS5 PE=3 SV=1									184279	149262	206896	112156	50238.8	53540.4	74003.2	3605.46
tr|A0A452G069|A0A452G069_CAPHI	41	21	3149.45	0.412414	0.357112	1.15781	0.116063	Control	AF samples	66326.7	WD_REPEATS_REGION domain-containing protein OS=Capra hircus OX=9925 GN=WDR1 PE=4 SV=1									545373	353886	434681	239368	85315.3	98978.7	469142	31042.3
tr|A0A452DWR4|A0A452DWR4_CAPHI;tr|A0A452DWP9|A0A452DWP9_CAPHI	51	19	3784.58	0.412435	0.357112	1.12587	0.116056	Control	AF samples	57388.8	Aldedh domain-containing protein OS=Capra hircus OX=9925 GN=ALDH7A1 PE=4 SV=1									1.20856e+06	755397	926636	574580	175940	261630	1.04374e+06	57148.2
tr|I1VE57|I1VE57_CAPHI	12	5	646.15	0.413175	0.357489	1.25297	0.115831	AF samples	Control	21768.1	Ras-like protein family member A OS=Capra hircus OX=9925 GN=RHOA PE=2 SV=1									113984	149914	118259	174022	14055	16664.4	191970	7972.16
tr|A0A452G5Y6|A0A452G5Y6_CAPHI	1	1	49.42	0.41506	0.358856	1.10921	0.115259	AF samples	Control	38195.3	Aha1_N domain-containing protein OS=Capra hircus OX=9925 GN=AHSA1 PE=3 SV=1									22169.7	16866.5	18415.6	13805.3	3314.06	5746.09	16148.8	651.668
tr|A0A452ESY2|A0A452ESY2_CAPHI	2	1	50.58	0.415879	0.358931	1.26228	0.115012	AF samples	Control	19559.3	Trafficking protein particle complex subunit OS=Capra hircus OX=9925 GN=TRAPPC3 PE=3 SV=1									1967.5	3381.35	1564.75	2158	867.123	155.01	1599.15	83.6058
tr|A0A452G2Y4|A0A452G2Y4_CAPHI	18	6	1126.81	0.41606	0.358931	1.14196	0.114957	Control	AF samples	60149.2	Uncharacterized protein OS=Capra hircus OX=9925 GN=HRG PE=4 SV=1									18835.4	16554.7	31368.8	13758.9	1316.67	807.169	74106.1	524.222
tr|A0A452DNG0|A0A452DNG0_CAPHI	2	1	93.12	0.416061	0.358931	1.47802	0.114957	Control	AF samples	35144.3	Serine/threonine-protein phosphatase OS=Capra hircus OX=9925 GN=PPP6C PE=3 SV=1									3615.93	6478.86	7991.52	6664.38	1206.84	2355.05	5629.75	910.105
tr|A0A452FK37|A0A452FK37_CAPHI	2	1	48.52	0.417834	0.359238	1.24507	0.114425	Control	AF samples	131773	Uncharacterized protein OS=Capra hircus OX=9925 GN=STXBP5L PE=3 SV=1									3297.03	4849.74	1248.93	5229.35	579.561	0	1436.31	805.221
tr|A0A452EVV8|A0A452EVV8_CAPHI	17	6	956.64	0.417839	0.359238	1.2384	0.114424	AF samples	Control	52316.8	Tetratricopeptide repeat protein 38 OS=Capra hircus OX=9925 GN=TTC38 PE=3 SV=1									48013.8	26515.8	70765.4	32381	5967.75	9836.07	69394.6	578.425
tr|A0A452EFT1|A0A452EFT1_CAPHI	33	16	2033.27	0.418138	0.359238	1.45801	0.114335	Control	AF samples	53946.2	Dihydrolipoamide acetyltransferase component of pyruvate dehydrogenase complex OS=Capra hircus OX=9925 GN=PDHX PE=3 SV=1									60264.8	75793.9	85162.8	113571	33660.5	58604.9	59300.1	4491.32
tr|A0A452EDH1|A0A452EDH1_CAPHI	6	2	401.15	0.418273	0.359238	1.21472	0.114294	AF samples	Control	102974	Uncharacterized protein OS=Capra hircus OX=9925 GN=OGA PE=4 SV=1									12879.2	6012.85	10221.3	7060.7	817.95	3131.7	10498.5	208.259
tr|A0A452FHY8|A0A452FHY8_CAPHI	51	16	1704.92	0.418538	0.359238	1.11564	0.114216	AF samples	Control	271448	Uncharacterized protein OS=Capra hircus OX=9925 GN=TLN2 PE=4 SV=1									243014	152258	209904	103361	6227.62	17555.6	364770	9123.99
tr|A0A452DXI1|A0A452DXI1_CAPHI;tr|A0A452DXJ7|A0A452DXJ7_CAPHI	18	8	1199.54	0.418828	0.359238	1.15	0.114129	AF samples	Control	25970.4	Complex I-20kD OS=Capra hircus OX=9925 GN=NDUFS7 PE=3 SV=1									195477	201192	240658	134434	61326	62247.7	104290	3509.59
tr|A0A452E8M7|A0A452E8M7_CAPHI	31	16	2075.41	0.418943	0.359238	1.11535	0.114095	AF samples	Control	42531.2	Isocitrate dehydrogenase [NAD] subunit, mitochondrial OS=Capra hircus OX=9925 GN=IDH3B PE=3 SV=1									344273	266104	278673	274410	51827.6	69652.5	338716	12730.7
tr|A0A452E4I3|A0A452E4I3_CAPHI	247	6	13319.5	0.418985	0.359238	1.10385	0.114082	AF samples	Control	222752	Uncharacterized protein OS=Capra hircus OX=9925 GN=MYH8 PE=3 SV=1									66423.2	66813.6	62681.3	45456.6	27211.3	18085.3	18660.7	905.882
tr|A0A452G940|A0A452G940_CAPHI	33	3	2229.9	0.419578	0.359238	2.69744	0.113906	Control	AF samples	50432.7	Tubulin beta chain OS=Capra hircus OX=9925 GN=LOC102181148 PE=3 SV=1									7118.26	5972.2	3531.59	4329.19	490.54	1335.25	31748.5	999.22
tr|A0A452G829|A0A452G829_CAPHI	6	6	290.03	0.419652	0.359238	1.18392	0.113884	AF samples	Control	21438.5	Uncharacterized protein OS=Capra hircus OX=9925 GN=KRAS PE=4 SV=1									31518	40588.1	32539.3	39316.6	6306.26	9414.69	43259.3	1073.49
tr|A0A452FUL8|A0A452FUL8_CAPHI	6	2	267.39	0.419776	0.359238	1.74139	0.113848	AF samples	Control	21329.8	Uncharacterized protein OS=Capra hircus OX=9925 GN=GPX4 PE=3 SV=1									3864.73	6075.27	13519.2	1025.96	1711.2	656.74	753.638	136.013
tr|T1RLJ2|T1RLJ2_CAPHI	47	21	3027.54	0.420545	0.359565	1.13642	0.11362	AF samples	Control	30210.3	Myozenin 2 OS=Capra hircus OX=9925 GN=MYOZ2 PE=2 SV=1									158903	142575	192275	85885.6	52772.1	51257.4	60599.6	1221.63
tr|A0A452EL50|A0A452EL50_CAPHI	13	5	739.21	0.420768	0.359565	1.37846	0.113554	Control	AF samples	44760.8	Actin-related protein 2 OS=Capra hircus OX=9925 GN=ACTR2 PE=3 SV=1									61650.2	42383.7	33053.8	36436.3	7770.97	11537.3	110352	3014.77
tr|A0A452FQU3|A0A452FQU3_CAPHI	53	26	3831.68	0.422148	0.3603	2.29144	0.113148	Control	AF samples	100178	Uncharacterized protein OS=Capra hircus OX=9925 GN=ITIH1 PE=3 SV=1									332122	144454	310929	132057	82999.4	20790.9	499255	58956.8
tr|A0A452DY37|A0A452DY37_CAPHI;tr|A0A452F7S5|A0A452F7S5_CAPHI	4	1	175.05	0.422241	0.3603	1.15963	0.113121	AF samples	Control	14006	Beta-2-microglobulin OS=Capra hircus OX=9925 GN=B2M PE=3 SV=1									10854.4	11856.4	18203.7	13512.4	2108.93	2963.37	16495.7	581.14
tr|A0A452FZT3|A0A452FZT3_CAPHI	4	4	172.1	0.423031	0.360712	1.29291	0.11289	Control	AF samples	11845.4	U6 snRNA-associated Sm-like protein LSm3 OS=Capra hircus OX=9925 GN=LSM3 PE=3 SV=1									10652	7824.17	7929.03	7621.01	1441.46	2413.63	16863.4	664.535
tr|B6F238|B6F238_CAPHI	7	2	267.71	0.424545	0.361717	1.29428	0.112449	AF samples	Control	66246.8	p97Bcnt protein OS=Capra hircus OX=9925 GN=p97bcnt PE=2 SV=1									29103.6	23593.8	21036.7	39633.6	1444.06	4407.02	44143.1	1382.31
tr|A0A452DQI5|A0A452DQI5_CAPHI;tr|A0A452DQE6|A0A452DQE6_CAPHI	13	8	586.12	0.425039	0.361717	1.12878	0.112306	AF samples	Control	83670.4	Dipeptidyl peptidase 3 OS=Capra hircus OX=9925 GN=DPP3 PE=3 SV=1									30915.4	27095.2	26880	20367	3772.92	3384.6	44288.4	1124.4
tr|A0A452ELU5|A0A452ELU5_CAPHI	18	1	1139.54	0.425418	0.361717	1.86873	0.112196	Control	AF samples	42554.8	SERPIN domain-containing protein OS=Capra hircus OX=9925 GN=LOC102178679 PE=3 SV=1									4575.08	4013.97	5020.87	1989.44	566.848	1932.21	3327.17	786.959
tr|A0A452F0Y7|A0A452F0Y7_CAPHI	10	5	495.07	0.42592	0.361717	1.34249	0.11205	AF samples	Control	108617	Ubiquitin carboxyl-terminal hydrolase OS=Capra hircus OX=9925 GN=USP4 PE=3 SV=1									11579	6176.86	12304.4	15059.1	2857.56	2281.03	10283.5	227.503
tr|A0A452ENN3|A0A452ENN3_CAPHI;tr|A0A452ENV6|A0A452ENV6_CAPHI;tr|A0A452ENW3|A0A452ENW3_CAPHI	3	1	54.65	0.42617	0.361717	1.85035	0.111978	Control	AF samples	134882	Leucyl-tRNA synthetase OS=Capra hircus OX=9925 GN=LARS1 PE=3 SV=1									0	0.745068	125.885	1886.48	0	321.27	579.637	146.765
tr|A0A452E968|A0A452E968_CAPHI	37	15	2008.67	0.426318	0.361717	1.11095	0.111936	AF samples	Control	60586	T-complex protein 1 subunit gamma OS=Capra hircus OX=9925 GN=CCT3 PE=3 SV=1									118517	94155.6	116786	103758	7692.24	8512.74	208656	6638.36
tr|A0A452GA62|A0A452GA62_CAPHI	2	1	101.96	0.426516	0.361717	1.06546	0.111879	AF samples	Control	25846.7	Uncharacterized protein OS=Capra hircus OX=9925 GN=MRPS34 PE=4 SV=1									1104.01	2235.12	1777.58	751.063	552.159	516.678	1138.97	0
tr|A0A452DKZ4|A0A452DKZ4_CAPHI	5	5	235.34	0.426745	0.361717	1.31346	0.111813	AF samples	Control	27979.9	TIM21-like protein, mitochondrial OS=Capra hircus OX=9925 GN=TIMM21 PE=3 SV=1									39613.7	40700.2	20647.4	13771.2	4468.02	6993.25	26692.5	758.837
tr|A0A452DT87|A0A452DT87_CAPHI	1	1	64.95	0.426976	0.361717	1.22473	0.111746	Control	AF samples	34843.8	Uncharacterized protein OS=Capra hircus OX=9925 GN=NUBPL PE=3 SV=1									20309	13717	20431.4	10309.6	5106.64	7426.34	14651.4	716.436
tr|A0A452EFX4|A0A452EFX4_CAPHI	2	2	71.15	0.427855	0.362201	1.35097	0.111494	Control	AF samples	20894.5	Endostatin domain-containing protein OS=Capra hircus OX=9925 PE=4 SV=1									18636.5	17933.5	18455.9	27919.5	5137.7	4793.9	56352.2	1200.83
tr|A0A452DJP1|A0A452DJP1_CAPHI;tr|A0A452DKS8|A0A452DKS8_CAPHI	2	1	158.38	0.428188	0.362223	1.34804	0.111398	AF samples	Control	56183.2	Uncharacterized protein OS=Capra hircus OX=9925 GN=LOC108634669 PE=3 SV=1									2569.73	2552.02	8748.41	1727.53	762.653	1118.15	3521.43	2.80996
tr|A0A452FQV1|A0A452FQV1_CAPHI	22	10	1123.79	0.429003	0.36262	1.13665	0.111166	AF samples	Control	59442.8	T-complex protein 1 subunit eta OS=Capra hircus OX=9925 GN=CCT7 PE=3 SV=1									118379	102984	94637	84531.1	17056.1	26767.5	132911	2711.66
tr|A0A452EBJ3|A0A452EBJ3_CAPHI	13	4	659.4	0.429274	0.36262	1.34221	0.111089	Control	AF samples	26688.3	40S ribosomal protein S3 OS=Capra hircus OX=9925 GN=RPS3 PE=3 SV=1									13373.1	7434.24	17466.6	17497.2	2801.58	8716.52	19169.9	687.717
tr|A0A452F3A7|A0A452F3A7_CAPHI	9	4	457.12	0.430171	0.363117	1.26949	0.110834	Control	AF samples	79669.6	PH domain-containing protein OS=Capra hircus OX=9925 GN=APPL1 PE=4 SV=1									31570.7	15360.7	18956.9	3231.09	5276.84	6676.44	26159.9	539.72
tr|A0A452DZB4|A0A452DZB4_CAPHI	9	1	398.76	0.43097	0.363313	1.80298	0.110607	AF samples	Control	50596.3	Protein kinase C and casein kinase substrate in neurons protein 1 OS=Capra hircus OX=9925 GN=PACSIN1 PE=3 SV=1									4483.88	6577.21	1552.96	9327.61	594.114	1707.21	2320.45	101.93
tr|A0A452E8C0|A0A452E8C0_CAPHI;tr|A0A452E8V5|A0A452E8V5_CAPHI	10	4	692.1	0.431021	0.363313	1.16396	0.110593	Control	AF samples	29335.9	Uncharacterized protein OS=Capra hircus OX=9925 GN=EEF1D PE=3 SV=1									54288.6	59433.6	61950.6	120975	23841.3	31482.3	69838.1	4226.45
tr|A0A452E323|A0A452E323_CAPHI	2	1	106.81	0.432466	0.364096	1.05416	0.110185	Control	AF samples	33515.5	Histamine N-methyltransferase OS=Capra hircus OX=9925 GN=HNMT PE=4 SV=1									1818.43	1281.69	2581.72	5731.02	272.234	0	9913.39	131.177
tr|A0A452EDF2|A0A452EDF2_CAPHI	2	2	91.36	0.432568	0.364096	1.64588	0.110157	Control	AF samples	49054.2	PDZ domain-containing protein OS=Capra hircus OX=9925 GN=HTRA2 PE=3 SV=1									13641	12631.3	16227.8	2869.97	6054.91	7942.65	7936.66	382.192
tr|A0A452EMY0|A0A452EMY0_CAPHI	8	7	271.34	0.434929	0.36526	1.57163	0.109496	Control	AF samples	28744.3	Uncharacterized protein OS=Capra hircus OX=9925 GN=TFAM PE=4 SV=1									22049.8	19510.3	20310.8	15111.1	10603.9	12565.7	13912.4	772.817
tr|A0A452F327|A0A452F327_CAPHI	68	15	5012.46	0.435143	0.36526	1.14022	0.109437	AF samples	Control	83253.2	HATPase_c domain-containing protein OS=Capra hircus OX=9925 GN=HSP90AB1 PE=3 SV=1									321804	354334	388326	403664	63605.9	80102.7	349096	21071.6
tr|A0A452FP52|A0A452FP52_CAPHI	4	3	210.71	0.435437	0.36526	1.7891	0.109355	Control	AF samples	39808.5	Uncharacterized protein OS=Capra hircus OX=9925 GN=CXADR PE=4 SV=1									3598.94	4841.85	6387.15	5337.44	2806.07	1025.26	3345.01	918.102
tr|A0A452FBH0|A0A452FBH0_CAPHI	6	1	266.16	0.435482	0.36526	1.17641	0.109343	AF samples	Control	29555.4	Uncharacterized protein OS=Capra hircus OX=9925 GN=BSG PE=4 SV=1									32218.5	26566.7	42972.9	15398	8948.21	10019.6	11043.3	517.92
tr|A0A452DZ57|A0A452DZ57_CAPHI	6	2	156.55	0.435752	0.36526	1.17588	0.109268	Control	AF samples	43803	Peptidase_M24 domain-containing protein OS=Capra hircus OX=9925 GN=PA2G4 PE=3 SV=1									49805.9	43309.3	49323.3	32358.7	13460.1	18414.8	38207.4	2087.67
tr|A0A452EP28|A0A452EP28_CAPHI	8	5	436.5	0.435815	0.36526	1.86227	0.10925	Control	AF samples	33830.6	Uncharacterized protein OS=Capra hircus OX=9925 PE=4 SV=1									16072.3	13380.2	26353.2	13819.7	8843.29	17364.7	10728.2	725.584
tr|A0A452FN83|A0A452FN83_CAPHI	21	10	1169.31	0.436519	0.36559	1.14483	0.109055	AF samples	Control	52899.8	SERPIN domain-containing protein OS=Capra hircus OX=9925 GN=SERPINF2 PE=3 SV=1									416576	193288	266410	262756	17861.1	18116.4	511727	19009.5
tr|A0A452EI96|A0A452EI96_CAPHI	35	1	2001.19	0.437258	0.365926	1.17677	0.108851	AF samples	Control	103291	Uncharacterized protein OS=Capra hircus OX=9925 GN=ACTN3 PE=3 SV=1									1327.33	1706.07	2333.4	4594.85	100.459	110.623	6773.98	94.1459
tr|A0A452G1Q7|A0A452G1Q7_CAPHI	1	1	87.26	0.437729	0.365926	1.28459	0.108722	Control	AF samples	15557.6	Uncharacterized protein OS=Capra hircus OX=9925 GN=CHCHD2 PE=4 SV=1									508571	195437	490246	432384	183442	168751	331349	20119.2
tr|A0A452DP98|A0A452DP98_CAPHI	13	6	565.17	0.437853	0.365926	1.29017	0.108688	AF samples	Control	101961	Leucyl-tRNA synthetase OS=Capra hircus OX=9925 GN=LARS2 PE=3 SV=1									26666.8	16269.9	21589.2	7363.51	3696.72	5023.83	16842.5	147.197
tr|A0A452F898|A0A452F898_CAPHI	1	1	23	0.438491	0.365939	1.41712	0.108512	AF samples	Control	60133.8	SH2 domain-containing protein OS=Capra hircus OX=9925 GN=SH2B3 PE=3 SV=1									1506.4	4764.16	4193.61	4866.79	641.578	1397.27	1599.58	84.2758
tr|A0A452G0A7|A0A452G0A7_CAPHI	37	6	2222.73	0.438514	0.365939	1.1023	0.108506	Control	AF samples	87166.1	Amine oxidase OS=Capra hircus OX=9925 GN=LOC102170459 PE=3 SV=1									158623	61160.7	63020	61574	2720.41	2790.29	296277	3717.11
tr|A0A452EKB8|A0A452EKB8_CAPHI	5	1	238.19	0.439107	0.365939	1.21064	0.108344	AF samples	Control	33480.3	Uncharacterized protein OS=Capra hircus OX=9925 GN=PDXP PE=3 SV=1									10723.8	5013.06	6300.01	5155.51	1352	1001.81	10176.7	162.959
tr|A0A452FHZ1|A0A452FHZ1_CAPHI	3	2	61.57	0.439113	0.365939	4.24849	0.108342	Control	AF samples	201952	Uncharacterized protein OS=Capra hircus OX=9925 GN=OBSL1 PE=4 SV=1									4362.28	2243.35	4107.84	695.114	1606.6	1522.51	513.207	1685.82
tr|A0A452EL75|A0A452EL75_CAPHI	3	3	160.28	0.440256	0.366632	2.07937	0.10803	Control	AF samples	12575.6	Uncharacterized protein OS=Capra hircus OX=9925 GN=COX7A2L PE=3 SV=1									35379.7	6022.96	27160.1	19159.6	15543.2	22428.8	23987.6	411.062
tr|A0A452F0G8|A0A452F0G8_CAPHI	39	19	2437.45	0.44299	0.368402	1.3733	0.10729	Control	AF samples	69269.3	Leukotriene A(4) hydrolase OS=Capra hircus OX=9925 GN=LTA4H PE=3 SV=1									92406.1	85014.2	80898.5	99358.5	18614	18433.3	149110	10966.9
tr|A0A452EC57|A0A452EC57_CAPHI	2	2	111.95	0.444021	0.368402	1.28469	0.107013	AF samples	Control	18880.1	Peripheral-type benzodiazepine receptor OS=Capra hircus OX=9925 GN=TSPO PE=3 SV=1									51867	36647.5	40169.9	11934.2	2670.57	8645.19	50790.4	613.373
tr|A0A452DTE5|A0A452DTE5_CAPHI	91	1	4538.81	0.444027	0.368402	1.13704	0.107011	AF samples	Control	269766	Uncharacterized protein OS=Capra hircus OX=9925 GN=TLN1 PE=4 SV=1									89175.3	75086.8	53169	79133.2	3200.72	10374.7	160214	3137.93
tr|A0A452DPK3|A0A452DPK3_CAPHI;tr|A0A452DPP1|A0A452DPP1_CAPHI	3	2	151.04	0.444165	0.368402	1.01535	0.106974	Control	AF samples	40082.8	Mitochondrial import inner membrane translocase subunit TIM50 OS=Capra hircus OX=9925 GN=TIMM50 PE=3 SV=1									7497.16	7919.34	4373.58	6652.89	2750.07	3708.56	1191.43	35.8309
tr|A0A452G3R8|A0A452G3R8_CAPHI	3	3	128.11	0.444454	0.368402	1.40427	0.106897	AF samples	Control	57458.5	L-type lectin-like domain-containing protein OS=Capra hircus OX=9925 GN=LMAN1 PE=4 SV=1									5921.53	14044.7	12636.2	20411.9	716.703	2106.63	8852.67	1052.47
tr|A0A452E1S9|A0A452E1S9_CAPHI	7	1	476.27	0.444488	0.368402	1.23721	0.106887	Control	AF samples	10349.8	Dynein light chain OS=Capra hircus OX=9925 GN=DYNLL2 PE=3 SV=1									176425	106423	142240	88288.7	41173.2	48275	87158.2	9629.15
tr|A0A452EA28|A0A452EA28_CAPHI;tr|A0A452EAL6|A0A452EAL6_CAPHI	6	3	320.49	0.444824	0.368402	1.41463	0.106797	Control	AF samples	20190.1	Uncharacterized protein OS=Capra hircus OX=9925 GN=ARL3 PE=3 SV=1									51483.2	41713.6	48910.6	36089.3	11555.8	8032.64	58083.9	6026.53
tr|A0A452FZG2|A0A452FZG2_CAPHI;tr|A0A452FZH7|A0A452FZH7_CAPHI	3	2	100.3	0.444906	0.368402	1.24068	0.106776	AF samples	Control	58321.6	Seryl-tRNA synthetase OS=Capra hircus OX=9925 GN=SARS2 PE=3 SV=1									16663.5	7513.89	10328.4	5698.92	1692.13	3311.8	7603.29	239.67
tr|A0A452EEH0|A0A452EEH0_CAPHI	4	1	198.98	0.445198	0.368402	1.13743	0.106698	Control	AF samples	9167.64	Ubiquitin-fold modifier 1 OS=Capra hircus OX=9925 GN=UFM1 PE=3 SV=1									6725.28	22110.4	26139	40211.6	2603.15	0	76368	1629.96
tr|A0A452FRC9|A0A452FRC9_CAPHI	51	10	2685.92	0.44633	0.369079	1.1747	0.106396	AF samples	Control	70732.5	Uncharacterized protein OS=Capra hircus OX=9925 GN=HSPA1L PE=3 SV=1									311566	225743	373356	324786	46885.2	73725.6	128095	23940.8
tr|A0A452EYP2|A0A452EYP2_CAPHI;tr|A0A452EYS4|A0A452EYS4_CAPHI;tr|A0A452EYZ0|A0A452EYZ0_CAPHI	4	1	84.62	0.448333	0.370474	3.71342	0.105866	Control	AF samples	131860	Uncharacterized protein OS=Capra hircus OX=9925 GN=RBM20 PE=4 SV=1									839.653	1065.85	1851.95	256.093	1350.28	2176.06	0	0
tr|A0A452G3S8|A0A452G3S8_CAPHI	67	4	4748.67	0.449795	0.371422	1.25338	0.105482	Control	AF samples	49670.9	Tubulin beta chain OS=Capra hircus OX=9925 GN=TUBB PE=3 SV=1									440341	334238	404063	210493	75408.7	70152.8	494757	33441.6
tr|A0A452E2A9|A0A452E2A9_CAPHI	6	4	249.46	0.450686	0.371833	1.48139	0.105249	AF samples	Control	19208.4	Aminoacyl-tRNA hydrolase OS=Capra hircus OX=9925 GN=PTRH2 PE=4 SV=1									4339.56	7310.1	5594.68	17698.3	2021.38	3077.55	5798.6	14.3409
tr|A0A452FAP2|A0A452FAP2_CAPHI	12	6	546.96	0.451062	0.371833	1.40607	0.105151	Control	AF samples	63237.1	J domain-containing protein OS=Capra hircus OX=9925 GN=DNAJC11 PE=4 SV=1									4828.69	8162.83	4507.35	4943.55	1461.12	4063.9	4932.63	283.564
tr|A0A452DU00|A0A452DU00_CAPHI	8	5	480.91	0.451241	0.371833	1.15907	0.105104	AF samples	Control	39506.3	PABS domain-containing protein OS=Capra hircus OX=9925 GN=SMS PE=3 SV=1									46086.3	20512.6	30224.2	15943.9	1386.82	2239.67	43073.9	2028.92
tr|A0A452FD52|A0A452FD52_CAPHI	27	14	1437.62	0.452715	0.372787	1.37147	0.104722	AF samples	Control	72557.3	Protein disulfide-isomerase A4 OS=Capra hircus OX=9925 GN=PDIA4 PE=3 SV=1									65466.5	89826.4	68816.5	150420	11511.6	11441	137090	3549.66
P02670|CASK_CAPHI;tr|A0A452G9D9|A0A452G9D9_CAPHI	106	9	2237.23	0.45331	0.372934	1.13238	0.104568	AF samples	Control	21441.3	Kappa-casein OS=Capra hircus OX=9925 GN=CSN3 PE=1 SV=2									23381.2	19619.9	16815.2	14676.5	2562.5	7654.46	16999.9	484.714
tr|A0A452EK93|A0A452EK93_CAPHI	9	2	662.94	0.453528	0.372934	1.3669	0.104512	Control	AF samples	21843	TCTP domain-containing protein OS=Capra hircus OX=9925 GN=TPT1 PE=3 SV=1									350441	310130	224106	164077	69863.1	166987	193320	15457.3
Q5FB29|SODC_CAPHI	617	73	13632	0.454342	0.373343	1.0741	0.104302	AF samples	Control	15652.5	Superoxide dismutase [Cu-Zn] OS=Capra hircus OX=9925 GN=SOD1 PE=2 SV=3									1.45334e+06	1.25263e+06	1.35311e+06	946952	202583	84035.6	877771	135405
tr|A0A452ECD1|A0A452ECD1_CAPHI	2	1	44.54	0.456161	0.374567	1.13002	0.103836	AF samples	Control	53133	Uncharacterized protein OS=Capra hircus OX=9925 GN=UFSP2 PE=4 SV=1									10490.8	11896.3	13706.8	10891.8	2908.77	4779.23	7590.39	210.941
tr|A0A452EI94|A0A452EI94_CAPHI	7	4	290.37	0.456681	0.374567	1.15353	0.103703	AF samples	Control	270468	Uncharacterized protein OS=Capra hircus OX=9925 GN=MAP1B PE=4 SV=1									13904.7	10517.2	11715.1	12424.9	1719.83	802.071	16118.2	883.969
tr|A0A452FUU5|A0A452FUU5_CAPHI;tr|A0A452FUQ2|A0A452FUQ2_CAPHI;tr|A0A452FVG0|A0A452FVG0_CAPHI	2	1	92.13	0.456874	0.374567	1.185	0.103654	AF samples	Control	46299.3	Perilipin OS=Capra hircus OX=9925 GN=PLIN3 PE=3 SV=1									20799.7	18984.4	8143.8	10318.5	1271	6446.78	17533.7	122.121
tr|A0A452E573|A0A452E573_CAPHI	200	120	13516.8	0.457106	0.374567	1.25175	0.103595	AF samples	Control	56183.4	ATP synthase subunit beta OS=Capra hircus OX=9925 GN=ATP5F1B PE=3 SV=1									6.59413e+06	7.39462e+06	5.01394e+06	8.91568e+06	1.5199e+06	2.46864e+06	5.20121e+06	128648
tr|A0A452FIG7|A0A452FIG7_CAPHI	18	8	1325.02	0.460817	0.37704	1.12388	0.102658	AF samples	Control	31535.9	S-formylglutathione hydrolase OS=Capra hircus OX=9925 GN=ESD PE=3 SV=1									127714	94382.5	115412	87956.6	12114	18629.5	112767	7625.93
tr|A0A452END8|A0A452END8_CAPHI	4	1	200.65	0.460865	0.37704	3.91025	0.102646	Control	AF samples	15807.5	40S ribosomal protein S23 OS=Capra hircus OX=9925 GN=RPS23 PE=3 SV=1									2391.78	9464.94	0	0	552.007	8121.87	11769.7	0
tr|A0A452ECU4|A0A452ECU4_CAPHI	1	1	57.64	0.461085	0.37704	1.3483	0.102591	Control	AF samples	77852.6	Uncharacterized protein OS=Capra hircus OX=9925 GN=C1S PE=4 SV=1									8294.6	3433.92	8164.29	4728.87	1100.32	1822.99	22100.3	0
tr|A0A452GAD3|A0A452GAD3_CAPHI	3	1	159.49	0.461836	0.377392	1.01414	0.102403	AF samples	Control	23654.8	Asp-B-Hydro_N domain-containing protein OS=Capra hircus OX=9925 GN=ASPH PE=4 SV=1									262.129	890.888	866.681	1589.12	32.9899	65.0306	224.964	166.331
tr|A0A452DSV3|A0A452DSV3_CAPHI	19	7	1098.21	0.462653	0.377541	1.46257	0.102199	Control	AF samples	17980.3	Uncharacterized protein OS=Capra hircus OX=9925 GN=MYL6B PE=4 SV=1									232664	232408	187741	165302	30403.4	50304.7	490948	21054.5
tr|A0A452EK88|A0A452EK88_CAPHI	7	3	380.27	0.462926	0.377541	1.14148	0.102131	AF samples	Control	72642.4	Beta-galactosidase OS=Capra hircus OX=9925 GN=GLB1 PE=3 SV=1									16228.8	15649.3	16288.4	17141.2	654.236	5487.72	24493.8	563.5
tr|A0A452ED72|A0A452ED72_CAPHI	23	12	897.08	0.462981	0.377541	1.02247	0.102118	Control	AF samples	186683	Uncharacterized protein OS=Capra hircus OX=9925 GN=LOC102179374 PE=4 SV=1									61426.4	46176.6	72124.1	37576	3321.17	38716.5	28271.6	1448.35
tr|A0A452ED96|A0A452ED96_CAPHI	4	3	212.91	0.463513	0.377713	1.30866	0.101986	Control	AF samples	13720.7	Tax1-binding protein 3 OS=Capra hircus OX=9925 GN=TAX1BP3 PE=4 SV=1									23229.7	23020.7	18949.1	46126.3	12704.8	9706.96	16946.1	2591.58
tr|A0A452E9F5|A0A452E9F5_CAPHI	2	1	74.64	0.464439	0.378206	1.54443	0.101757	Control	AF samples	44025.3	Uncharacterized protein OS=Capra hircus OX=9925 GN=FNTA PE=3 SV=1									7287.99	3477.16	7204.3	2355.61	1396.41	1772.48	2800.73	766.54
tr|A0A452F484|A0A452F484_CAPHI	1	1	66.8	0.464851	0.37828	2.25313	0.101655	Control	AF samples	79058.4	Lipase maturation factor OS=Capra hircus OX=9925 GN=LMF2 PE=3 SV=1									507.931	741.357	1064.76	3055.61	1256.79	1790.39	433.779	53.4623
tr|A0A452GAN5|A0A452GAN5_CAPHI;tr|A0A452GAQ6|A0A452GAQ6_CAPHI	4	3	244.74	0.465436	0.378494	1.11392	0.101511	AF samples	Control	31915.1	Uncharacterized protein OS=Capra hircus OX=9925 GN=SET PE=3 SV=1									69690.2	62125.5	55102.4	43280.3	6741.23	10299.7	99305.4	2222.31
tr|A0A452FKB0|A0A452FKB0_CAPHI	24	3	1410.28	0.466624	0.378922	1.45309	0.101219	Control	AF samples	22833.4	H1.2 linker histone, cluster member OS=Capra hircus OX=9925 GN=H1-2 PE=3 SV=1									47185	35806.9	48521.6	54990.9	14992.7	33819.6	59816	1480.06
tr|A0A452DM14|A0A452DM14_CAPHI;tr|A0A452E0L3|A0A452E0L3_CAPHI;tr|A0A452F945|A0A452F945_CAPHI	6	4	240.6	0.466749	0.378922	2.11816	0.101188	Control	AF samples	17684	Ribosomal_L23eN domain-containing protein OS=Capra hircus OX=9925 GN=LOC102187846 PE=3 SV=1									15963.4	8679.07	13207.7	9283.67	6583.46	13592.1	4480.33	790.018
tr|A0A452E2Y0|A0A452E2Y0_CAPHI	17	10	933.98	0.466929	0.378922	1.48804	0.101145	Control	AF samples	50892.7	Clusterin OS=Capra hircus OX=9925 GN=LOC102182127 PE=3 SV=1									123362	76863.8	117120	83137.4	16852.3	23351.9	148877	15008.8
tr|A0A452EYX8|A0A452EYX8_CAPHI	2	1	97.31	0.468079	0.379458	1.53438	0.100864	Control	AF samples	20863	Uncharacterized protein OS=Capra hircus OX=9925 GN=OPA3 PE=3 SV=1									8209.02	11156.7	13944.2	5752.64	4583.82	6649.62	7458.49	341.232
A5JST6|RS18_CAPHI;tr|A0A452G271|A0A452G271_CAPHI	179	19	3930.47	0.46843	0.379458	1.09877	0.100778	Control	AF samples	17718.7	40S ribosomal protein S18 OS=Capra hircus OX=9925 GN=RPS18 PE=2 SV=1									66024.7	60177.4	61887.8	67031.2	13490.4	20856.5	77523.5	3878.9
tr|A0A452G8U8|A0A452G8U8_CAPHI	15	5	1000.81	0.468556	0.379458	1.32798	0.100748	Control	AF samples	29766	Dimethylargininase OS=Capra hircus OX=9925 GN=DDAH2 PE=3 SV=1									59881.8	65160.7	58728.6	120355	15940.7	14887.6	139639	8932.21
tr|A0A452FU39|A0A452FU39_CAPHI;tr|A0A452FUS4|A0A452FUS4_CAPHI	13	8	488.12	0.469418	0.379895	1.7963	0.100539	AF samples	Control	87882.7	CULLIN_2 domain-containing protein OS=Capra hircus OX=9925 GN=CUL5 PE=3 SV=1									18664.8	35047.8	39822.4	108047	3802.7	5039.68	56380	1821.03
tr|A0A452E251|A0A452E251_CAPHI	9	1	338.92	0.471622	0.381274	1.92672	0.100007	Control	AF samples	17381.5	Caveolin OS=Capra hircus OX=9925 GN=CAV3 PE=3 SV=1									84956.2	25433.6	139632	4086.93	19358.9	78158.1	19747.2	2343.97
tr|A0A452E5B5|A0A452E5B5_CAPHI	140	47	6119.8	0.47177	0.381274	2.71428	0.0999715	Control	AF samples	227609	Uncharacterized protein OS=Capra hircus OX=9925 GN=MYH11 PE=3 SV=1									63822.8	39132.8	56513	29063.9	4502.8	8721.29	255788	10479.1
tr|A0A452FJZ6|A0A452FJZ6_CAPHI	16	6	737.53	0.473003	0.381983	1.3734	0.0996765	Control	AF samples	50992	DAO domain-containing protein OS=Capra hircus OX=9925 GN=L2HGDH PE=4 SV=1									50620.4	89094.6	75974.1	79584.7	32964.2	41929	54948.2	3290.36
tr|A0A452EGB5|A0A452EGB5_CAPHI	23	8	1109.92	0.473297	0.381983	1.0975	0.0996064	AF samples	Control	96586.7	Uncharacterized protein OS=Capra hircus OX=9925 GN=ABLIM1 PE=4 SV=1									33655.7	11762.7	30514.5	8670.91	4167.59	11999.9	9307.65	64.7412
tr|A0A452DVG8|A0A452DVG8_CAPHI	37	19	2135.19	0.47391	0.382216	1.25498	0.0994603	AF samples	Control	48141.4	Uncharacterized protein OS=Capra hircus OX=9925 GN=PDIA6 PE=3 SV=1									399594	367516	434677	653607	94214.7	73752.7	500981	20389.1
tr|A0A452EDN8|A0A452EDN8_CAPHI	28	1	1812.94	0.474963	0.382765	2.56837	0.0992104	Control	AF samples	25754.7	Glutathione transferase OS=Capra hircus OX=9925 GN=LOC102185621 PE=3 SV=1									8608.96	9792.42	16360.7	6624.82	1268.97	2277.25	17111	3760.16
tr|A0A452G2I7|A0A452G2I7_CAPHI	31	2	1844.31	0.475436	0.382765	1.09378	0.0990982	Control	AF samples	36738.8	L-lactate dehydrogenase OS=Capra hircus OX=9925 PE=3 SV=1									43826.9	26896.3	32405.9	16995.9	7117.52	9682.84	30227.5	1687.83
tr|A0A452FDR4|A0A452FDR4_CAPHI	4	3	180.89	0.475567	0.382765	1.33774	0.0990674	Control	AF samples	88081.9	Signal transducer and activator of transcription OS=Capra hircus OX=9925 GN=STAT3 PE=3 SV=1									19667.1	12331.4	11043.8	13072.9	1927.17	6712.16	19982.7	1188.72
tr|A0A452FMT9|A0A452FMT9_CAPHI	2	2	64.24	0.475932	0.382797	1.14366	0.0989811	Control	AF samples	52198	WD_REPEATS_REGION domain-containing protein OS=Capra hircus OX=9925 GN=RBBP7 PE=4 SV=1									14732.1	6902.59	8362.99	2081.54	1551.99	2217.98	11795.3	449.271
tr|A0A452FIH4|A0A452FIH4_CAPHI;tr|A0A452FJE2|A0A452FJE2_CAPHI;tr|A0A452FJL3|A0A452FJL3_CAPHI	9	4	449.61	0.477444	0.383648	1.14419	0.0986253	Control	AF samples	32281.4	PITH domain-containing protein OS=Capra hircus OX=9925 GN=TXNL1 PE=4 SV=1									16751.8	15459.8	22159.4	14333.9	4543.92	5028.01	14169.8	1363.32
tr|A0A452G6S4|A0A452G6S4_CAPHI;tr|A0A452G6U2|A0A452G6U2_CAPHI;tr|A0A452G6W4|A0A452G6W4_CAPHI;tr|A0A452G739|A0A452G739_CAPHI	12	5	525.15	0.477643	0.383648	1.29954	0.0985788	AF samples	Control	140429	Uncharacterized protein OS=Capra hircus OX=9925 GN=COL15A1 PE=4 SV=1									33737.5	31388.7	44080.9	9816.02	5211.45	8801.4	21032.6	590.956
tr|A0A452EN67|A0A452EN67_CAPHI	4	2	195.68	0.478633	0.384182	1.30269	0.098347	Control	AF samples	41340.8	Tripartite motif-containing protein 54 OS=Capra hircus OX=9925 GN=TRIM54 PE=4 SV=1									5289.02	9385.48	22506.6	2552.28	3858.12	7394.75	3711.55	0
tr|A0A452G988|A0A452G988_CAPHI	3	2	100.41	0.479277	0.384278	1.15891	0.0981969	AF samples	Control	54823.3	Uncharacterized protein OS=Capra hircus OX=9925 GN=GSDME PE=3 SV=1									12747	18275.3	10516.5	8609.69	2157.51	3053.33	9201.29	699.669
tr|A0A075VRE8|A0A075VRE8_CAPHI	6	3	244.81	0.479652	0.384278	1.18896	0.0981096	AF samples	Control	15823.1	Cellular retinol binding protein 1 (Fragment) OS=Capra hircus OX=9925 GN=CRBP1 PE=2 SV=1									26328.7	23356.2	15602.2	21283.3	1979.12	4220.44	27682.5	1199.54
tr|A0A452E7S5|A0A452E7S5_CAPHI	1	1	71.81	0.479732	0.384278	1.4776	0.0980909	AF samples	Control	38337.9	Dickkopf_N domain-containing protein OS=Capra hircus OX=9925 GN=DKK3 PE=3 SV=1									23979.5	55536.8	39791	87956.2	3019.53	14675.2	54923.5	1507.86
tr|A0A452DP52|A0A452DP52_CAPHI	9	4	455.15	0.480145	0.38433	1.11581	0.097995	AF samples	Control	40248.5	AFP-like domain-containing protein OS=Capra hircus OX=9925 GN=NANS PE=4 SV=1									44191.8	34709.9	36834.7	24853.7	4039.28	4481.89	44362	2486.83
tr|A0A452F4W2|A0A452F4W2_CAPHI	8	6	374.1	0.480698	0.38433	1.12753	0.0978668	Control	AF samples	35176.4	4-hydroxy-2-oxoglutarate aldolase, mitochondrial OS=Capra hircus OX=9925 GN=HOGA1 PE=3 SV=1									35671.8	32722.2	11355.2	34918.5	2812.48	1236.34	116359	378.545
tr|A0A452FX97|A0A452FX97_CAPHI	3	3	173.88	0.480778	0.38433	14.7472	0.0978482	Control	AF samples	14883.9	FABP domain-containing protein OS=Capra hircus OX=9925 GN=FABP7 PE=3 SV=1									1355.62	551.673	303.335	533.258	69.4098	57.3938	39855.4	106.885
tr|A0A452GBL9|A0A452GBL9_CAPHI	4	3	208.44	0.482712	0.38557	1.08352	0.097402	Control	AF samples	27445	Uncharacterized protein OS=Capra hircus OX=9925 GN=CDV3 PE=3 SV=1									92498.5	66749.1	73413.4	87373.3	20467.9	22884.4	86019.6	5130.7
tr|A0A452G758|A0A452G758_CAPHI;tr|A0A452G7C8|A0A452G7C8_CAPHI;tr|A0A452G7D7|A0A452G7D7_CAPHI	12	4	686.47	0.482984	0.38557	1.09024	0.0973395	AF samples	Control	59059.7	Uncharacterized protein OS=Capra hircus OX=9925 GN=CPNE1 PE=3 SV=1									54695.1	47883.1	53669.4	44139.7	5123.74	8262.34	94321	2112.55
tr|A0A452EL69|A0A452EL69_CAPHI	49	16	2436.31	0.484062	0.386168	1.17618	0.0970927	AF samples	Control	177769	Uncharacterized protein OS=Capra hircus OX=9925 GN=LAMC1 PE=4 SV=1									163151	171629	143572	65920.1	32873.9	40417.9	85727.9	3957.15
tr|A0A452ECN4|A0A452ECN4_CAPHI	13	4	912.9	0.485089	0.386726	1.11773	0.0968583	AF samples	Control	25898.6	Proteasome subunit alpha type OS=Capra hircus OX=9925 GN=PSMA2 PE=3 SV=1									45566.7	57335.5	57928.5	55678.2	10689.9	15589.7	58036.2	1901.64
tr|A0A452EHE2|A0A452EHE2_CAPHI	16	7	894.46	0.485816	0.387043	1.45139	0.0966931	Control	AF samples	8320.66	ATP synthase subunit e, mitochondrial OS=Capra hircus OX=9925 GN=ATP5ME PE=3 SV=1									243023	270993	365929	208517	129505	159316	168232	12958.2
tr|A0A452FU60|A0A452FU60_CAPHI	14	6	1091.98	0.486267	0.38714	1.10764	0.0965908	AF samples	Control	27977.1	Carboxymethylenebutenolidase homolog OS=Capra hircus OX=9925 GN=CMBL PE=3 SV=1									234724	239439	203582	138587	29746.2	27537.1	338893	9055.85
tr|A0A452DUR7|A0A452DUR7_CAPHI	17	9	928.5	0.486711	0.387231	1.16122	0.0964904	AF samples	Control	80991.3	Acyl-peptide hydrolase OS=Capra hircus OX=9925 GN=APEH PE=4 SV=1									92927.6	61544.9	51183.5	49343.4	14589.3	11274.9	80263.3	2015.86
tr|A0A452FG20|A0A452FG20_CAPHI	33	15	1731.83	0.488079	0.388058	1.27875	0.0961815	Control	AF samples	137193	Uncharacterized protein OS=Capra hircus OX=9925 GN=NID1 PE=4 SV=1									79927.7	80859.2	96489.3	58498.6	29614.5	39017.1	59400.3	3598.65
tr|A0A452G9T9|A0A452G9T9_CAPHI	30	14	2117.06	0.489423	0.388633	2.50868	0.0958799	Control	AF samples	53563.5	Uncharacterized protein OS=Capra hircus OX=9925 GN=A1BG PE=4 SV=1									562801	386900	662022	574596	84657.6	71438.7	1.68864e+06	170553
tr|A0A452EY73|A0A452EY73_CAPHI	25	14	1441.46	0.489464	0.388633	1.07581	0.0958709	AF samples	Control	107620	26S proteasome non-ATPase regulatory subunit 2 OS=Capra hircus OX=9925 GN=PSMD2 PE=3 SV=1									70572.9	69998.5	82754.9	56624.2	14576.1	23072.6	66596	2374.03
tr|A0A452FGG0|A0A452FGG0_CAPHI	10	5	623.29	0.490163	0.388926	1.3162	0.0957146	Control	AF samples	62445.1	Uncharacterized protein OS=Capra hircus OX=9925 GN=GPC4 PE=3 SV=1									62025.9	75986	71035.6	86865	28546.1	41903.2	71449.2	2741.18
tr|A0A452E7J2|A0A452E7J2_CAPHI	3	1	139.21	0.491163	0.389446	1.93251	0.0954919	AF samples	Control	147527	B30.2/SPRY domain-containing protein OS=Capra hircus OX=9925 GN=RNF123 PE=4 SV=1									16950.3	16232.7	2298.64	1574.6	503.221	281.221	11955.6	203.422
tr|W8FZK0|W8FZK0_CAPHI	4	1	223.25	0.491554	0.389446	1.80372	0.0954049	Control	AF samples	30152	Troponin T type 1 OS=Capra hircus OX=9925 GN=TNNT1 PE=2 SV=1									11349	14295.2	15024.4	5488.99	10407.6	5423.33	5516.1	586.528
;tr|A0A452DZ42|A0A452DZ42_CAPHI;tr|A0A452ELD1|A0A452ELD1_CAPHI	7719	1018	151505	0.492107	0.389446	2.20398	0.0952824	Control	AF samples											8.95977e+06	6.29209e+06	8.08961e+06	4.47686e+06	1.84507e+06	1.444e+06	5.2868e+06	2.16154e+06
tr|A0A452FAZ4|A0A452FAZ4_CAPHI;tr|A0A452FAZ6|A0A452FAZ6_CAPHI	2	2	83.45	0.49227	0.389446	1.20073	0.0952462	AF samples	Control	39684.7	NAD-dependent protein deacetylase OS=Capra hircus OX=9925 GN=SIRT2 PE=3 SV=1									19306.2	11319.2	9044.31	10287.9	1770.86	3036.6	15923.3	390.477
tr|A0A452F1G6|A0A452F1G6_CAPHI	10	1	672.02	0.492767	0.389446	1.24248	0.0951363	Control	AF samples	20987.2	Uncharacterized protein OS=Capra hircus OX=9925 GN=RAP1A PE=3 SV=1									74301.9	53090.9	88050.1	100961	20047.5	41517.8	61407.3	5373.9
tr|A0A452EWP1|A0A452EWP1_CAPHI	66	27	3682.22	0.492804	0.389446	1.24221	0.0951283	Control	AF samples	171367	IF rod domain-containing protein OS=Capra hircus OX=9925 GN=SYNM PE=3 SV=1									1.79621e+06	1.73153e+06	2.06965e+06	1.08697e+06	172400	61088.8	949613	324208
tr|A0A452DZP4|A0A452DZP4_CAPHI;tr|A0A452G176|A0A452G176_CAPHI	7	2	439.09	0.494294	0.390362	1.32777	0.0947999	AF samples	Control	19988.7	Ferritin OS=Capra hircus OX=9925 PE=3 SV=1									1159.14	4579.95	925.295	6363.63	189.355	382.661	8782.25	10.69
tr|A0A452ERW8|A0A452ERW8_CAPHI	60	38	3708.1	0.495722	0.390604	1.1149	0.0944872	AF samples	Control	48942.6	Dihydrolipoyllysine-residue succinyltransferase component of 2-oxoglutarate dehydrogenase complex, mitochondrial OS=Capra hircus OX=9925 GN=DLST PE=3 SV=1									2.23707e+06	1.64976e+06	2.24505e+06	1.99675e+06	381966	768973	1.60582e+06	66132.4
tr|A0A452EWL1|A0A452EWL1_CAPHI	73	30	5675.4	0.49583	0.390604	1.09983	0.0944637	AF samples	Control	48166.6	Uncharacterized protein OS=Capra hircus OX=9925 GN=UQCRC2 PE=3 SV=1									1.1857e+06	1.11249e+06	1.31661e+06	940261	324326	411220	780006	23616.1
tr|A0A452DY03|A0A452DY03_CAPHI	31	5	2462.32	0.496272	0.390604	1.88402	0.0943673	Control	AF samples	26493	PDZ domain-containing protein OS=Capra hircus OX=9925 GN=PDLIM5 PE=4 SV=1									273887	208314	338554	93062.3	198664	141572	109250	9054.06
tr|A0A452G908|A0A452G908_CAPHI;tr|A0A452G9F8|A0A452G9F8_CAPHI	1	1	32.25	0.496363	0.390604	19.3302	0.0943474	Control	AF samples	43628	Uncharacterized protein OS=Capra hircus OX=9925 PE=3 SV=1									1168.1	1286.29	711.477	0	1221.27	0	44106.4	525.502
tr|A0A452FI38|A0A452FI38_CAPHI	6	3	304.16	0.496576	0.390604	1.68345	0.0943009	AF samples	Control	18984.5	Tubulin polymerization-promoting protein family member 3 OS=Capra hircus OX=9925 GN=TPPP3 PE=3 SV=1									23504.4	13937.5	9039.72	42824.4	2848.66	5403.2	7122.88	974.125
tr|A0A452ES52|A0A452ES52_CAPHI	23	9	1544.97	0.496593	0.390604	1.1483	0.0942973	AF samples	Control	59450.9	SERPIN domain-containing protein OS=Capra hircus OX=9925 GN=SERPIND1 PE=3 SV=1									310910	212043	155252	163381	23751.7	16530.6	317002	13863.8
tr|A0A452F3D0|A0A452F3D0_CAPHI	40	15	1816.92	0.497613	0.390887	1.13224	0.0940757	AF samples	Control	109392	Uncharacterized protein OS=Capra hircus OX=9925 GN=COL6A2 PE=4 SV=1									67654.1	87135.4	81423.4	87543.8	20984.3	33129.2	59690.9	1059.47
tr|A0A452EA51|A0A452EA51_CAPHI	17	8	1462.73	0.4977	0.390887	1.10454	0.0940568	Control	AF samples	10490.7	Protein S100 OS=Capra hircus OX=9925 GN=S100A1 PE=3 SV=1									3.26217e+06	1.69563e+06	2.41406e+06	1.00529e+06	483884	512252	2.80649e+06	118500
tr|A0A452DWW0|A0A452DWW0_CAPHI	185	12	15455.4	0.498187	0.390887	1.11074	0.0939516	AF samples	Control	17054.5	Myoglobin OS=Capra hircus OX=9925 GN=MB PE=3 SV=1									2.09025e+07	2.08116e+07	1.61591e+07	1.67611e+07	3.60783e+06	2.9245e+06	1.17573e+07	1.56793e+06
tr|A0A452EBG5|A0A452EBG5_CAPHI	3	1	150.07	0.498452	0.390887	1.57202	0.0938942	Control	AF samples	36762.4	Aldo_ket_red domain-containing protein OS=Capra hircus OX=9925 GN=LOC102187204 PE=3 SV=1									17055.3	10309.2	18305.8	13268.7	0	3545.55	42532.7	1967.75
tr|A0A452EWF2|A0A452EWF2_CAPHI	3	2	84.69	0.498614	0.390887	1.6713	0.0938593	Control	AF samples	62233.6	Carboxylic ester hydrolase OS=Capra hircus OX=9925 GN=LOC102188887 PE=3 SV=1									17955.7	15910.5	13938.2	8240.15	4292.67	3390.74	9069.91	2706.72
tr|A0A452FYT5|A0A452FYT5_CAPHI;tr|A0A452FZ40|A0A452FZ40_CAPHI;tr|A0A452FZT8|A0A452FZT8_CAPHI	10	3	398.44	0.499395	0.391025	1.06761	0.0936908	Control	AF samples	69009	Uncharacterized protein OS=Capra hircus OX=9925 GN=SYNCRIP PE=4 SV=1									7122.01	7997.5	6782.84	6661.59	1808.4	2175.8	8709.93	341.643
tr|A0A452EY04|A0A452EY04_CAPHI	12	5	674.63	0.49973	0.391025	1.07003	0.0936187	AF samples	Control	22896.3	Proteasome subunit beta OS=Capra hircus OX=9925 GN=PSMB2 PE=3 SV=1									113547	107509	104778	98084.1	20292.9	28190.7	117568	4875.03
tr|A0A452G4D6|A0A452G4D6_CAPHI	40	12	1835.83	0.499786	0.391025	1.59931	0.0936067	AF samples	Control	57461.3	CCT-beta OS=Capra hircus OX=9925 GN=CCT2 PE=3 SV=1									54849	64508.7	52459.9	166562	15886.8	15258.2	58999	2663.56
tr|A0A452F0W1|A0A452F0W1_CAPHI	32	17	2061.66	0.501263	0.391919	1.10079	0.0932901	AF samples	Control	83755.6	Glycogen [starch] synthase OS=Capra hircus OX=9925 GN=GYS1 PE=3 SV=1									72336.6	68039.7	66226.1	64759.9	19162.4	19616	54940.7	2163.99
tr|A0A452EPE5|A0A452EPE5_CAPHI	6	3	351.67	0.502712	0.392756	1.42224	0.0929812	Control	AF samples	32557.4	Glucosamine-6-phosphate isomerase OS=Capra hircus OX=9925 GN=GNPDA1 PE=3 SV=1									35781.4	34819.4	38367.2	21332.5	5536.88	6460.84	58007.5	4064.2
tr|A0A452FXV5|A0A452FXV5_CAPHI	7	2	521.18	0.503001	0.392756	1.068	0.0929199	Control	AF samples	23433.9	Maleylacetoacetate isomerase OS=Capra hircus OX=9925 GN=GSTZ1 PE=3 SV=1									21463.3	15926.9	72179.7	7639.67	7956.04	8449.47	19785.7	1592.6
tr|H9B8T9|H9B8T9_CAPHI	7	2	435.03	0.503622	0.392981	1.41093	0.0927882	Control	AF samples	36781.5	Cathepsin B OS=Capra hircus OX=9925 GN=CTSB PE=2 SV=1									1150.45	1204.55	1807.45	3637.46	220.125	1075.56	4880.24	113.033
tr|A0A452DZ44|A0A452DZ44_CAPHI;tr|A0A452DZ54|A0A452DZ54_CAPHI	9	5	308.15	0.505067	0.393595	1.23782	0.0924831	Control	AF samples	90320.7	Delta-1-pyrroline-5-carboxylate synthase OS=Capra hircus OX=9925 GN=ALDH18A1 PE=3 SV=1									16688.5	9949.74	16983.5	9062.74	3761.29	5545.79	19768.4	421.948
P24953|CYB_CAPHI	119	11	2508.64	0.506159	0.393595	1.13527	0.0922536	AF samples	Control	42871.1	Cytochrome b OS=Capra hircus OX=9925 GN=MT-CYB PE=3 SV=1									124638	92511.1	128571	118261	35152.9	33633.7	98197.8	2322.22
tr|A0A452FRV2|A0A452FRV2_CAPHI	2	1	55.18	0.50627	0.393595	1.27426	0.0922302	Control	AF samples	14093.1	BolA family member 1 OS=Capra hircus OX=9925 GN=BOLA1 PE=3 SV=1									1366.64	1849.35	2046.11	1192.18	593.924	885.856	2362.89	0
tr|A0A452ESM6|A0A452ESM6_CAPHI	7	2	271.75	0.506433	0.393595	1.00105	0.0921961	Control	AF samples	20652.1	Actin-related protein 2/3 complex subunit 4 OS=Capra hircus OX=9925 GN=ARPC4 PE=3 SV=1									11572	4230.24	2905.64	5195.89	521.453	313.467	19428.1	117.312
Q6R649|K1C27_CAPHI	978	76	20820	0.506618	0.393595	1.13062	0.0921573	Control	AF samples	49961.5	Keratin, type I cytoskeletal 27 OS=Capra hircus OX=9925 GN=KRT27 PE=2 SV=1									5.34774e+06	4.65404e+06	4.78103e+06	4.81498e+06	446659	250410	3.84002e+06	822631
tr|A0A452FVZ7|A0A452FVZ7_CAPHI;tr|A0A452FWI2|A0A452FWI2_CAPHI	3	2	182	0.506669	0.393595	1.13131	0.0921466	AF samples	Control	23562.7	Uncharacterized protein OS=Capra hircus OX=9925 GN=RAB6A PE=4 SV=1									23675	17962.5	15163.8	16049.5	2505.72	4142.89	23270.2	841.737
tr|A0A452F6T0|A0A452F6T0_CAPHI	4	2	184.37	0.506906	0.393595	2.2639	0.092097	Control	AF samples	12212.7	Ig-like domain-containing protein OS=Capra hircus OX=9925 PE=4 SV=1									12316.9	17025.3	22112.8	17785.5	1296.12	10346.1	92448.1	1266.71
tr|A0A452EMI5|A0A452EMI5_CAPHI	3	1	198.07	0.507085	0.393595	1.58835	0.0920598	Control	AF samples	12989	Cytochrome c oxidase assembly protein COX20, mitochondrial OS=Capra hircus OX=9925 GN=LOC102187069 PE=3 SV=1									7001.33	4229.75	25887.1	6099.07	7780.51	7569.94	3805.8	0
tr|A0A452F5X7|A0A452F5X7_CAPHI	9	4	479.69	0.507698	0.393811	1.30259	0.0919318	AF samples	Control	32579.4	AB hydrolase-1 domain-containing protein OS=Capra hircus OX=9925 GN=BPHL PE=4 SV=1									20548.7	21484.3	10926.4	5815.77	4291.19	1628.52	11180.6	476.741
tr|A0A452DJN9|A0A452DJN9_CAPHI	5	4	127.63	0.508157	0.393844	1.63508	0.0918361	AF samples	Control	9063.38	Uncharacterized protein OS=Capra hircus OX=9925 GN=LOC102186286 PE=3 SV=1									25248.2	29300.6	19657.8	73852.9	5911.77	8114.95	23376.7	1126.04
tr|A0A452EB37|A0A452EB37_CAPHI	1	1	44.83	0.50841	0.393844	1.44664	0.0917834	Control	AF samples	40451.2	WH1 domain-containing protein OS=Capra hircus OX=9925 GN=VASP PE=3 SV=1									8408.85	910.114	2128.61	2355.6	1478.13	1327.22	7931.61	52.6325
C0HJR3|LEG1_CAPHI	56	6	1371.53	0.509245	0.394231	1.20932	0.0916102	Control	AF samples	14797.8	Galectin-1 OS=Capra hircus OX=9925 GN=LGALS1 PE=1 SV=1									31298.3	38177	51568.2	12846.8	22728.8	13410.8	7961.21	70.4314
tr|A0A452ELZ3|A0A452ELZ3_CAPHI	15	2	902.52	0.509776	0.394383	1.18175	0.0915003	Control	AF samples	32872.6	Aldo_ket_red domain-containing protein OS=Capra hircus OX=9925 GN=LOC102170282 PE=4 SV=1									33949.7	27001.8	27059.5	20787.6	10236.6	6460.97	21885.9	2055.78
tr|A0A097C2Z1|A0A097C2Z1_CAPHI	39	3	2301.97	0.510169	0.394407	1.15309	0.091419	AF samples	Control	27745.1	Tyrosine 3-monooxygenase/tryptophan 5-monooxygenase activation protein zeta polypeptide (Fragment) OS=Capra hircus OX=9925 GN=YWHAZ PE=2 SV=1									198501	182488	218243	274926	30845.6	28835.7	387313	8994.33
tr|A0A452ENB6|A0A452ENB6_CAPHI	11	5	517.59	0.510478	0.394407	1.65185	0.0913554	Control	AF samples	61975.5	Complement component C9 OS=Capra hircus OX=9925 GN=C9 PE=3 SV=1									38900.1	23455.4	51248.4	31969.3	8992.68	5036.15	55390.1	6667.89
tr|A0A452FUI6|A0A452FUI6_CAPHI	3	1	147.81	0.511177	0.394622	1.33629	0.0912114	Control	AF samples	16010	ADF-H domain-containing protein OS=Capra hircus OX=9925 GN=COTL1 PE=4 SV=1									18795.9	8885.78	5865.58	3909.88	47.546	2949.87	36949.6	95.5385
tr|A0A452DXV9|A0A452DXV9_CAPHI	7	3	141.59	0.511664	0.394622	2.22469	0.0911114	Control	AF samples	426214	Xin actin binding repeat containing 2 OS=Capra hircus OX=9925 GN=XIRP2 PE=3 SV=1									17667.2	19543.8	11962.3	10742.3	2937.52	3827.52	11924.9	4879.32
tr|A0A452ESK8|A0A452ESK8_CAPHI	7	2	285.08	0.511886	0.394622	1.24301	0.0910658	AF samples	Control	51727.6	Protein kinase domain-containing protein OS=Capra hircus OX=9925 GN=MAP3K20 PE=4 SV=1									16373.6	11126.2	31893.6	19220.8	4170.32	4996.84	17536.8	503.528
tr|A0A452FQ01|A0A452FQ01_CAPHI;tr|A0A452FQ07|A0A452FQ07_CAPHI;tr|A0A452FQ11|A0A452FQ11_CAPHI;tr|A0A452FQ32|A0A452FQ32_CAPHI;tr|A0A452FQ60|A0A452FQ60_CAPHI;tr|A0A452FQH2|A0A452FQH2_CAPHI	1	1	46.78	0.512097	0.394622	1.40633	0.0910225	Control	AF samples	135436	Uncharacterized protein OS=Capra hircus OX=9925 GN=COBL PE=4 SV=1									4462.31	12749.8	4308.22	8513.29	2150.6	6678.43	9639.12	0
tr|A0A452EJA2|A0A452EJA2_CAPHI	18	5	820.69	0.512904	0.394878	1.20389	0.0908574	Control	AF samples	108381	General vesicular transport factor p115 OS=Capra hircus OX=9925 GN=USO1 PE=3 SV=1									7148.95	13171.8	14924.6	10903.3	3265.13	4971.24	8274.13	785.318
tr|A0A452FMD3|A0A452FMD3_CAPHI	4	2	171.09	0.5131	0.394878	1.01286	0.0908173	AF samples	Control	102338	Coatomer subunit beta' OS=Capra hircus OX=9925 GN=COPB2 PE=3 SV=1									2421.17	2207.45	3119.29	2381.7	295.028	1383.73	3189.06	22.3463
[truncated: 575 more rows]
